# Supplementary material for: Scoria: a Python module for manipulating 3D molecular data
Source: J Cheminform. 2017 Sep 18;9:52. doi: 10.1186/s13321-017-0237-8 (PMC5603467; doi:10.1186/s13321-017-0237-8)
Supplement: Supplementary file 2 — Additional file 2. An archived version of Scoria, without MDAnalysis support. [file 13321_2017_237_MOESM2_ESM.zip]

Archive with 446 entries (411 files):
- scoria-1.0.0/
- scoria-1.0.0/.gitignore
- __MACOSX/
- __MACOSX/scoria-1.0.0/
- __MACOSX/scoria-1.0.0/._.gitignore
- scoria-1.0.0/CHANGELOG.md
- __MACOSX/scoria-1.0.0/._CHANGELOG.md
- scoria-1.0.0/demo/
- scoria-1.0.0/demo/footprint.py
- __MACOSX/scoria-1.0.0/demo/
- __MACOSX/scoria-1.0.0/demo/._footprint.py
- __MACOSX/scoria-1.0.0/._demo
- scoria-1.0.0/docs/
- scoria-1.0.0/docs/build/
- scoria-1.0.0/docs/build/doctrees/
- scoria-1.0.0/docs/build/doctrees/AtomsAndBonds.doctree
- __MACOSX/scoria-1.0.0/docs/
- __MACOSX/scoria-1.0.0/docs/build/
- __MACOSX/scoria-1.0.0/docs/build/doctrees/
- __MACOSX/scoria-1.0.0/docs/build/doctrees/._AtomsAndBonds.doctree
- scoria-1.0.0/docs/build/doctrees/Demo.doctree
- __MACOSX/scoria-1.0.0/docs/build/doctrees/._Demo.doctree
- scoria-1.0.0/docs/build/doctrees/environment.pickle
- __MACOSX/scoria-1.0.0/docs/build/doctrees/._environment.pickle
- scoria-1.0.0/docs/build/doctrees/FileIO.doctree
- __MACOSX/scoria-1.0.0/docs/build/doctrees/._FileIO.doctree
- scoria-1.0.0/docs/build/doctrees/Geometry.doctree
- __MACOSX/scoria-1.0.0/docs/build/doctrees/._Geometry.doctree
- scoria-1.0.0/docs/build/doctrees/index.doctree
- __MACOSX/scoria-1.0.0/docs/build/doctrees/._index.doctree
- scoria-1.0.0/docs/build/doctrees/Information.doctree
- __MACOSX/scoria-1.0.0/docs/build/doctrees/._Information.doctree
- scoria-1.0.0/docs/build/doctrees/Manipulation.doctree
- __MACOSX/scoria-1.0.0/docs/build/doctrees/._Manipulation.doctree
- scoria-1.0.0/docs/build/doctrees/Molecule.doctree
- __MACOSX/scoria-1.0.0/docs/build/doctrees/._Molecule.doctree
- scoria-1.0.0/docs/build/doctrees/OtherMolecules.doctree
- __MACOSX/scoria-1.0.0/docs/build/doctrees/._OtherMolecules.doctree
- scoria-1.0.0/docs/build/doctrees/Quaternion.doctree
- __MACOSX/scoria-1.0.0/docs/build/doctrees/._Quaternion.doctree
- scoria-1.0.0/docs/build/doctrees/REST_tutorial.doctree
- __MACOSX/scoria-1.0.0/docs/build/doctrees/._REST_tutorial.doctree
- scoria-1.0.0/docs/build/doctrees/Selections.doctree
- __MACOSX/scoria-1.0.0/docs/build/doctrees/._Selections.doctree
- __MACOSX/scoria-1.0.0/docs/build/._doctrees
- scoria-1.0.0/docs/build/html/
- scoria-1.0.0/docs/build/html/.buildinfo
- __MACOSX/scoria-1.0.0/docs/build/html/
- __MACOSX/scoria-1.0.0/docs/build/html/._.buildinfo
- scoria-1.0.0/docs/build/html/.nojekyll
- __MACOSX/scoria-1.0.0/docs/build/html/._.nojekyll
- scoria-1.0.0/docs/build/html/_sources/
- scoria-1.0.0/docs/build/html/_sources/AtomsAndBonds.txt
- __MACOSX/scoria-1.0.0/docs/build/html/_sources/
- __MACOSX/scoria-1.0.0/docs/build/html/_sources/._AtomsAndBonds.txt
- scoria-1.0.0/docs/build/html/_sources/Demo.txt
- __MACOSX/scoria-1.0.0/docs/build/html/_sources/._Demo.txt
- scoria-1.0.0/docs/build/html/_sources/FileIO.txt
- __MACOSX/scoria-1.0.0/docs/build/html/_sources/._FileIO.txt
- scoria-1.0.0/docs/build/html/_sources/Geometry.txt
- __MACOSX/scoria-1.0.0/docs/build/html/_sources/._Geometry.txt
- scoria-1.0.0/docs/build/html/_sources/index.txt
- __MACOSX/scoria-1.0.0/docs/build/html/_sources/._index.txt
- scoria-1.0.0/docs/build/html/_sources/Information.txt
- __MACOSX/scoria-1.0.0/docs/build/html/_sources/._Information.txt
- scoria-1.0.0/docs/build/html/_sources/Manipulation.txt
- __MACOSX/scoria-1.0.0/docs/build/html/_sources/._Manipulation.txt
- scoria-1.0.0/docs/build/html/_sources/Molecule.txt
- __MACOSX/scoria-1.0.0/docs/build/html/_sources/._Molecule.txt
- scoria-1.0.0/docs/build/html/_sources/OtherMolecules.txt
- __MACOSX/scoria-1.0.0/docs/build/html/_sources/._OtherMolecules.txt
- scoria-1.0.0/docs/build/html/_sources/Quaternion.txt
- __MACOSX/scoria-1.0.0/docs/build/html/_sources/._Quaternion.txt
- scoria-1.0.0/docs/build/html/_sources/REST_tutorial.txt
- __MACOSX/scoria-1.0.0/docs/build/html/_sources/._REST_tutorial.txt
- scoria-1.0.0/docs/build/html/_sources/Selections.txt
- __MACOSX/scoria-1.0.0/docs/build/html/_sources/._Selections.txt
- __MACOSX/scoria-1.0.0/docs/build/html/.__sources
- scoria-1.0.0/docs/build/html/_static/
- scoria-1.0.0/docs/build/html/_static/ajax-loader.gif
- __MACOSX/scoria-1.0.0/docs/build/html/_static/
- __MACOSX/scoria-1.0.0/docs/build/html/_static/._ajax-loader.gif
- scoria-1.0.0/docs/build/html/_static/basic.css
- __MACOSX/scoria-1.0.0/docs/build/html/_static/._basic.css
- scoria-1.0.0/docs/build/html/_static/classic.css
- __MACOSX/scoria-1.0.0/docs/build/html/_static/._classic.css
- scoria-1.0.0/docs/build/html/_static/comment-bright.png
- __MACOSX/scoria-1.0.0/docs/build/html/_static/._comment-bright.png
- scoria-1.0.0/docs/build/html/_static/comment-close.png
- __MACOSX/scoria-1.0.0/docs/build/html/_static/._comment-close.png
- scoria-1.0.0/docs/build/html/_static/comment.png
- __MACOSX/scoria-1.0.0/docs/build/html/_static/._comment.png
- scoria-1.0.0/docs/build/html/_static/doctools.js
- __MACOSX/scoria-1.0.0/docs/build/html/_static/._doctools.js
- scoria-1.0.0/docs/build/html/_static/down-pressed.png
- __MACOSX/scoria-1.0.0/docs/build/html/_static/._down-pressed.png
- scoria-1.0.0/docs/build/html/_static/down.png
- __MACOSX/scoria-1.0.0/docs/build/html/_static/._down.png
- scoria-1.0.0/docs/build/html/_static/file.png
- __MACOSX/scoria-1.0.0/docs/build/html/_static/._file.png
- scoria-1.0.0/docs/build/html/_static/jquery-1.11.1.js
- __MACOSX/scoria-1.0.0/docs/build/html/_static/._jquery-1.11.1.js
- scoria-1.0.0/docs/build/html/_static/jquery.js
- __MACOSX/scoria-1.0.0/docs/build/html/_static/._jquery.js
- scoria-1.0.0/docs/build/html/_static/minus.png
- __MACOSX/scoria-1.0.0/docs/build/html/_static/._minus.png
- scoria-1.0.0/docs/build/html/_static/plus.png
- __MACOSX/scoria-1.0.0/docs/build/html/_static/._plus.png
- scoria-1.0.0/docs/build/html/_static/pygments.css
- __MACOSX/scoria-1.0.0/docs/build/html/_static/._pygments.css
- scoria-1.0.0/docs/build/html/_static/searchtools.js
- __MACOSX/scoria-1.0.0/docs/build/html/_static/._searchtools.js
- scoria-1.0.0/docs/build/html/_static/sidebar.js
- __MACOSX/scoria-1.0.0/docs/build/html/_static/._sidebar.js
- scoria-1.0.0/docs/build/html/_static/underscore-1.3.1.js
- __MACOSX/scoria-1.0.0/docs/build/html/_static/._underscore-1.3.1.js
- scoria-1.0.0/docs/build/html/_static/underscore.js
- __MACOSX/scoria-1.0.0/docs/build/html/_static/._underscore.js
- scoria-1.0.0/docs/build/html/_static/up-pressed.png
- __MACOSX/scoria-1.0.0/docs/build/html/_static/._up-pressed.png
- scoria-1.0.0/docs/build/html/_static/up.png
- __MACOSX/scoria-1.0.0/docs/build/html/_static/._up.png
- scoria-1.0.0/docs/build/html/_static/websupport.js
- __MACOSX/scoria-1.0.0/docs/build/html/_static/._websupport.js
- __MACOSX/scoria-1.0.0/docs/build/html/.__static
- scoria-1.0.0/docs/build/html/AtomsAndBonds.html
- __MACOSX/scoria-1.0.0/docs/build/html/._AtomsAndBonds.html
- scoria-1.0.0/docs/build/html/Demo.html
- __MACOSX/scoria-1.0.0/docs/build/html/._Demo.html
- scoria-1.0.0/docs/build/html/FileIO.html
- __MACOSX/scoria-1.0.0/docs/build/html/._FileIO.html
- scoria-1.0.0/docs/build/html/genindex.html
- __MACOSX/scoria-1.0.0/docs/build/html/._genindex.html
- scoria-1.0.0/docs/build/html/Geometry.html
- __MACOSX/scoria-1.0.0/docs/build/html/._Geometry.html
- scoria-1.0.0/docs/build/html/index.html
- __MACOSX/scoria-1.0.0/docs/build/html/._index.html
- scoria-1.0.0/docs/build/html/Information.html
- __MACOSX/scoria-1.0.0/docs/build/html/._Information.html
- scoria-1.0.0/docs/build/html/Manipulation.html
- __MACOSX/scoria-1.0.0/docs/build/html/._Manipulation.html
- scoria-1.0.0/docs/build/html/Molecule.html
- __MACOSX/scoria-1.0.0/docs/build/html/._Molecule.html
- scoria-1.0.0/docs/build/html/objects.inv
- __MACOSX/scoria-1.0.0/docs/build/html/._objects.inv
- scoria-1.0.0/docs/build/html/OtherMolecules.html
- __MACOSX/scoria-1.0.0/docs/build/html/._OtherMolecules.html
- scoria-1.0.0/docs/build/html/py-modindex.html
- __MACOSX/scoria-1.0.0/docs/build/html/._py-modindex.html
- scoria-1.0.0/docs/build/html/Quaternion.html
- __MACOSX/scoria-1.0.0/docs/build/html/._Quaternion.html
- scoria-1.0.0/docs/build/html/REST_tutorial.html
- __MACOSX/scoria-1.0.0/docs/build/html/._REST_tutorial.html
- scoria-1.0.0/docs/build/html/search.html
- __MACOSX/scoria-1.0.0/docs/build/html/._search.html
- scoria-1.0.0/docs/build/html/searchindex.js
- __MACOSX/scoria-1.0.0/docs/build/html/._searchindex.js
- scoria-1.0.0/docs/build/html/Selections.html
- __MACOSX/scoria-1.0.0/docs/build/html/._Selections.html
- __MACOSX/scoria-1.0.0/docs/build/._html
- __MACOSX/scoria-1.0.0/docs/._build
- scoria-1.0.0/docs/docs/
- scoria-1.0.0/docs/docs/html/
- scoria-1.0.0/docs/docs/html/.buildinfo
- __MACOSX/scoria-1.0.0/docs/docs/
- __MACOSX/scoria-1.0.0/docs/docs/html/
- __MACOSX/scoria-1.0.0/docs/docs/html/._.buildinfo
- scoria-1.0.0/docs/docs/html/_sources/
- scoria-1.0.0/docs/docs/html/_sources/AtomsAndBonds.txt
- __MACOSX/scoria-1.0.0/docs/docs/html/_sources/
- __MACOSX/scoria-1.0.0/docs/docs/html/_sources/._AtomsAndBonds.txt
- scoria-1.0.0/docs/docs/html/_sources/FileIO.txt
- __MACOSX/scoria-1.0.0/docs/docs/html/_sources/._FileIO.txt
- scoria-1.0.0/docs/docs/html/_sources/Geometry.txt
- __MACOSX/scoria-1.0.0/docs/docs/html/_sources/._Geometry.txt
- scoria-1.0.0/docs/docs/html/_sources/index.txt
- __MACOSX/scoria-1.0.0/docs/docs/html/_sources/._index.txt
- scoria-1.0.0/docs/docs/html/_sources/Information.txt
- __MACOSX/scoria-1.0.0/docs/docs/html/_sources/._Information.txt
- scoria-1.0.0/docs/docs/html/_sources/Library.txt
- __MACOSX/scoria-1.0.0/docs/docs/html/_sources/._Library.txt
- scoria-1.0.0/docs/docs/html/_sources/Manipulation.txt
- __MACOSX/scoria-1.0.0/docs/docs/html/_sources/._Manipulation.txt
- scoria-1.0.0/docs/docs/html/_sources/markup.txt
- __MACOSX/scoria-1.0.0/docs/docs/html/_sources/._markup.txt
- scoria-1.0.0/docs/docs/html/_sources/md_analysis_unit_tests.txt
- __MACOSX/scoria-1.0.0/docs/docs/html/_sources/._md_analysis_unit_tests.txt
- scoria-1.0.0/docs/docs/html/_sources/modules.txt
- __MACOSX/scoria-1.0.0/docs/docs/html/_sources/._modules.txt
- scoria-1.0.0/docs/docs/html/_sources/Molecule.txt
- __MACOSX/scoria-1.0.0/docs/docs/html/_sources/._Molecule.txt
- scoria-1.0.0/docs/docs/html/_sources/OtherMolecules.txt
- __MACOSX/scoria-1.0.0/docs/docs/html/_sources/._OtherMolecules.txt
- scoria-1.0.0/docs/docs/html/_sources/pymolecule.dumbpy.txt
- __MACOSX/scoria-1.0.0/docs/docs/html/_sources/._pymolecule.dumbpy.txt
- scoria-1.0.0/docs/docs/html/_sources/pymolecule.txt
- __MACOSX/scoria-1.0.0/docs/docs/html/_sources/._pymolecule.txt
- scoria-1.0.0/docs/docs/html/_sources/Quaternion.txt
- __MACOSX/scoria-1.0.0/docs/docs/html/_sources/._Quaternion.txt
- scoria-1.0.0/docs/docs/html/_sources/REST_tutorial.txt
- __MACOSX/scoria-1.0.0/docs/docs/html/_sources/._REST_tutorial.txt
- scoria-1.0.0/docs/docs/html/_sources/Selections.txt
- __MACOSX/scoria-1.0.0/docs/docs/html/_sources/._Selections.txt
- scoria-1.0.0/docs/docs/html/_sources/unit_tests.txt
- __MACOSX/scoria-1.0.0/docs/docs/html/_sources/._unit_tests.txt
- __MACOSX/scoria-1.0.0/docs/docs/html/.__sources
- scoria-1.0.0/docs/docs/html/_static/
- scoria-1.0.0/docs/docs/html/_static/ajax-loader.gif
- __MACOSX/scoria-1.0.0/docs/docs/html/_static/
- __MACOSX/scoria-1.0.0/docs/docs/html/_static/._ajax-loader.gif
- scoria-1.0.0/docs/docs/html/_static/alabaster.css
- __MACOSX/scoria-1.0.0/docs/docs/html/_static/._alabaster.css
- scoria-1.0.0/docs/docs/html/_static/basic.css
- __MACOSX/scoria-1.0.0/docs/docs/html/_static/._basic.css
- scoria-1.0.0/docs/docs/html/_static/classic.css
- __MACOSX/scoria-1.0.0/docs/docs/html/_static/._classic.css
- scoria-1.0.0/docs/docs/html/_static/comment-bright.png
- __MACOSX/scoria-1.0.0/docs/docs/html/_static/._comment-bright.png
- scoria-1.0.0/docs/docs/html/_static/comment-close.png
- __MACOSX/scoria-1.0.0/docs/docs/html/_static/._comment-close.png
- scoria-1.0.0/docs/docs/html/_static/comment.png
- __MACOSX/scoria-1.0.0/docs/docs/html/_static/._comment.png
- scoria-1.0.0/docs/docs/html/_static/custom.css
- __MACOSX/scoria-1.0.0/docs/docs/html/_static/._custom.css
- scoria-1.0.0/docs/docs/html/_static/doctools.js
- __MACOSX/scoria-1.0.0/docs/docs/html/_static/._doctools.js
- scoria-1.0.0/docs/docs/html/_static/down-pressed.png
- __MACOSX/scoria-1.0.0/docs/docs/html/_static/._down-pressed.png
- scoria-1.0.0/docs/docs/html/_static/down.png
- __MACOSX/scoria-1.0.0/docs/docs/html/_static/._down.png
- scoria-1.0.0/docs/docs/html/_static/file.png
- __MACOSX/scoria-1.0.0/docs/docs/html/_static/._file.png
- scoria-1.0.0/docs/docs/html/_static/jquery-1.11.1.js
- __MACOSX/scoria-1.0.0/docs/docs/html/_static/._jquery-1.11.1.js
- scoria-1.0.0/docs/docs/html/_static/jquery.js
- __MACOSX/scoria-1.0.0/docs/docs/html/_static/._jquery.js
- scoria-1.0.0/docs/docs/html/_static/minus.png
- __MACOSX/scoria-1.0.0/docs/docs/html/_static/._minus.png
- scoria-1.0.0/docs/docs/html/_static/plus.png
- __MACOSX/scoria-1.0.0/docs/docs/html/_static/._plus.png
- scoria-1.0.0/docs/docs/html/_static/pygments.css
- __MACOSX/scoria-1.0.0/docs/docs/html/_static/._pygments.css
- scoria-1.0.0/docs/docs/html/_static/searchtools.js
- __MACOSX/scoria-1.0.0/docs/docs/html/_static/._searchtools.js
- scoria-1.0.0/docs/docs/html/_static/sidebar.js
- __MACOSX/scoria-1.0.0/docs/docs/html/_static/._sidebar.js
- scoria-1.0.0/docs/docs/html/_static/underscore-1.3.1.js
- __MACOSX/scoria-1.0.0/docs/docs/html/_static/._underscore-1.3.1.js
- scoria-1.0.0/docs/docs/html/_static/underscore.js
- __MACOSX/scoria-1.0.0/docs/docs/html/_static/._underscore.js
- scoria-1.0.0/docs/docs/html/_static/up-pressed.png
- __MACOSX/scoria-1.0.0/docs/docs/html/_static/._up-pressed.png
- scoria-1.0.0/docs/docs/html/_static/up.png
- __MACOSX/scoria-1.0.0/docs/docs/html/_static/._up.png
- scoria-1.0.0/docs/docs/html/_static/websupport.js
- __MACOSX/scoria-1.0.0/docs/docs/html/_static/._websupport.js
- __MACOSX/scoria-1.0.0/docs/docs/html/.__static
- scoria-1.0.0/docs/docs/html/AtomsAndBonds.html
- __MACOSX/scoria-1.0.0/docs/docs/html/._AtomsAndBonds.html
- scoria-1.0.0/docs/docs/html/FileIO.html
- __MACOSX/scoria-1.0.0/docs/docs/html/._FileIO.html
- scoria-1.0.0/docs/docs/html/genindex.html
- __MACOSX/scoria-1.0.0/docs/docs/html/._genindex.html
- scoria-1.0.0/docs/docs/html/Geometry.html
- __MACOSX/scoria-1.0.0/docs/docs/html/._Geometry.html
- scoria-1.0.0/docs/docs/html/index.html
- __MACOSX/scoria-1.0.0/docs/docs/html/._index.html
- scoria-1.0.0/docs/docs/html/Information.html
- __MACOSX/scoria-1.0.0/docs/docs/html/._Information.html
- scoria-1.0.0/docs/docs/html/Library.html
- __MACOSX/scoria-1.0.0/docs/docs/html/._Library.html
- scoria-1.0.0/docs/docs/html/Manipulation.html
- __MACOSX/scoria-1.0.0/docs/docs/html/._Manipulation.html
- scoria-1.0.0/docs/docs/html/markup.html
- __MACOSX/scoria-1.0.0/docs/docs/html/._markup.html
- scoria-1.0.0/docs/docs/html/md_analysis_unit_tests.html
- __MACOSX/scoria-1.0.0/docs/docs/html/._md_analysis_unit_tests.html
- scoria-1.0.0/docs/docs/html/modules.html
- __MACOSX/scoria-1.0.0/docs/docs/html/._modules.html
- scoria-1.0.0/docs/docs/html/Molecule.html
- __MACOSX/scoria-1.0.0/docs/docs/html/._Molecule.html
- scoria-1.0.0/docs/docs/html/objects.inv
- __MACOSX/scoria-1.0.0/docs/docs/html/._objects.inv
- scoria-1.0.0/docs/docs/html/OtherMolecules.html
- __MACOSX/scoria-1.0.0/docs/docs/html/._OtherMolecules.html
- scoria-1.0.0/docs/docs/html/py-modindex.html
- __MACOSX/scoria-1.0.0/docs/docs/html/._py-modindex.html
- scoria-1.0.0/docs/docs/html/pymolecule.dumbpy.html
- __MACOSX/scoria-1.0.0/docs/docs/html/._pymolecule.dumbpy.html
- scoria-1.0.0/docs/docs/html/Quaternion.html
- __MACOSX/scoria-1.0.0/docs/docs/html/._Quaternion.html
- scoria-1.0.0/docs/docs/html/REST_tutorial.html
- __MACOSX/scoria-1.0.0/docs/docs/html/._REST_tutorial.html
- scoria-1.0.0/docs/docs/html/search.html
- __MACOSX/scoria-1.0.0/docs/docs/html/._search.html
- scoria-1.0.0/docs/docs/html/searchindex.js
- __MACOSX/scoria-1.0.0/docs/docs/html/._searchindex.js
- scoria-1.0.0/docs/docs/html/Selections.html
- __MACOSX/scoria-1.0.0/docs/docs/html/._Selections.html
- scoria-1.0.0/docs/docs/html/unit_tests.html
[truncated: 146 more entries]
