# Supplementary material for: Scoria: a Python module for manipulating 3D molecular data
Source: J Cheminform. 2017 Sep 18;9:52. doi: 10.1186/s13321-017-0237-8 (PMC5603467; doi:10.1186/s13321-017-0237-8)
Supplement: Supplementary file 2 — Additional file 2. An archived version of Scoria, without MDAnalysis support. [file 13321_2017_237_MOESM2_ESM.zip › scoria-1.0.0/CHANGELOG.md]

# Change Log

## [Unreleased]

## [1.0.2] 2017-08-18
### Added
- Supporting PDB file for demo script

### Fixed
- Fixed demo script

### Removed
- Removed PSF & DCD testing files  

## [1.0.1] 2017-08-16
### Added
- Change log

### Changed
- Changed `get_distance_to_another_molecules` to `get_distance_to_another_molecule`, prior function remains
- Updated README.md

### Fixed
- Handled error when importing empty pdbqt file 
