# Supplementary material for: Scoria: a Python module for manipulating 3D molecular data
Source: J Cheminform. 2017 Sep 18;9:52. doi: 10.1186/s13321-017-0237-8 (PMC5603467; doi:10.1186/s13321-017-0237-8)
Supplement: Supplementary file 2 — Additional file 2. An archived version of Scoria, without MDAnalysis support. [file 13321_2017_237_MOESM2_ESM.zip › scoria-1.0.0/docs/build/html/_sources/Geometry.txt]

The Geometry class
==========================

Rationale of the Geometry functions
-----------------------------------

The functions in the Geometry class calculate different advanced geometric 
features of the molecule, given certain points as input.

Other Classes
^^^^^^^^^^^^^

The Geometry functions rely on the input of coordinate arrays which can be
obtained from the :meth:`~scoria.Information.Information.get_coordinates`
function. Note that the geometry functions work whether the coordinates exist
as atoms in the molecule or not.

Function Definitions
--------------------

.. automodule:: scoria.Geometry
    :members:
    :undoc-members:
    :show-inheritance:
