# Supplementary material for: Scoria: a Python module for manipulating 3D molecular data
Source: J Cheminform. 2017 Sep 18;9:52. doi: 10.1186/s13321-017-0237-8 (PMC5603467; doi:10.1186/s13321-017-0237-8)
Supplement: Supplementary file 2 — Additional file 2. An archived version of Scoria, without MDAnalysis support. [file 13321_2017_237_MOESM2_ESM.zip › scoria-1.0.0/docs/build/html/_sources/index.txt]

.. scoria documentation master file, created by
   sphinx-quickstart on Tue Nov 29 14:09:36 2016.
   You can adapt this file completely to your liking, but it should at least
   contain the root `toctree` directive.

Welcome to Scoria's documentation!
======================================

Scoria is a lightweight molecular dynamics library 

.. toctree::
   :maxdepth: 2
   :numbered:

   Molecule.rst
   Demo.rst
   AtomsAndBonds.rst
   FileIO.rst
   Geometry.rst
   Information.rst
   Manipulation.rst
   OtherMolecules.rst
   Quaternion.rst
   Selections.rst

Indices and tables
==================

* :ref:`genindex`
* :ref:`modindex`
* :ref:`search`
