# Supplementary material for: Scoria: a Python module for manipulating 3D molecular data
Source: J Cheminform. 2017 Sep 18;9:52. doi: 10.1186/s13321-017-0237-8 (PMC5603467; doi:10.1186/s13321-017-0237-8)
Supplement: Supplementary file 2 — Additional file 2. An archived version of Scoria, without MDAnalysis support. [file 13321_2017_237_MOESM2_ESM.zip › scoria-1.0.0/docs/build/html/searchindex.js]

Search.setIndex({envversion:49,filenames:["AtomsAndBonds","Demo","FileIO","Geometry","Information","Manipulation","Molecule","OtherMolecules","Quaternion","REST_tutorial","Selections","index"],objects:{"":{foo:[9,0,1,""]},"scoria.AtomsAndBonds":{AtomsAndBonds:[0,2,1,""]},"scoria.AtomsAndBonds.AtomsAndBonds":{add_atom:[0,0,1,""],add_bond:[0,0,1,""],create_bonds_by_distance:[0,0,1,""],delete_atom:[0,0,1,""],delete_bond:[0,0,1,""],get_index_of_first_bond_partner_of_element:[0,0,1,""],get_number_of_bond_partners_of_element:[0,0,1,""]},"scoria.FileIO":{FileIO:[2,2,1,""]},"scoria.FileIO.FileIO":{load_MDAnalysis_into:[2,0,1,""],load_MDAnalysis_into_using_universe_object:[2,0,1,""],load_pdb_into:[2,0,1,""],load_pdb_into_using_file_object:[2,0,1,""],load_pdb_trajectory_into:[2,0,1,""],load_pdb_trajectory_into_using_file_object:[2,0,1,""],load_pdbqt_into:[2,0,1,""],load_pdbqt_into_using_file_object:[2,0,1,""],load_pdbqt_trajectory_into:[2,0,1,""],load_pdbqt_trajectory_into_using_file_object:[2,0,1,""],load_pym_into:[2,0,1,""],save_pdb:[2,0,1,""],save_pym:[2,0,1,""]},"scoria.Geometry":{Geometry:[3,2,1,""]},"scoria.Geometry.Geometry":{get_angle_between_three_points:[3,0,1,""],get_dihedral_angle:[3,0,1,""],get_planarity_deviation:[3,0,1,""],is_planar:[3,0,1,""]},"scoria.Information":{Information:[4,2,1,""]},"scoria.Information.Information":{assign_elements_from_atom_names:[4,0,1,""],assign_masses:[4,0,1,""],belongs_to_dna:[4,0,1,""],belongs_to_protein:[4,0,1,""],belongs_to_rna:[4,0,1,""],define_molecule_chain_residue_spherical_boundaries:[4,0,1,""],delete_trajectory_frame:[4,0,1,""],get_atom_information:[4,0,1,""],get_bonds:[4,0,1,""],get_bounding_box:[4,0,1,""],get_bounding_sphere:[4,0,1,""],get_center_of_mass:[4,0,1,""],get_constants:[4,0,1,""],get_coordinates:[4,0,1,""],get_coordinates_undo_point:[4,0,1,""],get_default_trajectory_frame:[4,0,1,""],get_filename:[4,0,1,""],get_geometric_center:[4,0,1,""],get_hierarchy:[4,0,1,""],get_remarks:[4,0,1,""],get_total_mass:[4,0,1,""],get_total_number_of_atoms:[4,0,1,""],get_total_number_of_heavy_atoms:[4,0,1,""],get_trajectory_coordinates:[4,0,1,""],get_trajectory_frame_count:[4,0,1,""],insert_trajectory_frame:[4,0,1,""],resseq_reindex:[4,0,1,""],serial_reindex:[4,0,1,""],set_atom_information:[4,0,1,""],set_bonds:[4,0,1,""],set_coordinates:[4,0,1,""],set_coordinates_undo_point:[4,0,1,""],set_default_trajectory_frame:[4,0,1,""],set_filename:[4,0,1,""],set_hierarchy:[4,0,1,""],set_remarks:[4,0,1,""],set_trajectory_coordinates:[4,0,1,""]},"scoria.Manipulation":{Manipulation:[5,2,1,""]},"scoria.Manipulation.Manipulation":{coordinate_undo:[5,0,1,""],rotate_molecule_around_a_line_between_atoms:[5,0,1,""],rotate_molecule_around_a_line_between_points:[5,0,1,""],rotate_molecule_around_pivot_atom:[5,0,1,""],rotate_molecule_around_pivot_point:[5,0,1,""],set_atom_location:[5,0,1,""],set_coordinate_undo_point:[5,0,1,""],translate_molecule:[5,0,1,""]},"scoria.Molecule":{Molecule:[6,2,1,""]},"scoria.Molecule.Molecule":{add_atom:[6,0,1,""],add_bond:[6,0,1,""],assign_elements_from_atom_names:[6,0,1,""],assign_masses:[6,0,1,""],belongs_to_dna:[6,0,1,""],belongs_to_protein:[6,0,1,""],belongs_to_rna:[6,0,1,""],coordinate_undo:[6,0,1,""],copy:[6,0,1,""],create_bonds_by_distance:[6,0,1,""],define_molecule_chain_residue_spherical_boundaries:[6,0,1,""],delete_atom:[6,0,1,""],delete_bond:[6,0,1,""],delete_trajectory_frame:[6,0,1,""],get_angle_between_three_points:[6,0,1,""],get_atom_information:[6,0,1,""],get_bonds:[6,0,1,""],get_bounding_box:[6,0,1,""],get_bounding_sphere:[6,0,1,""],get_center_of_mass:[6,0,1,""],get_constants:[6,0,1,""],get_coordinates:[6,0,1,""],get_coordinates_undo_point:[6,0,1,""],get_default_trajectory_frame:[6,0,1,""],get_dihedral_angle:[6,0,1,""],get_distance_to_another_molecules:[6,0,1,""],get_filename:[6,0,1,""],get_geometric_center:[6,0,1,""],get_hierarchy:[6,0,1,""],get_index_of_first_bond_partner_of_element:[6,0,1,""],get_molecule_from_selection:[6,0,1,""],get_number_of_bond_partners_of_element:[6,0,1,""],get_other_molecules_aligned_to_this:[6,0,1,""],get_planarity_deviation:[6,0,1,""],get_remarks:[6,0,1,""],get_rmsd_equivalent_atoms_specified:[6,0,1,""],get_rmsd_heuristic:[6,0,1,""],get_rmsd_order_dependent:[6,0,1,""],get_total_mass:[6,0,1,""],get_total_number_of_atoms:[6,0,1,""],get_total_number_of_heavy_atoms:[6,0,1,""],get_trajectory_coordinates:[6,0,1,""],get_trajectory_frame_count:[6,0,1,""],insert_trajectory_frame:[6,0,1,""],invert_selection:[6,0,1,""],is_planar:[6,0,1,""],load_MDAnalysis_into:[6,0,1,""],load_MDAnalysis_into_using_universe_object:[6,0,1,""],load_pdb_into:[6,0,1,""],load_pdb_into_using_file_object:[6,0,1,""],load_pdb_trajectory_into:[6,0,1,""],load_pdb_trajectory_into_using_file_object:[6,0,1,""],load_pdbqt_into:[6,0,1,""],load_pdbqt_into_using_file_object:[6,0,1,""],load_pdbqt_trajectory_into:[6,0,1,""],load_pdbqt_trajectory_into_using_file_object:[6,0,1,""],load_pym_into:[6,0,1,""],merge_with_another_molecules:[6,0,1,""],numpy_structured_array_remove_field:[6,0,1,""],resseq_reindex:[6,0,1,""],rotate_molecule_around_a_line_between_atoms:[6,0,1,""],rotate_molecule_around_a_line_between_points:[6,0,1,""],rotate_molecule_around_pivot_atom:[6,0,1,""],rotate_molecule_around_pivot_point:[6,0,1,""],save_pdb:[6,0,1,""],save_pym:[6,0,1,""],select_all:[6,0,1,""],select_all_atoms_bound_to_selection:[6,0,1,""],select_atoms:[6,0,1,""],select_atoms_from_same_molecule:[6,0,1,""],select_atoms_in_bounding_box:[6,0,1,""],select_atoms_in_same_residue:[6,0,1,""],select_atoms_near_other_selection:[6,0,1,""],select_branch:[6,0,1,""],select_close_atoms_from_different_molecules:[6,0,1,""],selections_of_chains:[6,0,1,""],selections_of_constituent_molecules:[6,0,1,""],selections_of_residues:[6,0,1,""],serial_reindex:[6,0,1,""],set_atom_information:[6,0,1,""],set_atom_location:[6,0,1,""],set_bonds:[6,0,1,""],set_coordinate_undo_point:[6,0,1,""],set_coordinates:[6,0,1,""],set_coordinates_undo_point:[6,0,1,""],set_default_trajectory_frame:[6,0,1,""],set_filename:[6,0,1,""],set_hierarchy:[6,0,1,""],set_remarks:[6,0,1,""],set_trajectory_coordinates:[6,0,1,""],steric_clash_with_another_molecules:[6,0,1,""],translate_molecule:[6,0,1,""]},"scoria.OtherMolecules":{OtherMolecules:[7,2,1,""]},"scoria.OtherMolecules.OtherMolecules":{get_distance_to_another_molecules:[7,0,1,""],get_other_molecules_aligned_to_this:[7,0,1,""],get_rmsd_equivalent_atoms_specified:[7,0,1,""],get_rmsd_heuristic:[7,0,1,""],get_rmsd_order_dependent:[7,0,1,""],merge_with_another_molecules:[7,0,1,""],steric_clash_with_another_molecules:[7,0,1,""]},"scoria.Quaternion":{Quaternion:[8,2,1,""]},"scoria.Quaternion.Quaternion":{add:[8,0,1,""],copy:[8,0,1,""],invert:[8,0,1,""],load_from_mat:[8,0,1,""],minus:[8,0,1,""],multiply:[8,0,1,""],normalize:[8,0,1,""],rep_as_44_matrix:[8,0,1,""],scale:[8,0,1,""],to_matrix:[8,0,1,""]},"scoria.Selections":{Selections:[10,2,1,""]},"scoria.Selections.Selections":{get_molecule_from_selection:[10,0,1,""],invert_selection:[10,0,1,""],select_all:[10,0,1,""],select_all_atoms_bound_to_selection:[10,0,1,""],select_atoms:[10,0,1,""],select_atoms_from_same_molecule:[10,0,1,""],select_atoms_in_bounding_box:[10,0,1,""],select_atoms_in_same_residue:[10,0,1,""],select_atoms_near_other_selection:[10,0,1,""],select_branch:[10,0,1,""],select_close_atoms_from_different_molecules:[10,0,1,""],selections_of_chains:[10,0,1,""],selections_of_constituent_molecules:[10,0,1,""],selections_of_residues:[10,0,1,""]},scoria:{AtomsAndBonds:[0,1,0,"-"],FileIO:[2,1,0,"-"],Geometry:[3,1,0,"-"],Information:[4,1,0,"-"],Manipulation:[5,1,0,"-"],Molecule:[6,1,0,"-"],OtherMolecules:[7,1,0,"-"],Quaternion:[8,1,0,"-"],Selections:[10,1,0,"-"]}},objnames:{"0":["py","method","Python method"],"1":["py","module","Python module"],"2":["py","class","Python class"]},objtypes:{"0":"py:method","1":"py:module","2":"py:class"},terms:{"2x3":[6,10],"3x3":8,"4x4":8,"boolean":[0,2,3,4,6,7,10],"case":1,"char":[4,6],"default":[0,2,3,4,6,7,10],"final":[1,9],"float":[0,3,4,5,6,7,10],"import":[1,2,6,9],"int":[0,2,4,5,6,9,10],"long":9,"new":[4,5,6,7,9,10],"return":[0,2,3,4,5,6,7,8,9,10],"short":9,"true":[0,2,4,6,7,10],"var":9,__atom_inform:[4,6],__bond:[4,6],__coordinates_undo_point:[4,6],__filenam:[4,6],__hierarchi:4,__namespac:9,__parent_inform:[6,10],__remark:[4,6],__trajectori:[4,6],abil:2,about:[2,4,5,6],accept:[2,6,10],access:4,accord:[4,6],accuraci:[6,7],actual:[2,6,10],adapt:8,add:[0,6,7,8],add_atom:[0,6],add_bond:[0,6],addit:[0,4,6,8],addition:9,advanc:3,after:[4,6],align:[6,7],all:[0,4,5,6,9,10],allow:[2,6,7,9],almost:9,alon:9,along:[5,6],also:[2,7,9],altern:9,amber:[4,6],amount:[5,6],analysi:1,angl:[3,5,6],angstrom:[3,4,6,7,10],ani:[4,6,7,9,10],anoth:[6,7,10],any:[5,6],anywai:[4,6],append:[4,6],arg:[2,6],arithmet:8,around:[5,6],arrai:[0,1,3,4,5,6,7,8,10],arthur:[6,7],assign:[4,6],assign_elements_from_atom_nam:[4,6],assign_mass:[4,6],associ:[2,6,10],assum:[4,6,10],assume:[6,10],atom2:[6,7],atom6:[6,7],atom:[0,1,2,3,4,5,6,7,10],atom_index:[0,4,5,6],atom_info:[4,6],atom_inform:[4,6],attribut:9,autodock:[2,6,7],autoindex:[0,6],autopopul:[4,6,9],axi:[5,6],bar:9,base:[0,2,5,6,9,10],befor:[0,6,9],begin:9,behaviour:9,belong:[4,6,10],belongs_to_dna:[4,6],belongs_to_protein:[4,6],belongs_to_rna:[4,6],beteween:[4,6],between:[1,3,6,7,9,10],beyond:[4,6],binari:[4,6],bit:[4,6],bond:[0,2,4,6,10],bond_length_dict:[4,6],bonds_by_dist:[2,6],bool:[0,2,6,7,10],bound:[0,2,4,6,10],bounding_box:[6,10],box:[4,6,10],branch:[6,10],calcul:[1,3,4,6,7],call:[0,2,3,6,9,10],calucl:[6,7],can:[2,3,5,6,7,9],caveat:9,center:[4,6],certain:3,chain:[2,4,6,10],chainid:[0,4,6,10],chainid_strip:[4,6],chang:4,character:7,charg:[0,2,4,6],check:[0,3,4,6],children:6,clarification:[4,6],clash:[6,7,10],close:[1,3,6],code:9,column:[2,6],com:8,combin:[6,7,10],come:[1,3,6],comma:9,comment:9,common:[3,6],compar:[1,7],comparison:[6,7,10],composit:[6,10],comput:[3,6,7],configur:[5,6,9],conform:[6,7],connect:9,consid:[3,4,6,10],constant:[4,6],constitu:[4,6],contact:1,contain:[2,3,4,6,7,9,10],content:[4,6],convers:8,convert:8,coord:[4,6],coordin:[0,2,3,4,5,6,7],coordinate_undo:[5,6],coordinates_undo_point:[4,6],copi:[6,8],core:6,correspond:[1,5,6,8,10],count:[0,1,4,6],coval:[6,10],cover:9,creat:[1,6,8,9,10],create_bonds_by_dist:[0,6],criteria:[5,6,10],current:[1,2,6],cutoff:[6,7,10],data:[0,2,6],dcd:[1,6],def:9,defin:[6,7,10],define_molecule_chain_residue_spherical_boundari:[4,6],delet:[0,6],delete_atom:[0,6],delete_bond:[0,6],delete_excessive_bond:[0,6],delete_trajectory_fram:[4,6],delta:[5,6],delta_i:[5,6],delta_x:[5,6],delta_z:[5,6],depend:9,depreciated:[4,6],der:[4,6],describ:[0,6],descript:[4,6,9],desir:[0,6],det:8,detail:[4,6],detect:[6,7,10],determin:[0,2,3,4,6],deviat:[3,6],dict:[4,6,10],dictionari:[4,6,10],differ:[3,6,7],dihedr:[3,6],dimer:1,direct:[6,10],direction:[6,10],directionality_atom_index:[6,10],directli:9,directori:[2,6],discard:[0,6],displai:6,distanc:[0,3,6,7,10],distinct:[6,10],divis:8,dna:[4,6],dna_residu:[4,6],dock:[6,7],document:8,documet:9,doe:[1,4,6,10],doesn:[2,4,6,9],done:9,dtype:[4,6],dynam:11,each:[0,1,5,6,7,10],earlier:9,effectiv:[6,10],effici:[6,7],either:9,element:[0,2,4,6,10],element_names_with_two_lett:[4,6],element_pad:[2,6],element_strip:[4,6],elements_strip:[4,6],encompass:[2,4,6],end:[4,5,6,9],english:9,enough:9,enter:9,entir:[4,5,6],entri:[6,10],equival:[6,7],establish:[6,10],euclideanspac:8,evalu:[6,7],everi:[6,9],exact:6,exampl:[2,4,6,7,9,10],except:[2,6],excess:[0,6],exist:[0,2,3,4,6],explicitli:[4,5,6,7],extend:[1,4,6],f8_field:[4,6],factor:[4,6],fals:[2,4,6,7,10],featur:3,few:[3,9],field:[0,1,2,4,6,10],field_nam:6,file:1,file_obj:[2,6],filenam:[2,4,6],find:[1,4,6],first:[0,1,3,4,5,6,10],five:[4,6],follow:[4,6,9],foo:9,foobar:9,fooifi:9,foovar:9,forc:[4,6],form:[3,6],format:1,found:[6,10],four:[3,6],fourth:[3,6],frame:[1,2,4,6],framework:0,from:[1,2,3,4,6,8,9,10],fuction:9,full:[4,5,6],func:9,further:9,futur:1,gener:[2,6,9],geometr:[3,4,6],get:[4,9],get_angle_between_three_point:[3,6],get_atom_inform:[1,4,6,10],get_bond:[4,6],get_bounding_box:[4,6],get_bounding_spher:[4,6],get_center_of_mass:[4,6],get_const:[4,6],get_coordin:[3,4,6],get_coordinates_undo_point:[4,6],get_default_trajectory_fram:[4,6],get_dihedral_angl:[3,6],get_distance_to_another_molecul:[6,7],get_filenam:[4,6],get_geometric_cent:[4,6],get_hierarchi:[4,6],get_index_of_first_bond_partner_of_el:[0,6],get_molecule_from_select:[1,6,10],get_number_of_bond_partners_of_el:[0,6],get_other_molecules_aligned_to_thi:[6,7],get_planarity_devi:[3,6],get_remark:[4,6],get_rmsd_equivalent_atoms_specifi:[6,7],get_rmsd_heurist:[6,7],get_rmsd_order_depend:[6,7],get_total_mass:[4,6],get_total_number_of_atom:[1,4,6],get_total_number_of_heavy_atom:[4,6],get_trajectori:9,get_trajectory_coordin:[4,6],get_trajectory_frame_count:[1,4,6],give:9,given:[0,3,4,6,7,10],good:9,group:0,handl:1,have:[1,6,9,10],heavi:[4,6],heft:9,hello:9,here:4,hierarchi:[4,6],hold:6,how:[3,6,9],htm:8,html:9,http:8,hydrogen:[4,6],i8_field:[4,6],ident:[2,6,7],identic:[6,7],identif:[4,6],identifi:[4,6,10],ifi:9,ignor:[2,6,9],implement:[1,2,6],improve:[6,7],includ:[4,6,9,10],incomplet:[2,6],index1:[0,6],index2:[0,6],index:[0,4,5,6,8,10,11],indic:[1,4,5,6,7,10],individu:[0,4],inform:[2,4,6,9],initi:6,iniz:[2,6],inner:7,input:[3,4,6],insert:[4,6],insert_trajectory_fram:[4,6],instead:[2,6],integ:[4,6],integer:[4,6],inter:9,interact:7,interest:[0,6],intern:4,intra:9,introduct:1,invers:8,invert:[6,8,10],invert_select:[6,10],involv:0,is_planar:[3,6],is_trajectori:[2,6],isol:[6,10],iter:1,itself:9,just:9,keep:1,kei:[4,6,10],languag:9,last:[2,6,9],later:[1,9],layout:9,left:9,len:[4,6],length:[4,6],letter:[4,6],level:9,librari:[0,1,2,4,5,6,7,9,10,11],lie:[3,6],light:9,lightweight:11,like:9,likewis:9,line:[5,6],line_point1:[5,6],line_point1_index:[5,6],line_point2:[5,6],line_point2_index:[5,6],list:[2,4,6,7,9,10],liter:9,load:[1,2,4,6],load_from_mat:8,load_mdanalysis_into:[2,6],load_mdanalysis_into_using_universe_object:[2,6],load_pdb_into:[2,4,6,9],load_pdb_into_using_file_object:[2,6],load_pdb_trajectory_into:[2,6],load_pdb_trajectory_into_using_file_object:[2,6],load_pdbqt_into:[2,6],load_pdbqt_into_using_file_object:[2,6],load_pdbqt_trajectory_into:[2,6],load_pdbqt_trajectory_into_using_file_object:[2,6],load_pym_into:[2,6],load_via_mdanalysi:1,locat:[4,5,6,10],logic:[6,10],look:[0,1,6,9,10],made:9,main:6,major:7,make:0,mani:[4,6],manipul:0,manupul:6,markup:9,mask:[4,6],maskedarrai:[4,6],mass:[4,6],mass_dict:[4,6],match:[6,10],math:8,matrix:[4,6,8],matrixtoquaternion:8,max:[4,6],max_i:[4,6,10],max_number_of_bonds_permit:[4,6],max_x:[4,6,10],max_z:[4,6,10],maximum:[6,10],mdanalysi:[2,6],mean:[6,7],member:[4,6],merg:[6,7],merge_with_another_molecul:[6,7],method:[6,7,10],min_i:[4,6,10],min_x:[4,6,10],min_z:[4,6,10],minimum:[3,6,7,10],minu:8,miss:9,mod:9,model:[1,4,5,6,7,10],modif:[0,4,6],modifi:[4,5,6],modul:[6,9,10,11],mol:[1,4,6],molecl:[6,7],molecuar:6,molecul:[0,1,2,3,4,5],molecular:[0,2,4,5,6,7,10,11],more:[4,6,7,10],most:[2,3,6],move:[5,6],much:[3,6],multi:[2,6],multifram:2,multipl:[2,6,7,10],multipli:8,multithread:[6,7],must:9,naitv:2,name:[0,2,4,6,9,10],name_strip:[4,6],namespac:9,narrai:6,nearbi:[6,10],nearli:6,necessari:9,necessarili:[6,10],need:8,needs:[4,6],neighbor:[0,6],new_loc:[5,6],newli:1,next:1,non:[4,6,9],none:[2,4,6,7],normal:[1,8],note:[1,2,3,4,6,7,9,10],noth:[2,6],number:[0,1,4,6],numpi:[0,1,2,3,4,5,6,7,8,9,10],numpy_structured_array_remove_field:6,object:[2,3,4,5],obtain:3,occup:[0,1,4,6],occupanc:[4,6],off:9,offici:9,often:9,old:[0,6],oleg:[6,7],olson:[6,7],omit:9,ommit:[4,6],onc:[6,10],once:1,onli:9,optim:[6,7],option:[0,2,3,4,6,7,9,10],order:[0,6,7],origin:[2,4,6,10],orthogon:8,other_mol:[6,7,10],other_molecul:[6,7],otherwis:[2,6],our:[1,9],out:9,output:[1,2,6],outsid:9,overwrit:[4,6],pad:[4,6],page:[9,11],pair:[0,4,6],pairwis:[6,7,10],pairwise_comparison:[6,7,10],paragraph:9,param:[2,9],paramet:[0,2,3,4,5,6,7,8,9,10],parent_molecule_object:[0,2,3,4,5,7,10],part:[4,6],pdb:[1,2,4,6],pdbqt:[2,6],per:[4,6,7],perform:[6,7,10],period:9,physic:[6,10],pivot:[5,6],pivot_index:[5,6],place:9,plain:9,planar:[3,6],planarity_cutoff:[3,6],plane:[3,6],pleas:9,pmolecul:[5,6],point:[1,2,3,4,5,6,10],polish:9,popul:[4,6],prefac:9,present:[6,7],previous:[4,6],primarili:[4,6],print:[1,4,6,9],pro:[6,10],project:9,properti:[0,4],protein:[1,4,6],protein_residu:[4,6],proxim:[0,2,6],psf:[1,6],pt1:[3,6],pt2:[3,6],pt3:[3,6],pt4:[3,6],punctuat:9,pure:8,put:9,pym:[2,6],python:[1,2,6,9,10],quarterion:6,quaternion:[6,7],quick:[1,9],quickli:9,radian:[3,5,6],radiu:[4,6],rang:[1,4,6],read:[2,9],record:[0,6],record_nam:[0,4,6],regard:9,reindex:[2,4,6,10],rel:[5,6],relat:9,relationship:[7,9],relev:[6,9],reli:3,reload:[4,6],remark:[2,4,6],remov:[4,6],remove_old_bond_data:[0,6],rep_as_44_matrix:8,replac:1,repres:[3,4,6,8,9],represent:[4,6,8],represet:[4,6],requir:[0,2,4,5,6,7,10],reset:[5,6],resid:[1,4,6],residu:[2,4,6,10],resnam:[0,4,6,10],resname_pad:10,resname_strip:[4,6],respect:[1,6,7],resseq:[0,1,2,4,6,10],resseq_reindex:[2,4,6,10],restructuredtext:9,retreiv:[4,6],return_text:[2,6],revert:[4,6],rmsd:[6,7],rna:[4,6],rna_residu:[4,6],rock1:1,rock1_atom_info:1,rock1_contact:1,rock1_count:1,rock1_indx:1,root:[6,10],root_atom_index:[6,10],rotat:[5,6,8],rotate_molecule_around_a_line_between_atom:[5,6],rotate_molecule_around_a_line_between_point:[5,6],rotate_molecule_around_pivot_atom:[5,6],rotate_molecule_around_pivot_point:[5,6],rtype:9,same:[6,7,10],sampl:1,save:[1,2,4,5,6],save_bond:[2,6],save_coordinates_undo_point:[2,6],save_filenam:[2,6],save_hierarchi:[2,6],save_pdb:[1,2,6],save_pym:[2,6],save_remark:[2,6],scalar:8,scale:8,scipi:[0,4,6,7,9,10],score:[6,7],scoria:0,script:9,search:[10,11],second:[0,3,4,5,6,7,10],section:9,see:[4,6],segment:[5,6,9],seleciton:[6,10],select:[0,4,6],select_al:[6,10],select_all_atoms_bound_to_select:[6,10],select_atom:[1,6,10],select_atoms_from_same_molecul:[6,10],select_atoms_in_bounding_box:[6,10],select_atoms_in_same_residu:[6,10],select_atoms_near_other_select:[6,10],select_branch:[6,10],select_close_atoms_from_different_molecul:[1,6,10],selection_criteria:[6,10],selections_of_chain:[6,10],selections_of_constituent_molecul:[6,10],selections_of_residu:[6,10],self:[6,7,8,9,10],sensit:9,separ:[6,10],sequenc:[4,6],serial:[0,2,4,6,10],serial_reindex:[2,4,6,10],set:[0,1,4,5,6,7,9,10],set_atom_inform:[1,4,6],set_atom_loc:[5,6],set_bond:[4,6],set_coordin:[4,6],set_coordinate_undo_point:[5,6],set_coordinates_undo_point:[4,6],set_default_trajectory_fram:[1,4,6],set_filenam:[4,6],set_hierarchi:[4,6],set_namespac:9,set_remark:[4,6],set_trajectory_coordin:[4,6],setter:9,sever:5,shift:5,shoul:[4,6],should:[0,1,2,3,4,6,9,10],shouldn:9,show:9,shroom2:1,shroom2_atom_info:1,shroom2_contact:1,shroom2_count:1,shroom2_indx:1,sidebar:9,similar:0,simpl:[6,7,10],simul:1,singl:[2,4,6,7],single_fram:[4,6],six:[4,6],sometim:9,sophisitc:[6,7,10],sourc:9,space:[4,6,9],spatial:[0,9],specif:[6,9,10],specifi:[0,2,4,5,6,7,10],speed:[6,7,9],sphere:[2,4,6],sphinx:9,split:1,stand:9,standard:9,start:[4,6,10],steric:[6,7,10],steric_clash_with_another_molecul:[6,7],still:[3,6],stop:[6,10],store:[1,2,4,6],str:[0,2,4,6,9],strang:9,string:[0,2,4,6,9],structur:[2,4,6,7,10],stub:9,style:9,subclass:[0,6,10],subsequ:[5,6],subtract:8,support:[8,9],symbol:[4,6],take:[4,6,8,9],taken:[4,6],target:[5,6],tempatur:[4,6],tempfactor:[0,4,6],templat:9,terminate_earli:[6,10],test:8,test_fil:6,test_sim:1,tether1_index:7,tether2_index:7,tether:[6,7],text:[2,6],than:[6,7],the_el:[0,6],thei:[6,7,9,10],them:1,themselv:[6,10],thetai:[5,6],thetax:[5,6],thetaz:[5,6],thi:[1,2,4,5,6,7,9,10],thing:9,third:[3,6],those:[4,5,6,9],three:[3,4,6],through:1,tild:9,time:1,timestep:[4,6],to_matrix:8,togeth:9,total:[4,6],track:1,traj_length:1,trajectoi:[2,6],trajectori:[1,2,4,6],trajectoyr:1,translat:[5,6],translate_molecul:[5,6],trott:[6,7],truncat:9,tupl:[4,6,7,10],two:[1,4,6,7,8,10],type:0,unalign:9,undo:[2,5,6],undon:[5,6],uniqu:[6,10],univers:[2,6],unknown:9,unlik:[2,6],update:1,url:9,used:[2,6],user:[2,6,7,9,10],valu:[4,6,8,9,10],van:[4,6],variabl:[2,4,6,9],variou:[4,6],vdw_dict:[4,6],vector:[5,6],veri:9,versa:1,version:9,via:[0,2,3,5,6,10],vice:1,view:9,vina:[2,6,7],waal:[4,6],wai:9,want:[2,6,9],web:9,weight_mat:7,well:[4,6,7],what:[4,6,9],when:[4,6,9],where:[4,6,7,10],whether:[0,2,3,6,7,10],which:[0,2,3,4,5,6,9],whitespac:9,whole:[2,6],within:[0,1,4,6,7,10],without:[4,5,6],work:[3,9],world:9,would:[6,7,9,10],wrapper:[0,2,3,4,5,6,7,10],write:[1,2,6],www:8,x11:[4,6],x1n:[4,6],xm1:[4,6],xmn:[4,6],xxx:[0,6],y11:[4,6],y1n:[4,6],ym1:[4,6],ymn:[4,6],you:9,z11:[4,6],z1n:[4,6],zero:1,zm1:[4,6],zmn:[4,6]},titles:["3. The AtomsAndBonds Class","2. Scoria Demo","4. The FileIO Class","5. The Geometry class","6. The Information class","7. The Manipulation class","1. The Molecule Class","8. The OtherMolecules class","9. The Quaternion object","reST Documentation Guide","10. The Selections class","Welcome to Scoria&#8217;s documentation!"],titleterms:{"class":[0,2,3,4,5,6,7,10],"function":[0,2,3,4,5,6,7,8,10],advanc:9,atomsandbond:0,basic:9,definit:[0,2,3,4,5,6,7,8,10],demo:1,document:[9,11],file:2,fileio:2,format:2,geometri:3,guid:9,indice:11,informat:4,initiat:6,intro:9,link:9,manipul:5,molecul:6,object:[6,8],other:[0,3],othermolecul:7,quaternion:8,quternion:8,rational:[0,3,4,5],rest:9,scoria:[1,11],select:10,tabl:11,type:2,using:[7,8,10],welcom:11}})
