# Supplementary material for: Scoria: a Python module for manipulating 3D molecular data
Source: J Cheminform. 2017 Sep 18;9:52. doi: 10.1186/s13321-017-0237-8 (PMC5603467; doi:10.1186/s13321-017-0237-8)
Supplement: Supplementary file 2 — Additional file 2. An archived version of Scoria, without MDAnalysis support. [file 13321_2017_237_MOESM2_ESM.zip › scoria-1.0.0/docs/docs/html/_sources/AtomsAndBonds.txt]

The AtomsAndBonds Class
=======================

Rationale of the AtomsAndBonds functions
----------------------------------------

The functions within the AtomsAndBonds framework all involve the
addition, deletion, and manipulation of individual atoms and their
bonds within the molecular framework. 


Other Classes
^^^^^^^^^^^^^

To make modifications to the coordinate set of all atoms, use the
functions within the :class:`~pymolecule.Manipulation` class. To look
at groups of atoms with similar properties, use the functions within
the :class:`~pymolecule.Selections` class. 

Function Definitions
--------------------

.. automodule:: pymolecule.AtomsAndBonds
    :members:
    :undoc-members:
    :show-inheritance:
