# Supplementary material for: Scoria: a Python module for manipulating 3D molecular data
Source: J Cheminform. 2017 Sep 18;9:52. doi: 10.1186/s13321-017-0237-8 (PMC5603467; doi:10.1186/s13321-017-0237-8)
Supplement: Supplementary file 2 — Additional file 2. An archived version of Scoria, without MDAnalysis support. [file 13321_2017_237_MOESM2_ESM.zip › scoria-1.0.0/docs/docs/html/_sources/Molecule.txt]

The Molecule Class
===================

Initiating and using the object
-------------------------------

The Molecule object is the main object class within the pymolecule
module. All other classes (with the exception of the
:class:`~pymolecule.Quarterion`) are initiated with, and hold the
relevant functions and variables for, the Molecule object. This class
contains wrapper functions to *nearly* every function belonging to
it's children classes.


Function Definitions
--------------------

.. automodule:: pymolecule.Molecule
    :members:
    :undoc-members:
    :show-inheritance:
