# Supplementary material for: Scoria: a Python module for manipulating 3D molecular data
Source: J Cheminform. 2017 Sep 18;9:52. doi: 10.1186/s13321-017-0237-8 (PMC5603467; doi:10.1186/s13321-017-0237-8)
Supplement: Supplementary file 2 — Additional file 2. An archived version of Scoria, without MDAnalysis support. [file 13321_2017_237_MOESM2_ESM.zip › scoria-1.0.0/docs/docs/html/_sources/pymolecule.txt]

pymolecule package
==================

Subpackages
-----------

.. toctree::

    pymolecule.dumbpy

Submodules
----------

pymolecule.AtomsAndBonds module
-------------------------------

.. automodule:: pymolecule.AtomsAndBonds
    :members:
    :undoc-members:
    :show-inheritance:

pymolecule.FileIO module
------------------------

.. automodule:: pymolecule.FileIO
    :members:
    :undoc-members:
    :show-inheritance:

pymolecule.Geometry module
--------------------------

.. automodule:: pymolecule.Geometry
    :members:
    :undoc-members:
    :show-inheritance:

pymolecule.Information module
-----------------------------

.. automodule:: pymolecule.Information
    :members:
    :undoc-members:
    :show-inheritance:

pymolecule.Manipulation module
------------------------------

.. automodule:: pymolecule.Manipulation
    :members:
    :undoc-members:
    :show-inheritance:


pymolecule.OtherMolecules module
--------------------------------

.. automodule:: pymolecule.OtherMolecules
    :members:
    :undoc-members:
    :show-inheritance:

pymolecule.Quaternion module
----------------------------

.. automodule:: pymolecule.Quaternion
    :members:
    :undoc-members:
    :show-inheritance:

pymolecule.Selections module
----------------------------

.. automodule:: pymolecule.Selections
    :members:
    :undoc-members:
    :show-inheritance:

pymolecule.Test module
----------------------

.. automodule:: pymolecule.Test
    :members:
    :undoc-members:
    :show-inheritance:


Module contents
---------------

.. automodule:: pymolecule
    :members:
    :undoc-members:
    :show-inheritance:
