# Supplementary material for: Scoria: a Python module for manipulating 3D molecular data
Source: J Cheminform. 2017 Sep 18;9:52. doi: 10.1186/s13321-017-0237-8 (PMC5603467; doi:10.1186/s13321-017-0237-8)
Supplement: Supplementary file 2 — Additional file 2. An archived version of Scoria, without MDAnalysis support. [file 13321_2017_237_MOESM2_ESM.zip › scoria-1.0.0/docs/docs/html/searchindex.js]

Search.setIndex({envversion:49,filenames:["FileIO","index"],objects:{"scoria.FileIO":{FileIO:[0,1,1,""]},"scoria.FileIO.FileIO":{load_MDAnalysis_into:[0,2,1,""],load_pdb_into:[0,2,1,""],load_pdb_into_using_file_object:[0,2,1,""],load_pdb_trajectory_into:[0,2,1,""],load_pdb_trajectory_into_using_file_object:[0,2,1,""],load_pdbqt_into:[0,2,1,""],load_pdbqt_into_using_file_object:[0,2,1,""],load_pdbqt_trajectory_into:[0,2,1,""],load_pdbqt_trajectory_into_using_file_object:[0,2,1,""],load_pym_into:[0,2,1,""],load_via_MDAnalysis:[0,2,1,""],save_pdb:[0,2,1,""],save_pym:[0,2,1,""]},scoria:{FileIO:[0,0,0,"-"]}},objnames:{"0":["py","module","Python module"],"1":["py","class","Python class"],"2":["py","method","Python method"]},objtypes:{"0":"py:module","1":"py:class","2":"py:method"},terms:{"boolean":0,"default":0,"import":0,"int":0,"return":0,"true":0,abil:0,about:0,accept:0,actual:0,advanc:1,allow:0,also:0,arg:0,associ:0,atom:0,atomsandbond:1,autodock:0,base:0,basic:1,bond:0,bonds_by_dist:0,bool:0,bound:0,call:0,can:0,chain:0,charg:0,column:0,contain:0,coordin:0,current:0,data:0,determin:0,directori:0,doesn:0,dynam:1,element:0,element_strip:0,encompass:0,exampl:0,except:0,exist:0,fals:0,field:0,file_obj:0,filenam:0,frame:0,from:0,gener:0,geometri:1,guid:1,ident:0,ignor:0,implement:0,incomplet:0,index:1,inform:0,informat:1,initiat:1,iniz:0,instead:0,intro:1,is_trajectori:0,last:0,librari:[0,1],lightweight:1,list:0,load:0,load_mdanalysis_into:0,load_pdb_into:0,load_pdb_into_using_file_object:0,load_pdb_trajectory_into:0,load_pdb_trajectory_into_using_file_object:0,load_pdbqt_into:0,load_pdbqt_into_using_file_object:0,load_pdbqt_trajectory_into:0,load_pdbqt_trajectory_into_using_file_object:0,load_pym_into:0,load_via_mdanalysi:0,manipul:1,mdanalysi:0,modul:1,molecul:[0,1],molecular:[0,1],most:0,multi:0,multifram:0,multipl:0,naitv:0,name:0,none:0,note:0,noth:0,numpi:0,object:[0,1],option:0,origin:0,othermolecul:1,otherwis:0,output:0,page:1,param:0,paramet:0,parent_molecule_object:0,pdb:0,pdbqt:0,point:0,proxim:0,pym:0,pymolecul:[],python:0,quaternion:1,rational:1,read:0,reindex:0,remark:0,requir:0,residu:0,resseq:0,resseq_reindex:0,rest:1,return_text:0,save:0,save_bond:0,save_coordinates_undo_point:0,save_filenam:0,save_hierarchi:0,save_pdb:0,save_pym:0,save_remark:0,search:1,select:1,serial:0,serial_reindex:0,should:0,singl:0,specifi:0,sphere:0,store:0,str:0,string:0,structur:0,text:0,thi:0,trajectoi:0,trajectori:0,undo:0,univers:0,unlik:0,used:0,user:0,variabl:0,via:0,vina:0,want:0,whether:0,which:0,whole:0,wrapper:0,write:0},titles:["3. The FileIO Class","Welcome to scoria&#8217;s documentation!"],titleterms:{"class":0,"function":0,definit:0,document:1,file:0,fileio:0,format:0,indice:1,pymolecul:1,tabl:1,type:0,welcom:1}})
