# Supplementary material for: Scoria: a Python module for manipulating 3D molecular data
Source: J Cheminform. 2017 Sep 18;9:52. doi: 10.1186/s13321-017-0237-8 (PMC5603467; doi:10.1186/s13321-017-0237-8)
Supplement: Supplementary file 2 — Additional file 2. An archived version of Scoria, without MDAnalysis support. [file 13321_2017_237_MOESM2_ESM.zip › scoria-1.0.0/scoria/Geometry.py]

# Copyright 2017 Jacob D. Durrant
#
# Licensed under the Apache License, Version 2.0 (the "License");
# you may not use this file except in compliance with the License.
# You may obtain a copy of the License at
#
#     http://www.apache.org/licenses/LICENSE-2.0
#
# Unless required by applicable law or agreed to in writing, software
# distributed under the License is distributed on an "AS IS" BASIS,
# WITHOUT WARRANTIES OR CONDITIONS OF ANY KIND, either express or implied.
# See the License for the specific language governing permissions and
# limitations under the License.

from __future__ import absolute_import
from __future__ import print_function
from scoria import dumbpy as numpy

class Geometry():
    """
    A class containing a few geometry functions. Note that numpy should be
    used for most geometry functions.
    """

    def __init__(self, parent_molecule_object):
        """
        Initializes the scoria.Geometry class.

        :param scoria.Molecule parent_molecule_object: The scoria.Molecule object
                    associated with this class.
        """

        self.__parent_molecule = parent_molecule_object

    def get_angle_between_three_points(self, pt1, pt2, pt3):
        """
        Computes the angle (in radians) formed by three points (numpy.array
        objects).
            
        Should be called via the wrapper function :meth:`~scoria.Molecule.Molecule.get_angle_between_three_points`
        
        :param numpy.array pt1: A numpy.array (x, y, z) representing the first of the
                    three 3D points.
        :param numpy.array pt2: A numpy.array (x, y, z) representing the second of the
                    three 3D points.
        :param numpy.array pt3: A numpy.array (x, y, z) representing the third of the
                    three 3D points.

        :returns: A float containing the angle between the three points, in
                    radians.
        """

        if not numpy.class_dependency("calculate the angle between three points. Missing the dot-product function", "NUMPY"):
            return
        
        vector1 = pt1 - pt2
        vector2 = pt3 - pt2

        vector1_mag = numpy.norm(vector1)
        vector2_mag = numpy.norm(vector2)

        #Make sure vectors aren't <0, 0, 0>
        if vector1_mag < 1e-10 or vector2_mag < 1e-10:
            print(("One of vectors to determine angle is " +
                  "< 0, 0, 0 >...returning 0."))
            return 0

        vector1 = vector1 / vector1_mag
        vector2 = vector2 / vector2_mag
        dot_prod = numpy.dot(vector1, vector2)

        #Prevent errors that can rarely occur
        if dot_prod > 1.0: dot_prod = 1.0
        if dot_prod < -1.0: dot_prod = -1.0

        return numpy.arccos(dot_prod)

    def get_dihedral_angle(self, pt1, pt2, pt3, pt4):
        """
        Calculates the dihedral angle formed by four points (numpy.array
        objects).

        Should be called via the wrapper function :meth:`~scoria.Molecule.Molecule.get_dihedral_angle`
        
        :param numpy.array pt1: A numpy.array (x, y, z) representing the first 3D
                    point.
        :param numpy.array pt2: A numpy.array (x, y, z) representing the second 3D
                    point.
        :param numpy.array pt3: A numpy.array (x, y, z) representing the third 3D
                    point.
        :param numpy.array pt4: A numpy.array (x, y, z) representing the fourth 3D
                    point.

        :returns: A float containing the dihedral angle between the four points,
                    in radians.
        """

        if not numpy.class_dependency("calculate the angle between three points. Missing the cross-product function", "NUMPY"):
            return

        b1 = pt2 - pt1
        b2 = pt3 - pt2
        b3 = pt4 - pt3

        b2Xb3 = numpy.cross(b2, b3)
        b1Xb2 = numpy.cross(b1, b2)

        b1XMagb2 = numpy.linalg.norm(b2) * b1

        return numpy.arctan2(numpy.dot(b1XMagb2, b2Xb3),
                             numpy.dot(b1Xb2, b2Xb3))

    def is_planar(self, pt1, pt2, pt3, pt4, planarity_cutoff = 0.2):
        """
        Checks whether four points (numpy.array) lie in a common plane.

        Should be called via the wrapper function :meth:`~scoria.Molecule.Molecule.is_planar`
        
        :param numpy.array pt1: A numpy.array (x, y, z) representing a 3D point.
        :param numpy.array pt2: A numpy.array (x, y, z) representing a 3D point.
        :param numpy.array pt3: A numpy.array (x, y, z) representing a 3D point.
        :param numpy.array pt4: A numpy.array (x, y, z) representing a 3D point.
        :param float planarity_cutoff: An optional float. How much the points can
                    deviate (in Angstroms) and still be considered planar. The
                    default is 0.2.

        :returns: A boolean, whether the 4 points can be considered planar.
        """

        return (self.get_planarity_deviation(pt1, pt2, pt3, pt4) <
                planarity_cutoff)

    def get_planarity_deviation(self, pt1, pt2, pt3, pt4):
        """
        Determines how close four points (numpy.array objects) come to lying
        in a common plane.

        Should be called via the wrapper function :meth:`~scoria.Molecule.Molecule.get_planarity_deviation`
        
        :param numpy.array pt1: A numpy.array (x, y, z) representing a 3D point.
        :param numpy.array pt2: A numpy.array (x, y, z) representing a 3D point.
        :param numpy.array pt3: A numpy.array (x, y, z) representing a 3D point.
        :param numpy.array pt4: A numpy.array (x, y, z) representing a 3D point.

        :returns: A float, the minimum distance between one point and the plane
                    formed by the other three.
        """

        # note that minimal efforts were made to "numpify" this section. It's
        # mostly legacy code.

        x1 = pt1[0]
        y1 = pt1[1]
        z1 = pt1[2]
        x2 = pt2[0]
        y2 = pt2[1]
        z2 = pt2[2]
        x3 = pt3[0]
        y3 = pt3[1]
        z3 = pt3[2]
        x4 = pt4[0]
        y4 = pt4[1]
        z4 = pt4[2]

        A = (y1 * (z2 - z3)) + (y2 * (z3 - z1)) + (y3 * (z1 - z2))
        B = (z1 * (x2 - x3)) + (z2 * (x3 - x1)) + (z3 * (x1 - x2))
        C = (x1 * (y2 - y3)) + (x2 * (y3 - y1)) + (x3 * (y1 - y2))
        D = (((-x1) * ((y2 * z3) - (y3 * z2))) +
            ((-x2) * ((y3 * z1)-(y1 * z3))) +
            ((-x3) * ((y1 * z2) - (y2 * z1))))

        denom = numpy.sqrt(numpy.power(A, 2) + numpy.power(B, 2) +
                           numpy.power(C, 2))
        if denom == 0:
            # implies straight line
            return 0
        
        distance1 = numpy.fabs((A * x4) + (B * y4) + (C * z4) + D) / denom

        A1 = (y1 * (z2 - z4)) + (y2 * (z4 - z1)) + (y4 * (z1 - z2))
        B1 = (z1 * (x2 - x4)) + (z2 * (x4 - x1)) + (z4 * (x1 - x2))
        C1 = (x1 * (y2 - y4)) + (x2 * (y4 - y1)) + (x4 * (y1 - y2))
        D1 = (((-x1) * ((y2 * z4) - (y4 * z2))) +
            ((-x2) * ((y4 * z1) - (y1 * z4))) +
            ((-x4) * ((y1 * z2) - (y2 * z1))))

        distance2 = (
            (numpy.fabs((A1 * x3) + (B1 * y3) + (C1 * z3) + D1)) /
            (numpy.sqrt(
                numpy.power(A1, 2) + numpy.power(B1, 2) + numpy.power(C1, 2)
            ))
        )

        A2 = (y1 * (z4 - z3)) + (y4 * (z3 - z1)) + (y3 * (z1 - z4))
        B2 = (z1 * (x4 - x3)) + (z4 * (x3 - x1)) + (z3 * (x1 - x4))
        C2 = (x1 * (y4 - y3)) + (x4 * (y3 - y1)) + (x3 * (y1 - y4))
        D2 = (((-x1) * ((y4 * z3) - (y3 * z4))) +
              ((-x4) * ((y3 * z1) - (y1 * z3))) +
              ((-x3) * ((y1 * z4) - (y4 * z1))))
        distance3 = (
            (numpy.fabs((A2 * x2) + (B2 * y2) + (C2 * z2) + D2)) /
            (numpy.sqrt(
                numpy.power(A2, 2) + numpy.power(B2, 2) + numpy.power(C2, 2)
            ))
        )

        A3 = (y4 * (z2 - z3)) + (y2 * (z3 - z4)) + (y3 * (z4 - z2))
        B3 = (z4 * (x2 - x3)) + (z2 * (x3 - x4)) + (z3 * (x4 - x2))
        C3 = (x4 * (y2 - y3)) + (x2 * (y3 - y4)) + (x3 * (y4 - y2))
        D3 = (((-x4) * ((y2 * z3) - (y3 * z2))) +
              ((-x2) * ((y3 * z4) - (y4 * z3))) +
              ((-x3) * ((y4 * z2) - (y2 * z4))))
        distance4 = (
            (numpy.fabs((A3 * x1) + (B3 * y1) + (C3 * z1) + D3)) /
            (numpy.sqrt(
                numpy.power(A3, 2) + numpy.power(B3, 2) + numpy.power(C3, 2)
            ))
        )

        return numpy.min(numpy.array([distance1, distance2,
                                      distance3, distance4]))
