# Supplementary material for: Scoria: a Python module for manipulating 3D molecular data
Source: J Cheminform. 2017 Sep 18;9:52. doi: 10.1186/s13321-017-0237-8 (PMC5603467; doi:10.1186/s13321-017-0237-8)
Supplement: Supplementary file 2 — Additional file 2. An archived version of Scoria, without MDAnalysis support. [file 13321_2017_237_MOESM2_ESM.zip › scoria-1.0.0/scoria/LICENSE_SIX]

The below copyright and license apply to the six.py file present in this
directory.

Copyright (c) 2010-2017 Benjamin Peterson

Permission is hereby granted, free of charge, to any person obtaining a copy of
this software and associated documentation files (the "Software"), to deal in
the Software without restriction, including without limitation the rights to
use, copy, modify, merge, publish, distribute, sublicense, and/or sell copies of
the Software, and to permit persons to whom the Software is furnished to do so,
subject to the following conditions:

The above copyright notice and this permission notice shall be included in all
copies or substantial portions of the Software.

THE SOFTWARE IS PROVIDED "AS IS", WITHOUT WARRANTY OF ANY KIND, EXPRESS OR
IMPLIED, INCLUDING BUT NOT LIMITED TO THE WARRANTIES OF MERCHANTABILITY, FITNESS
FOR A PARTICULAR PURPOSE AND NONINFRINGEMENT. IN NO EVENT SHALL THE AUTHORS OR
COPYRIGHT HOLDERS BE LIABLE FOR ANY CLAIM, DAMAGES OR OTHER LIABILITY, WHETHER
IN AN ACTION OF CONTRACT, TORT OR OTHERWISE, ARISING FROM, OUT OF OR IN
CONNECTION WITH THE SOFTWARE OR THE USE OR OTHER DEALINGS IN THE SOFTWARE.
