# Supplementary material for: Scoria: a Python module for manipulating 3D molecular data
Source: J Cheminform. 2017 Sep 18;9:52. doi: 10.1186/s13321-017-0237-8 (PMC5603467; doi:10.1186/s13321-017-0237-8)
Supplement: Supplementary file 2 — Additional file 2. An archived version of Scoria, without MDAnalysis support. [file 13321_2017_237_MOESM2_ESM.zip › scoria-1.0.0/scoria/Quaternion.py]

# Copyright 2017 Jacob D. Durrant
#
# Licensed under the Apache License, Version 2.0 (the "License");
# you may not use this file except in compliance with the License.
# You may obtain a copy of the License at
#
#     http://www.apache.org/licenses/LICENSE-2.0
#
# Unless required by applicable law or agreed to in writing, software
# distributed under the License is distributed on an "AS IS" BASIS,
# WITHOUT WARRANTIES OR CONDITIONS OF ANY KIND, either express or implied.
# See the License for the specific language governing permissions and
# limitations under the License.

from __future__ import absolute_import
from __future__ import print_function
from scoria import dumbpy as numpy

class Quaternion:
    """
    A class supporting quaternion arithmetic
    """

    def __init__(self, s, x, y, z):
        """Initializes the scoria.Quaternion class.

            Args:
                s -- ????
                x -- ????
                y -- ????
                z -- ????

        """

        self.v = numpy.array([s, x, y, z])

    def __str__(self):
        """String containing quaternion information in the form of s x y z

            Returns:
                A string, containing all information about this quaternion

        """

        return ("" + str(self.v[0]) + "\t" + str(self.v[1]) + "\t" +
                str(self.v[2]) + "\t" + str(self.v[3]))

    def copy(self):
        """Returns a copy of self"""

        return Quaternion(self.v[0], self.v[1], self.v[2], self.v[3])

    def load_from_mat(self, m):
        """
        Converts a rotation matrix that is pure orthogonal (det(matrix)=1)
        into a Quaternion. Adapted from http://www.euclideanspace.com/maths/
        geometry/rotations/conversions/matrixToQuaternion/index.htm

        :param numpy.array m: A 2D numpy.array representing a pure orthogonal matrix

        """

        #Make sure m is a 3x3 array
        if m.shape[0] != 3 or m.shape[1] != 3:
            print("Could not load quaternion from matrix...size is not (3x3)")
            return

        #Check that matrix is orthogonal. m_T = m_inv
        if not numpy.array_equal(numpy.transpose(m), numpy.linalg.inv(m)):
            print("Load Quaternion error. Matrix is not orthogonal")
            return

        #Need to make sure that the matrix is special orthogonal
        if numpy.fabs(1 - numpy.linalg.det(m)) > 0.000001:
            # Done for rounding errors
            print("Load Quaternion error.  Determinant is not 1")
            return

        #First calculate the sum of the diagonal elements
        t = m.trace()

        if t > 0:
            S = numpy.sqrt(t + 1.0) * 2
            self.v[0] = .25 * S
            self.v[1] = (m[2, 1] - m[1, 2]) / S
            self.v[2] = (m[0, 2] - m[2, 0]) / S
            self.v[3] = (m[1, 0] - m[0, 1]) / S
        elif m[0, 0] > m[1, 1] and m[0, 0] > m[2, 2]:
            S = numpy.sqrt(1.0 + m[0, 0] - m[1, 1] - m[2, 2]) * 2
            self.v[0] = (m[2, 1] - m[1, 2]) / S
            self.v[1] = .25 * S
            self.v[2] = (m[0, 1] + m[1, 0]) / S
            self.v[3] = (m[0, 2] + m[2, 0]) / S
        elif m[1, 1] > m[2, 2]:
            S = numpy.sqrt(1.0 + m[1, 1] - m[0, 0] - m[2, 2]) * 2
            self.v[0] = (m[0, 2] - m[2, 0]) / S
            self.v[1] = (m[0, 1] + m[1, 0]) / S
            self.v[2] = .25 * S
            self.v[3] = (m[2, 1] + m[1, 2]) / S
        else:
            S = numpy.sqrt(1.0) * 2
            self.v[0] = (m[1, 0] - m[0, 1]) / S
            self.v[1] = (m[0, 2] + m[2, 0]) / S
            self.v[2] = (m[2, 1] + m[1, 2]) / S
            self.v[3] = .25 * S

    def rep_as_44_matrix(self):
        """
        Creates a 4x4 matrix representation of the Quaternion.

        :returns: A 4x4 numpy array
        """

        n = self.normalize()
        qw = n.v[0]
        qx = n.v[1]
        qy = n.v[2]
        qz = n.v[3]

        return numpy.array([
            [qw, qx, qy, qz],
            [-qx, qw, -qz, qy],
            [-qy, qz, qw, -qx],
            [-qz, -qy, qx, qw]
        ])

    def to_matrix(self):
        """
        Converts to a normalized 3x3 matrix.

        :returns: A 3x3 numpy.array, corresponding to the quaternion
        """

        #First normalize
        n = self.normalize()
        qw = n.v[0]
        qx = n.v[1]
        qy = n.v[2]
        qz = n.v[3]
        return numpy.array(
                           [[1.0 - 2.0 * qy * qy - 2.0 * qz * qz,
                             2.0 * qx * qy - 2.0 * qz * qw,
                             2.0 * qx * qz + 2.0 * qy * qw
                            ],
                            [2.0 * qx * qy + 2.0 * qz * qw,
                             1.0 - 2.0 * qx * qx - 2.0 * qz * qz,
                             2.0 * qy * qz - 2.0 * qx * qw
                            ],
                            [2.0 * qx * qz - 2.0 * qy * qw,
                             2.0 * qy * qz + 2.0 * qx * qw,
                             1.0 - 2.0 * qy * qy - 2.0 * qx * qx
                            ]
                           ]
        )

    def add(self, q2):
        """
        Adds two quaternions.

        :param scoria.Quaternion q2: A quaternion, to be added to self

        :returns: A Quaternion, with the values corresponding to self + q2
        """

        return Quaternion(self.v[0] + q2.v[0], self.v[1] + q2.v[1],
                          self.v[2] + q2.v[2], self.v[3] + q2.v[3])

    def invert(self):
        """
        Takes the inverse of the quaternion for "division."

        :returns: A Quaternion, with the values corresponding to self^-1
        """

        return Quaternion(self.v[0], -1 * self.v[1],
                          -1 * self.v[2], -1 * self.v[3])

    def minus(self, q2):
        """
        Multiplies two quaternions.

        :param scoria.Quaternion q2: A quaternion, to be subtracted from self

        Returns:
            A Quaternion, with the values corresponding to self - q2
        """

        return Quaternion(self.v[0] - q2.v[0], self.v[1] - q2.v[1],
                          self.v[2] - q2.v[2], self.v[3] - q2.v[3])

    def multiply(self, q2):
        """
        Multiplies two quaternions.

        :param scoria.Quaternion q2: A quaternion, to be multiplied with self

        :returns: A Quaternion, with the values corresponding to self * q2
        """

        return Quaternion(self.v[0] * q2.v[0] - self.v[1] * q2.v[1] -
                          self.v[2] * q2.v[2] - self.v[3] * q2.v[3],
                          self.v[1] * q2.v[0] + self.v[0] * q2.v[1] +
                          self.v[2] * q2.v[3] - self.v[3] * q2.v[2],
                          self.v[0] * q2.v[2] - self.v[1] * q2.v[3] +
                          self.v[2] * q2.v[0] + self.v[3] * q2.v[1],
                          self.v[0] * q2.v[3] + self.v[1] * q2.v[2] -
                          self.v[2] * q2.v[1] + self.v[3] * q2.v[0])

    def normalize(self):
        """
        Normalizes the quaternion.

        :returns: A normalized Quaternion
        """

        #First normalize
        n = numpy.sqrt(numpy.power(self.v[0], 2) + numpy.power(self.v[1], 2) +
                       numpy.power(self.v[2], 2) + numpy.power(self.v[3], 2))

        return Quaternion(self.v[0] / n,
                          self.v[1] / n,
                          self.v[2] / n,
                          self.v[3] / n)

    def scale(self, scalar):
        """
        Scales a quaternion.

        :param ??? scalar: the value to scale the quaternion by

        :returns: A Quaternion, with the values corresponding to self * scalar
        """

        return Quaternion(self.v[0] * scalar,
                          self.v[1] * scalar,
                          self.v[2] * scalar,
                          self.v[3] * scalar)
