# Supplementary material for: Scoria: a Python module for manipulating 3D molecular data
Source: J Cheminform. 2017 Sep 18;9:52. doi: 10.1186/s13321-017-0237-8 (PMC5603467; doi:10.1186/s13321-017-0237-8)
Supplement: Supplementary file 2 — Additional file 2. An archived version of Scoria, without MDAnalysis support. [file 13321_2017_237_MOESM2_ESM.zip › scoria-1.0.0/scoria/sample-files/3_mol_test.pdb]

REMARK This is a test file.
ATOM  23001  N1    U B  71      10.000  10.000  10.000  1.00 85.48           N  
ATOM  23864  C2'  DT B  13     -10.000 -10.000 -10.000  1.00 87.46           C  
ATOM   7370  N   HIS A 985     -24.365  64.350 -20.486  1.00 60.64           N  
ATOM   7371  CA  HIS A 985     -24.785  63.359 -21.465  1.00 62.92           C  
ATOM   7372  C   HIS A 985     -24.073  63.581 -22.793  1.00 62.18           C  
ATOM   7373  O   HIS A 985     -23.553  62.640 -23.390  1.00 65.13           O  
ATOM   7374  CB  HIS A 985     -26.301  63.404 -21.662  1.00 65.71           C  
ATOM   7375  CG  HIS A 985     -27.079  62.918 -20.481  1.00 67.07           C  
ATOM   7376  ND1 HIS A 985     -26.493  62.234 -19.435  1.00 66.53           N  
ATOM   7377  CD2 HIS A 985     -28.394  63.013 -20.175  1.00 67.93           C  
ATOM   7378  CE1 HIS A 985     -27.414  61.931 -18.539  1.00 67.17           C  
ATOM   7379  NE2 HIS A 985     -28.578  62.393 -18.964  1.00 68.24           N  
