# Supplementary material for: Scoria: a Python module for manipulating 3D molecular data
Source: J Cheminform. 2017 Sep 18;9:52. doi: 10.1186/s13321-017-0237-8 (PMC5603467; doi:10.1186/s13321-017-0237-8)
Supplement: Supplementary file 2 — Additional file 2. An archived version of Scoria, without MDAnalysis support. [file 13321_2017_237_MOESM2_ESM.zip › scoria-1.0.0/scoria/sample-files/DNA_RNA_Protein.pdb]

HEADER    HYDROLASE/DNA/RNA                       31-JAN-14   4OO8              
TITLE     CRYSTAL STRUCTURE OF STREPTOCOCCUS PYOGENES CAS9 IN COMPLEX WITH GUIDE
TITLE    2 RNA AND TARGET DNA                                                   
COMPND    MOL_ID: 1;                                                            
COMPND   2 MOLECULE: CRISPR-ASSOCIATED ENDONUCLEASE CAS9/CSN1;                  
COMPND   3 CHAIN: A, D;                                                         
COMPND   4 EC: 3.1.-.-;                                                         
COMPND   5 ENGINEERED: YES;                                                     
COMPND   6 MUTATION: YES;                                                       
COMPND   7 MOL_ID: 2;                                                           
COMPND   8 MOLECULE: RNA (97-MER);                                              
COMPND   9 CHAIN: B, E;                                                         
COMPND  10 ENGINEERED: YES;                                                     
COMPND  11 OTHER_DETAILS: SINGLE GUIDE RNA;                                     
COMPND  12 MOL_ID: 3;                                                           
COMPND  13 MOLECULE: DNA (5'-                                                   
COMPND  14 D(*CP*CP*AP*GP*CP*CP*AP*AP*GP*CP*GP*CP*AP*CP*CP*TP*AP*AP*TP*TP*TP*CP*
COMPND  15 C)-3');                                                              
COMPND  16 CHAIN: C, F;                                                         
COMPND  17 ENGINEERED: YES;                                                     
COMPND  18 OTHER_DETAILS: TARGET DNA                                            
SOURCE    MOL_ID: 1;                                                            
SOURCE   2 ORGANISM_SCIENTIFIC: STREPTOCOCCUS PYOGENES SEROTYPE M1;             
SOURCE   3 ORGANISM_TAXID: 301447;                                              
SOURCE   4 GENE: CAS9;                                                          
SOURCE   5 EXPRESSION_SYSTEM: ESCHERICHIA COLI;                                 
SOURCE   6 EXPRESSION_SYSTEM_TAXID: 562;                                        
SOURCE   7 EXPRESSION_SYSTEM_STRAIN: ROSETTA 2 (DE3);                           
SOURCE   8 EXPRESSION_SYSTEM_VECTOR_TYPE: PLASMID;                              
SOURCE   9 EXPRESSION_SYSTEM_PLASMID: PCOLD-GST;                                
SOURCE  10 MOL_ID: 2;                                                           
SOURCE  11 SYNTHETIC: YES;                                                      
SOURCE  12 MOL_ID: 3;                                                           
SOURCE  13 SYNTHETIC: YES                                                       
KEYWDS    HYDROLASE-DNA-RNA COMPLEX                                             
EXPDTA    X-RAY DIFFRACTION                                                     
AUTHOR    H.NISHIMASU,R.ISHITANI,O.NUREKI                                       
REVDAT   2   24-DEC-14 4OO8    1       JRNL                                     
REVDAT   1   26-FEB-14 4OO8    0                                                
JRNL        AUTH   H.NISHIMASU,F.A.RAN,P.D.HSU,S.KONERMANN,S.I.SHEHATA,         
JRNL        AUTH 2 N.DOHMAE,R.ISHITANI,F.ZHANG,O.NUREKI                         
JRNL        TITL   CRYSTAL STRUCTURE OF CAS9 IN COMPLEX WITH GUIDE RNA AND      
JRNL        TITL 2 TARGET DNA                                                   
JRNL        REF    CELL(CAMBRIDGE,MASS.)         V. 156   935 2014              
JRNL        REFN                   ISSN 0092-8674                               
JRNL        PMID   24529477                                                     
JRNL        DOI    10.1016/J.CELL.2014.02.001                                   
REMARK   2                                                                      
REMARK   2 RESOLUTION.    2.50 ANGSTROMS.                                       
REMARK   3                                                                      
REMARK   3 REFINEMENT.                                                          
REMARK   3   PROGRAM     : PHENIX (PHENIX.REFINE: 1.8.3_1479)                   
REMARK   3   AUTHORS     : PAUL ADAMS,PAVEL AFONINE,VINCENT CHEN,IAN            
REMARK   3               : DAVIS,KRESHNA GOPAL,RALF GROSSE-                     
REMARK   3               : KUNSTLEVE,LI-WEI HUNG,ROBERT IMMORMINO,              
REMARK   3               : TOM IOERGER,AIRLIE MCCOY,ERIK MCKEE,NIGEL            
REMARK   3               : MORIARTY,REETAL PAI,RANDY READ,JANE                  
REMARK   3               : RICHARDSON,DAVID RICHARDSON,TOD ROMO,JIM             
REMARK   3               : SACCHETTINI,NICHOLAS SAUTER,JACOB SMITH,             
REMARK   3               : LAURENT STORONI,TOM TERWILLIGER,PETER                
REMARK   3               : ZWART                                                
REMARK   3                                                                      
REMARK   3    REFINEMENT TARGET : ML                                            
REMARK   3                                                                      
REMARK   3  DATA USED IN REFINEMENT.                                            
REMARK   3   RESOLUTION RANGE HIGH (ANGSTROMS) : 2.50                           
REMARK   3   RESOLUTION RANGE LOW  (ANGSTROMS) : 46.70                          
REMARK   3   MIN(FOBS/SIGMA_FOBS)              : 1.980                          
REMARK   3   COMPLETENESS FOR RANGE        (%) : 98.5                           
REMARK   3   NUMBER OF REFLECTIONS             : 130396                         
REMARK   3                                                                      
REMARK   3  FIT TO DATA USED IN REFINEMENT.                                     
REMARK   3   R VALUE     (WORKING + TEST SET) : 0.224                           
REMARK   3   R VALUE            (WORKING SET) : 0.222                           
REMARK   3   FREE R VALUE                     : 0.254                           
REMARK   3   FREE R VALUE TEST SET SIZE   (%) : 5.000                           
REMARK   3   FREE R VALUE TEST SET COUNT      : 6521                            
REMARK   3                                                                      
REMARK   3  FIT TO DATA USED IN REFINEMENT (IN BINS).                           
REMARK   3   BIN  RESOLUTION RANGE  COMPL.    NWORK NFREE   RWORK  RFREE        
REMARK   3     1 46.7096 -  7.7566    0.96     4021   212  0.1657 0.1874        
REMARK   3     2  7.7566 -  6.1612    1.00     4183   220  0.1949 0.2076        
REMARK   3     3  6.1612 -  5.3836    1.00     4171   220  0.1994 0.2253        
REMARK   3     4  5.3836 -  4.8920    0.99     4165   219  0.1881 0.2341        
REMARK   3     5  4.8920 -  4.5417    0.99     4152   218  0.1844 0.1994        
REMARK   3     6  4.5417 -  4.2741    0.99     4132   218  0.1907 0.2377        
REMARK   3     7  4.2741 -  4.0602    0.99     4154   219  0.1974 0.2368        
REMARK   3     8  4.0602 -  3.8835    0.99     4186   220  0.2075 0.2552        
REMARK   3     9  3.8835 -  3.7341    0.99     4132   217  0.2152 0.2595        
REMARK   3    10  3.7341 -  3.6053    0.99     4143   218  0.2204 0.2419        
REMARK   3    11  3.6053 -  3.4926    0.99     4134   218  0.2395 0.2652        
REMARK   3    12  3.4926 -  3.3928    0.99     4182   220  0.2434 0.2689        
REMARK   3    13  3.3928 -  3.3035    0.99     4085   215  0.2462 0.2745        
REMARK   3    14  3.3035 -  3.2229    0.99     4148   218  0.2487 0.2870        
REMARK   3    15  3.2229 -  3.1497    0.99     4156   219  0.2584 0.3039        
REMARK   3    16  3.1497 -  3.0826    0.99     4091   215  0.2666 0.3017        
REMARK   3    17  3.0826 -  3.0210    0.99     4151   218  0.2786 0.3069        
REMARK   3    18  3.0210 -  2.9640    0.98     4113   217  0.2877 0.3027        
REMARK   3    19  2.9640 -  2.9111    0.98     4169   219  0.2945 0.3288        
REMARK   3    20  2.9111 -  2.8617    0.98     4098   216  0.2932 0.3091        
REMARK   3    21  2.8617 -  2.8156    0.98     4109   217  0.2781 0.3203        
REMARK   3    22  2.8156 -  2.7723    0.98     4125   217  0.2887 0.3274        
REMARK   3    23  2.7723 -  2.7315    0.98     4128   217  0.2912 0.3449        
REMARK   3    24  2.7315 -  2.6930    0.98     4110   216  0.2951 0.3468        
REMARK   3    25  2.6930 -  2.6566    0.98     4068   215  0.2998 0.3239        
REMARK   3    26  2.6566 -  2.6221    0.98     4127   217  0.3124 0.3438        
REMARK   3    27  2.6221 -  2.5894    0.98     4091   215  0.3158 0.3573        
REMARK   3    28  2.5894 -  2.5582    0.98     4100   216  0.3180 0.3414        
REMARK   3    29  2.5582 -  2.5284    0.98     4100   216  0.3223 0.3575        
REMARK   3    30  2.5284 -  2.5000    0.98     4151   219  0.3414 0.3789        
REMARK   3                                                                      
REMARK   3  BULK SOLVENT MODELLING.                                             
REMARK   3   METHOD USED        : FLAT BULK SOLVENT MODEL                       
REMARK   3   SOLVENT RADIUS     : 1.11                                          
REMARK   3   SHRINKAGE RADIUS   : 0.90                                          
REMARK   3   K_SOL              : NULL                                          
REMARK   3   B_SOL              : NULL                                          
REMARK   3                                                                      
REMARK   3  ERROR ESTIMATES.                                                    
REMARK   3   COORDINATE ERROR (MAXIMUM-LIKELIHOOD BASED)     : 0.370            
REMARK   3   PHASE ERROR (DEGREES, MAXIMUM-LIKELIHOOD BASED) : 29.890           
REMARK   3                                                                      
REMARK   3  B VALUES.                                                           
REMARK   3   FROM WILSON PLOT           (A**2) : 59.84                          
REMARK   3   MEAN B VALUE      (OVERALL, A**2) : 80.51                          
REMARK   3   OVERALL ANISOTROPIC B VALUE.                                       
REMARK   3    B11 (A**2) : NULL                                                 
REMARK   3    B22 (A**2) : NULL                                                 
REMARK   3    B33 (A**2) : NULL                                                 
REMARK   3    B12 (A**2) : NULL                                                 
REMARK   3    B13 (A**2) : NULL                                                 
REMARK   3    B23 (A**2) : NULL                                                 
REMARK   3                                                                      
REMARK   3  TWINNING INFORMATION.                                               
REMARK   3   FRACTION: NULL                                                     
REMARK   3   OPERATOR: NULL                                                     
REMARK   3                                                                      
REMARK   3  DEVIATIONS FROM IDEAL VALUES.                                       
REMARK   3                 RMSD          COUNT                                  
REMARK   3   BOND      :  0.002          24952                                  
REMARK   3   ANGLE     :  0.526          34943                                  
REMARK   3   CHIRALITY :  0.022           4174                                  
REMARK   3   PLANARITY :  0.002           3612                                  
REMARK   3   DIHEDRAL  : 12.580           9664                                  
REMARK   3                                                                      
REMARK   3  TLS DETAILS                                                         
REMARK   3   NUMBER OF TLS GROUPS  : 18                                         
REMARK   3   TLS GROUP : 1                                                      
REMARK   3    SELECTION: CHAIN A AND (RESID 3 THROUGH 678 )                     
REMARK   3    ORIGIN FOR THE GROUP (A): -11.6525 110.4606 -35.8384              
REMARK   3    T TENSOR                                                          
REMARK   3      T11:   0.2224 T22:   0.4589                                     
REMARK   3      T33:   0.4072 T12:  -0.0601                                     
REMARK   3      T13:   0.0036 T23:   0.0594                                     
REMARK   3    L TENSOR                                                          
REMARK   3      L11:   0.6309 L22:   1.1253                                     
REMARK   3      L33:   0.8749 L12:  -0.2809                                     
REMARK   3      L13:  -0.0103 L23:   0.1281                                     
REMARK   3    S TENSOR                                                          
REMARK   3      S11:   0.0859 S12:   0.2225 S13:   0.2645                       
REMARK   3      S21:  -0.0921 S22:  -0.0323 S23:  -0.2022                       
REMARK   3      S31:  -0.1115 S32:   0.0605 S33:  -0.0006                       
REMARK   3   TLS GROUP : 2                                                      
REMARK   3    SELECTION: CHAIN A AND (RESID 679 THROUGH 959 )                   
REMARK   3    ORIGIN FOR THE GROUP (A): -14.3090  80.1578 -43.6269              
REMARK   3    T TENSOR                                                          
REMARK   3      T11:   0.6418 T22:   0.4734                                     
REMARK   3      T33:   0.3804 T12:  -0.1062                                     
REMARK   3      T13:   0.0660 T23:   0.0150                                     
REMARK   3    L TENSOR                                                          
REMARK   3      L11:   0.5319 L22:  -0.0175                                     
REMARK   3      L33:   0.8302 L12:  -0.3274                                     
REMARK   3      L13:  -0.0882 L23:  -0.0981                                     
REMARK   3    S TENSOR                                                          
REMARK   3      S11:  -0.0565 S12:   0.1545 S13:   0.0519                       
REMARK   3      S21:  -0.0301 S22:   0.1337 S23:  -0.2262                       
REMARK   3      S31:   0.2002 S32:   0.1061 S33:   0.0061                       
REMARK   3   TLS GROUP : 3                                                      
REMARK   3    SELECTION: CHAIN A AND (RESID 960 THROUGH 1366 )                  
REMARK   3    ORIGIN FOR THE GROUP (A): -28.2993  73.9036 -12.8286              
REMARK   3    T TENSOR                                                          
REMARK   3      T11:   0.4713 T22:   0.5230                                     
REMARK   3      T33:   0.3260 T12:  -0.1750                                     
REMARK   3      T13:  -0.0599 T23:   0.0271                                     
REMARK   3    L TENSOR                                                          
REMARK   3      L11:   0.3505 L22:   1.5652                                     
REMARK   3      L33:   1.9865 L12:  -0.3568                                     
REMARK   3      L13:  -0.3715 L23:  -0.3610                                     
REMARK   3    S TENSOR                                                          
REMARK   3      S11:  -0.0850 S12:   0.0745 S13:  -0.0993                       
REMARK   3      S21:   0.1606 S22:   0.1665 S23:   0.1740                       
REMARK   3      S31:   0.4065 S32:  -0.5775 S33:   0.1000                       
REMARK   3   TLS GROUP : 4                                                      
REMARK   3    SELECTION: CHAIN B AND (RESID 1 THROUGH 20 )                      
REMARK   3    ORIGIN FOR THE GROUP (A):  -9.0439  94.9402 -36.3115              
REMARK   3    T TENSOR                                                          
REMARK   3      T11:   0.4877 T22:   0.7169                                     
REMARK   3      T33:   0.5753 T12:  -0.0002                                     
REMARK   3      T13:   0.1200 T23:  -0.0566                                     
REMARK   3    L TENSOR                                                          
REMARK   3      L11:   0.4609 L22:   0.0142                                     
REMARK   3      L33:   0.3181 L12:   0.1187                                     
REMARK   3      L13:  -0.5206 L23:  -0.1542                                     
REMARK   3    S TENSOR                                                          
REMARK   3      S11:   0.0001 S12:   0.5302 S13:  -0.0414                       
REMARK   3      S21:  -0.0142 S22:  -0.2497 S23:  -0.3297                       
REMARK   3      S31:   0.2924 S32:  -0.2120 S33:  -0.0163                       
REMARK   3   TLS GROUP : 5                                                      
REMARK   3    SELECTION: CHAIN B AND (RESID 21 THROUGH 52 )                     
REMARK   3    ORIGIN FOR THE GROUP (A): -39.4881 124.5033  -8.3969              
REMARK   3    T TENSOR                                                          
REMARK   3      T11:   0.7030 T22:   0.5908                                     
REMARK   3      T33:   0.5996 T12:   0.0632                                     
REMARK   3      T13:   0.1654 T23:  -0.0116                                     
REMARK   3    L TENSOR                                                          
REMARK   3      L11:   0.4248 L22:   0.1268                                     
REMARK   3      L33:   0.5382 L12:   0.1923                                     
REMARK   3      L13:  -0.4484 L23:  -0.0166                                     
REMARK   3    S TENSOR                                                          
REMARK   3      S11:  -0.0409 S12:  -0.0386 S13:   0.3154                       
REMARK   3      S21:   0.6352 S22:   0.1320 S23:   0.1256                       
REMARK   3      S31:  -0.0271 S32:  -0.3002 S33:   0.0000                       
REMARK   3   TLS GROUP : 6                                                      
REMARK   3    SELECTION: CHAIN B AND (RESID 53 THROUGH 70 )                     
REMARK   3    ORIGIN FOR THE GROUP (A):  -6.9954  97.9952  -8.1476              
REMARK   3    T TENSOR                                                          
REMARK   3      T11:   0.6481 T22:   0.5731                                     
REMARK   3      T33:   0.6996 T12:  -0.0667                                     
REMARK   3      T13:  -0.2889 T23:  -0.0402                                     
REMARK   3    L TENSOR                                                          
REMARK   3      L11:   0.4538 L22:   0.1714                                     
REMARK   3      L33:   0.2027 L12:   0.1311                                     
REMARK   3      L13:  -0.0963 L23:  -0.1262                                     
REMARK   3    S TENSOR                                                          
REMARK   3      S11:  -0.1658 S12:  -0.1212 S13:   0.0719                       
REMARK   3      S21:   0.6990 S22:  -0.0018 S23:  -1.3588                       
REMARK   3      S31:  -0.1849 S32:   0.2495 S33:  -0.0533                       
REMARK   3   TLS GROUP : 7                                                      
REMARK   3    SELECTION: CHAIN B AND (RESID 71 THROUGH 97 )                     
REMARK   3    ORIGIN FOR THE GROUP (A): -11.3018  60.0376  -4.2289              
REMARK   3    T TENSOR                                                          
REMARK   3      T11:   1.3379 T22:   0.3945                                     
REMARK   3      T33:   0.6365 T12:   0.0274                                     
REMARK   3      T13:  -0.1910 T23:   0.1051                                     
REMARK   3    L TENSOR                                                          
REMARK   3      L11:   1.0473 L22:   0.4963                                     
REMARK   3      L33:   1.1496 L12:  -0.3107                                     
REMARK   3      L13:  -0.6078 L23:   0.1780                                     
REMARK   3    S TENSOR                                                          
REMARK   3      S11:  -0.1394 S12:  -0.2370 S13:   0.0238                       
REMARK   3      S21:   0.0156 S22:  -0.1338 S23:  -0.6754                       
REMARK   3      S31:   1.3933 S32:   0.9134 S33:  -0.0609                       
REMARK   3   TLS GROUP : 8                                                      
REMARK   3    SELECTION: CHAIN C AND (RESID 1 THROUGH 10 )                      
REMARK   3    ORIGIN FOR THE GROUP (A): -14.3996 103.8534 -30.7869              
REMARK   3    T TENSOR                                                          
REMARK   3      T11:   0.6426 T22:   0.6383                                     
REMARK   3      T33:   0.5276 T12:   0.0215                                     
REMARK   3      T13:   0.0622 T23:   0.0148                                     
REMARK   3    L TENSOR                                                          
REMARK   3      L11:   0.0545 L22:   0.2272                                     
REMARK   3      L33:   0.1297 L12:  -0.1064                                     
REMARK   3      L13:   0.0386 L23:  -0.2307                                     
REMARK   3    S TENSOR                                                          
REMARK   3      S11:  -0.0419 S12:   0.4497 S13:  -0.2911                       
REMARK   3      S21:   0.0540 S22:  -0.1483 S23:  -0.3719                       
REMARK   3      S31:   0.5051 S32:   0.0950 S33:  -0.0000                       
REMARK   3   TLS GROUP : 9                                                      
REMARK   3    SELECTION: CHAIN C AND (RESID 11 THROUGH 20 )                     
REMARK   3    ORIGIN FOR THE GROUP (A):  -4.6793  80.0954 -47.1173              
REMARK   3    T TENSOR                                                          
REMARK   3      T11:   0.8063 T22:   0.9868                                     
REMARK   3      T33:   0.8176 T12:   0.0554                                     
REMARK   3      T13:   0.0873 T23:  -0.2688                                     
REMARK   3    L TENSOR                                                          
REMARK   3      L11:   0.0257 L22:  -0.0341                                     
REMARK   3      L33:   0.0306 L12:  -0.0064                                     
REMARK   3      L13:  -0.0467 L23:  -0.0016                                     
REMARK   3    S TENSOR                                                          
REMARK   3      S11:   0.3237 S12:   0.4978 S13:  -0.6332                       
REMARK   3      S21:  -0.1971 S22:  -0.3322 S23:   0.0727                       
REMARK   3      S31:  -0.0858 S32:   0.0207 S33:   0.0004                       
REMARK   3   TLS GROUP : 10                                                     
REMARK   3    SELECTION: CHAIN D AND (RESID 3 THROUGH 551 )                     
REMARK   3    ORIGIN FOR THE GROUP (A):  25.1094   6.3621  37.5877              
REMARK   3    T TENSOR                                                          
REMARK   3      T11:   0.4311 T22:   0.3975                                     
REMARK   3      T33:   0.3471 T12:   0.0391                                     
REMARK   3      T13:  -0.0259 T23:   0.0355                                     
REMARK   3    L TENSOR                                                          
REMARK   3      L11:   0.5648 L22:   0.7641                                     
REMARK   3      L33:   0.5695 L12:   0.3384                                     
REMARK   3      L13:   0.2279 L23:   0.2828                                     
REMARK   3    S TENSOR                                                          
REMARK   3      S11:   0.0614 S12:  -0.0591 S13:  -0.0109                       
REMARK   3      S21:   0.2713 S22:   0.0592 S23:  -0.1833                       
REMARK   3      S31:   0.1886 S32:  -0.1241 S33:   0.0051                       
REMARK   3   TLS GROUP : 11                                                     
REMARK   3    SELECTION: CHAIN D AND (RESID 552 THROUGH 919 )                   
REMARK   3    ORIGIN FOR THE GROUP (A):   8.9870  32.4685  58.8687              
REMARK   3    T TENSOR                                                          
REMARK   3      T11:   0.5270 T22:   0.5362                                     
REMARK   3      T33:   0.5067 T12:  -0.0325                                     
REMARK   3      T13:   0.1186 T23:  -0.0618                                     
REMARK   3    L TENSOR                                                          
REMARK   3      L11:   0.4030 L22:   1.4124                                     
REMARK   3      L33:   0.3506 L12:   0.3199                                     
REMARK   3      L13:  -0.0839 L23:   0.2935                                     
REMARK   3    S TENSOR                                                          
REMARK   3      S11:  -0.0761 S12:  -0.1762 S13:   0.2133                       
REMARK   3      S21:   0.2448 S22:  -0.1456 S23:   0.4758                       
REMARK   3      S31:   0.1688 S32:  -0.1768 S33:  -0.0043                       
REMARK   3   TLS GROUP : 12                                                     
REMARK   3    SELECTION: CHAIN D AND (RESID 920 THROUGH 1366 )                  
REMARK   3    ORIGIN FOR THE GROUP (A):  30.3882  49.2494  19.3747              
REMARK   3    T TENSOR                                                          
REMARK   3      T11:   0.4208 T22:   0.3837                                     
REMARK   3      T33:   0.4871 T12:   0.0058                                     
REMARK   3      T13:  -0.0219 T23:   0.0710                                     
REMARK   3    L TENSOR                                                          
REMARK   3      L11:   1.6587 L22:   0.3111                                     
REMARK   3      L33:   0.9420 L12:  -0.1072                                     
REMARK   3      L13:  -0.0420 L23:   0.1273                                     
REMARK   3    S TENSOR                                                          
REMARK   3      S11:  -0.1066 S12:   0.3407 S13:   0.2902                       
REMARK   3      S21:   0.0087 S22:  -0.0356 S23:  -0.1203                       
REMARK   3      S31:  -0.2223 S32:  -0.1705 S33:  -0.0000                       
REMARK   3   TLS GROUP : 13                                                     
REMARK   3    SELECTION: CHAIN E AND (RESID 1 THROUGH 70 )                      
REMARK   3    ORIGIN FOR THE GROUP (A):  37.2418  13.8788  27.9500              
REMARK   3    T TENSOR                                                          
REMARK   3      T11:   0.4027 T22:   0.4973                                     
REMARK   3      T33:   0.5748 T12:   0.0117                                     
REMARK   3      T13:   0.0313 T23:  -0.0145                                     
REMARK   3    L TENSOR                                                          
REMARK   3      L11:   0.0737 L22:   1.2268                                     
REMARK   3      L33:   0.4526 L12:   0.3392                                     
REMARK   3      L13:   0.3222 L23:   0.3521                                     
REMARK   3    S TENSOR                                                          
REMARK   3      S11:  -0.0682 S12:  -0.0166 S13:  -0.0545                       
REMARK   3      S21:   0.2271 S22:   0.1132 S23:  -0.3259                       
REMARK   3      S31:   0.0826 S32:   0.0375 S33:   0.0047                       
REMARK   3   TLS GROUP : 14                                                     
REMARK   3    SELECTION: CHAIN E AND (RESID 71 THROUGH 97 )                     
REMARK   3    ORIGIN FOR THE GROUP (A):  40.7965  64.9894  31.2626              
REMARK   3    T TENSOR                                                          
REMARK   3      T11:   0.8533 T22:   0.6019                                     
REMARK   3      T33:   1.3077 T12:  -0.0364                                     
REMARK   3      T13:  -0.2087 T23:  -0.1084                                     
REMARK   3    L TENSOR                                                          
REMARK   3      L11:   0.7708 L22:   0.5791                                     
REMARK   3      L33:   0.6569 L12:   0.4198                                     
REMARK   3      L13:  -0.3035 L23:   0.3710                                     
REMARK   3    S TENSOR                                                          
REMARK   3      S11:  -0.1779 S12:  -0.1948 S13:   1.1606                       
REMARK   3      S21:   0.3238 S22:   0.0602 S23:  -0.1645                       
REMARK   3      S31:  -0.2861 S32:   0.2968 S33:  -0.0017                       
REMARK   3   TLS GROUP : 15                                                     
REMARK   3    SELECTION: CHAIN F AND (RESID -1 THROUGH 3 )                      
REMARK   3    ORIGIN FOR THE GROUP (A):  31.3420  18.3424  20.8570              
REMARK   3    T TENSOR                                                          
REMARK   3      T11:   0.6448 T22:   0.6599                                     
REMARK   3      T33:   0.8385 T12:  -0.0378                                     
REMARK   3      T13:   0.0473 T23:   0.1375                                     
REMARK   3    L TENSOR                                                          
REMARK   3      L11:   0.0192 L22:   0.0254                                     
REMARK   3      L33:   0.0022 L12:   0.0056                                     
REMARK   3      L13:   0.0043 L23:  -0.0029                                     
REMARK   3    S TENSOR                                                          
REMARK   3      S11:  -0.2259 S12:   0.2729 S13:   0.3410                       
REMARK   3      S21:  -0.3052 S22:   0.1155 S23:  -0.0540                       
REMARK   3      S31:  -0.4384 S32:   0.1450 S33:   0.0012                       
REMARK   3   TLS GROUP : 16                                                     
REMARK   3    SELECTION: CHAIN F AND (RESID 4 THROUGH 8 )                       
REMARK   3    ORIGIN FOR THE GROUP (A):  21.1612  14.0347  40.7693              
REMARK   3    T TENSOR                                                          
REMARK   3      T11:   0.5467 T22:   0.6202                                     
REMARK   3      T33:   0.6288 T12:   0.0532                                     
REMARK   3      T13:   0.0885 T23:   0.0112                                     
REMARK   3    L TENSOR                                                          
REMARK   3      L11:   0.0003 L22:   0.0260                                     
REMARK   3      L33:   0.0360 L12:   0.0008                                     
REMARK   3      L13:   0.0089 L23:   0.0020                                     
REMARK   3    S TENSOR                                                          
REMARK   3      S11:   0.0796 S12:   0.3220 S13:  -0.0183                       
REMARK   3      S21:   0.4457 S22:   0.0001 S23:  -0.1726                       
REMARK   3      S31:  -0.4092 S32:  -0.5002 S33:  -0.0000                       
REMARK   3   TLS GROUP : 17                                                     
REMARK   3    SELECTION: CHAIN F AND (RESID 9 THROUGH 13 )                      
REMARK   3    ORIGIN FOR THE GROUP (A):  15.2192  31.5041  44.6599              
REMARK   3    T TENSOR                                                          
REMARK   3      T11:   0.5196 T22:   0.7428                                     
REMARK   3      T33:   0.6755 T12:   0.1649                                     
REMARK   3      T13:   0.1774 T23:   0.0591                                     
REMARK   3    L TENSOR                                                          
REMARK   3      L11:   0.0131 L22:   0.0219                                     
REMARK   3      L33:   0.0092 L12:   0.0027                                     
REMARK   3      L13:   0.0060 L23:  -0.0099                                     
REMARK   3    S TENSOR                                                          
REMARK   3      S11:   0.1198 S12:   0.1236 S13:   0.2598                       
REMARK   3      S21:   0.2501 S22:  -0.3371 S23:   0.1623                       
REMARK   3      S31:   0.0381 S32:  -0.4971 S33:   0.0001                       
REMARK   3   TLS GROUP : 18                                                     
REMARK   3    SELECTION: CHAIN F AND (RESID 14 THROUGH 20 )                     
REMARK   3    ORIGIN FOR THE GROUP (A):  -1.3627  39.9128  47.1558              
REMARK   3    T TENSOR                                                          
REMARK   3      T11:   0.8532 T22:   1.0981                                     
REMARK   3      T33:   1.2044 T12:   0.2266                                     
REMARK   3      T13:   0.0772 T23:  -0.1489                                     
REMARK   3    L TENSOR                                                          
REMARK   3      L11:  -0.0085 L22:   0.0020                                     
REMARK   3      L33:  -0.0038 L12:   0.0052                                     
REMARK   3      L13:   0.0016 L23:  -0.0005                                     
REMARK   3    S TENSOR                                                          
REMARK   3      S11:   0.2051 S12:  -0.0255 S13:   0.0478                       
REMARK   3      S21:  -0.0810 S22:  -0.7559 S23:   0.3702                       
REMARK   3      S31:   0.2894 S32:  -0.0467 S33:   0.0003                       
REMARK   3                                                                      
REMARK   3  NCS DETAILS                                                         
REMARK   3   NUMBER OF NCS GROUPS : NULL                                        
REMARK   3                                                                      
REMARK   3  OTHER REFINEMENT REMARKS: NULL                                      
REMARK   4                                                                      
REMARK   4 4OO8 COMPLIES WITH FORMAT V. 3.30, 13-JUL-11                         
REMARK 100                                                                      
REMARK 100 THIS ENTRY HAS BEEN PROCESSED BY PDBJ ON 07-FEB-14.                  
REMARK 100 THE RCSB ID CODE IS RCSB084741.                                      
REMARK 200                                                                      
REMARK 200 EXPERIMENTAL DETAILS                                                 
REMARK 200  EXPERIMENT TYPE                : X-RAY DIFFRACTION                  
REMARK 200  DATE OF DATA COLLECTION        : 12-NOV-13                          
REMARK 200  TEMPERATURE           (KELVIN) : 100                                
REMARK 200  PH                             : 8.0                                
REMARK 200  NUMBER OF CRYSTALS USED        : 1                                  
REMARK 200                                                                      
REMARK 200  SYNCHROTRON              (Y/N) : Y                                  
REMARK 200  RADIATION SOURCE               : SPRING-8                           
REMARK 200  BEAMLINE                       : BL32XU                             
REMARK 200  X-RAY GENERATOR MODEL          : NULL                               
REMARK 200  MONOCHROMATIC OR LAUE    (M/L) : M                                  
REMARK 200  WAVELENGTH OR RANGE        (A) : 1.000                              
REMARK 200  MONOCHROMATOR                  : NULL                               
REMARK 200  OPTICS                         : NULL                               
REMARK 200                                                                      
REMARK 200  DETECTOR TYPE                  : CCD                                
REMARK 200  DETECTOR MANUFACTURER          : RAYONIX MX-225                     
REMARK 200  INTENSITY-INTEGRATION SOFTWARE : XDS                                
REMARK 200  DATA SCALING SOFTWARE          : XDS                                
REMARK 200                                                                      
REMARK 200  NUMBER OF UNIQUE REFLECTIONS   : 130485                             
REMARK 200  RESOLUTION RANGE HIGH      (A) : 2.500                              
REMARK 200  RESOLUTION RANGE LOW       (A) : 46.883                             
REMARK 200  REJECTION CRITERIA  (SIGMA(I)) : -3.000                             
REMARK 200                                                                      
REMARK 200 OVERALL.                                                             
REMARK 200  COMPLETENESS FOR RANGE     (%) : 98.2                               
REMARK 200  DATA REDUNDANCY                : NULL                               
REMARK 200  R MERGE                    (I) : 0.06300                            
REMARK 200  R SYM                      (I) : NULL                               
REMARK 200  <I/SIGMA(I)> FOR THE DATA SET  : 25.2700                            
REMARK 200                                                                      
REMARK 200 IN THE HIGHEST RESOLUTION SHELL.                                     
REMARK 200  HIGHEST RESOLUTION SHELL, RANGE HIGH (A) : 2.50                     
REMARK 200  HIGHEST RESOLUTION SHELL, RANGE LOW  (A) : 2.65                     
REMARK 200  COMPLETENESS FOR SHELL     (%) : 96.2                               
REMARK 200  DATA REDUNDANCY IN SHELL       : NULL                               
REMARK 200  R MERGE FOR SHELL          (I) : 0.01100                            
REMARK 200  R SYM FOR SHELL            (I) : NULL                               
REMARK 200  <I/SIGMA(I)> FOR SHELL         : 2.100                              
REMARK 200                                                                      
REMARK 200 DIFFRACTION PROTOCOL: SINGLE WAVELENGTH                              
REMARK 200 METHOD USED TO DETERMINE THE STRUCTURE: MOLECULAR REPLACEMENT        
REMARK 200 SOFTWARE USED: MOLREP                                                
REMARK 200 STARTING MODEL: SEMET-LABELLED CAS9                                  
REMARK 200                                                                      
REMARK 200 REMARK: NULL                                                         
REMARK 280                                                                      
REMARK 280 CRYSTAL                                                              
REMARK 280 SOLVENT CONTENT, VS   (%): 50.76                                     
REMARK 280 MATTHEWS COEFFICIENT, VM (ANGSTROMS**3/DA): 2.50                     
REMARK 280                                                                      
REMARK 280 CRYSTALLIZATION CONDITIONS: 12% PEG 3350, 100MM TRIS-HCL, 200MM      
REMARK 280  AMMONIUM ACETATE, 150MM NACL, 100MM NDSB-256, PH 8.0, VAPOR         
REMARK 280  DIFFUSION, HANGING DROP, TEMPERATURE 293K                           
REMARK 290                                                                      
REMARK 290 CRYSTALLOGRAPHIC SYMMETRY                                            
REMARK 290 SYMMETRY OPERATORS FOR SPACE GROUP: P 1                              
REMARK 290                                                                      
REMARK 290      SYMOP   SYMMETRY                                                
REMARK 290     NNNMMM   OPERATOR                                                
REMARK 290       1555   X,Y,Z                                                   
REMARK 290                                                                      
REMARK 290     WHERE NNN -> OPERATOR NUMBER                                     
REMARK 290           MMM -> TRANSLATION VECTOR                                  
REMARK 290                                                                      
REMARK 290 CRYSTALLOGRAPHIC SYMMETRY TRANSFORMATIONS                            
REMARK 290 THE FOLLOWING TRANSFORMATIONS OPERATE ON THE ATOM/HETATM             
REMARK 290 RECORDS IN THIS ENTRY TO PRODUCE CRYSTALLOGRAPHICALLY                
REMARK 290 RELATED MOLECULES.                                                   
REMARK 290   SMTRY1   1  1.000000  0.000000  0.000000        0.00000            
REMARK 290   SMTRY2   1  0.000000  1.000000  0.000000        0.00000            
REMARK 290   SMTRY3   1  0.000000  0.000000  1.000000        0.00000            
REMARK 290                                                                      
REMARK 290 REMARK: NULL                                                         
REMARK 300                                                                      
REMARK 300 BIOMOLECULE: 1, 2                                                    
REMARK 300 SEE REMARK 350 FOR THE AUTHOR PROVIDED AND/OR PROGRAM                
REMARK 300 GENERATED ASSEMBLY INFORMATION FOR THE STRUCTURE IN                  
REMARK 300 THIS ENTRY. THE REMARK MAY ALSO PROVIDE INFORMATION ON               
REMARK 300 BURIED SURFACE AREA.                                                 
REMARK 350                                                                      
REMARK 350 COORDINATES FOR A COMPLETE MULTIMER REPRESENTING THE KNOWN           
REMARK 350 BIOLOGICALLY SIGNIFICANT OLIGOMERIZATION STATE OF THE                
REMARK 350 MOLECULE CAN BE GENERATED BY APPLYING BIOMT TRANSFORMATIONS          
REMARK 350 GIVEN BELOW.  BOTH NON-CRYSTALLOGRAPHIC AND                          
REMARK 350 CRYSTALLOGRAPHIC OPERATIONS ARE GIVEN.                               
REMARK 350                                                                      
REMARK 350 BIOMOLECULE: 1                                                       
REMARK 350 AUTHOR DETERMINED BIOLOGICAL UNIT: TRIMERIC                          
REMARK 350 SOFTWARE DETERMINED QUATERNARY STRUCTURE: TRIMERIC                   
REMARK 350 SOFTWARE USED: PISA                                                  
REMARK 350 TOTAL BURIED SURFACE AREA: 18170 ANGSTROM**2                         
REMARK 350 SURFACE AREA OF THE COMPLEX: 72230 ANGSTROM**2                       
REMARK 350 CHANGE IN SOLVENT FREE ENERGY: -158.0 KCAL/MOL                       
REMARK 350 APPLY THE FOLLOWING TO CHAINS: A, B, C                               
REMARK 350   BIOMT1   1  1.000000  0.000000  0.000000        0.00000            
REMARK 350   BIOMT2   1  0.000000  1.000000  0.000000        0.00000            
REMARK 350   BIOMT3   1  0.000000  0.000000  1.000000        0.00000            
REMARK 350                                                                      
REMARK 350 BIOMOLECULE: 2                                                       
REMARK 350 AUTHOR DETERMINED BIOLOGICAL UNIT: TRIMERIC                          
REMARK 350 SOFTWARE DETERMINED QUATERNARY STRUCTURE: TRIMERIC                   
REMARK 350 SOFTWARE USED: PISA                                                  
REMARK 350 TOTAL BURIED SURFACE AREA: 17020 ANGSTROM**2                         
REMARK 350 SURFACE AREA OF THE COMPLEX: 66610 ANGSTROM**2                       
REMARK 350 CHANGE IN SOLVENT FREE ENERGY: -138.0 KCAL/MOL                       
REMARK 350 APPLY THE FOLLOWING TO CHAINS: D, E, F                               
REMARK 350   BIOMT1   1  1.000000  0.000000  0.000000        0.00000            
REMARK 350   BIOMT2   1  0.000000  1.000000  0.000000        0.00000            
REMARK 350   BIOMT3   1  0.000000  0.000000  1.000000        0.00000            
REMARK 465                                                                      
REMARK 465 MISSING RESIDUES                                                     
REMARK 465 THE FOLLOWING RESIDUES WERE NOT LOCATED IN THE                       
REMARK 465 EXPERIMENT. (M=MODEL NUMBER; RES=RESIDUE NAME; C=CHAIN               
REMARK 465 IDENTIFIER; SSSEQ=SEQUENCE NUMBER; I=INSERTION CODE.)                
REMARK 465                                                                      
REMARK 465   M RES C SSSEQI                                                     
REMARK 465     GLY A    -3                                                      
REMARK 465     SER A    -2                                                      
REMARK 465     GLY A    -1                                                      
REMARK 465     HIS A     0                                                      
REMARK 465     MET A     1                                                      
REMARK 465     ASP A     2                                                      
REMARK 465     VAL A   308                                                      
REMARK 465     ASN A   309                                                      
REMARK 465     THR A   310                                                      
REMARK 465     GLU A   311                                                      
REMARK 465     ILE A   312                                                      
REMARK 465     THR A   313                                                      
REMARK 465     SER A   714                                                      
REMARK 465     GLY A   715                                                      
REMARK 465     GLN A   716                                                      
REMARK 465     GLY A   717                                                      
REMARK 465     THR A   770                                                      
REMARK 465     GLN A   771                                                      
REMARK 465     LYS A   772                                                      
REMARK 465     GLY A   773                                                      
REMARK 465     GLN A   774                                                      
REMARK 465     GLN A   794                                                      
REMARK 465     ILE A   795                                                      
REMARK 465     LEU A   796                                                      
REMARK 465     LYS A   797                                                      
REMARK 465     GLU A   798                                                      
REMARK 465     HIS A   799                                                      
REMARK 465     PRO A   800                                                      
REMARK 465     VAL A   801                                                      
REMARK 465     LYS A   942                                                      
REMARK 465     TYR A   943                                                      
REMARK 465     ASP A   944                                                      
REMARK 465     GLU A   945                                                      
REMARK 465     ASN A   946                                                      
REMARK 465     ASP A   947                                                      
REMARK 465     LYS A   948                                                      
REMARK 465     LEU A   949                                                      
REMARK 465     ASP A  1017                                                      
REMARK 465     VAL A  1018                                                      
REMARK 465     ARG A  1019                                                      
REMARK 465     LYS A  1020                                                      
REMARK 465     MET A  1021                                                      
REMARK 465     ILE A  1022                                                      
REMARK 465     ALA A  1023                                                      
REMARK 465     LYS A  1024                                                      
REMARK 465     SER A  1025                                                      
REMARK 465     GLU A  1026                                                      
REMARK 465     GLN A  1027                                                      
REMARK 465     GLU A  1028                                                      
REMARK 465     GLU A  1049                                                      
REMARK 465     ILE A  1050                                                      
REMARK 465     THR A  1051                                                      
REMARK 465     LEU A  1052                                                      
REMARK 465     ALA A  1053                                                      
REMARK 465     ASN A  1054                                                      
REMARK 465     GLY A  1055                                                      
REMARK 465     GLU A  1056                                                      
REMARK 465     ILE A  1057                                                      
REMARK 465     ARG A  1058                                                      
REMARK 465     LYS A  1059                                                      
REMARK 465     ARG A  1060                                                      
REMARK 465     PRO A  1061                                                      
REMARK 465     LEU A  1062                                                      
REMARK 465     GLU A  1243                                                      
REMARK 465     LYS A  1244                                                      
REMARK 465     LEU A  1245                                                      
REMARK 465     LYS A  1246                                                      
REMARK 465     GLY A  1247                                                      
REMARK 465     SER A  1248                                                      
REMARK 465     GLY A  1367                                                      
REMARK 465     ASP A  1368                                                      
REMARK 465       U B    98                                                      
REMARK 465      DC C    -2                                                      
REMARK 465      DC C    -1                                                      
REMARK 465     GLY D    -3                                                      
REMARK 465     SER D    -2                                                      
REMARK 465     GLY D    -1                                                      
REMARK 465     HIS D     0                                                      
REMARK 465     MET D     1                                                      
REMARK 465     ASP D     2                                                      
REMARK 465     SER D   714                                                      
REMARK 465     GLY D   715                                                      
REMARK 465     GLN D   716                                                      
REMARK 465     GLY D   717                                                      
REMARK 465     GLU D   766                                                      
REMARK 465     ASN D   767                                                      
REMARK 465     GLN D   768                                                      
REMARK 465     THR D   769                                                      
REMARK 465     THR D   770                                                      
REMARK 465     GLN D   771                                                      
REMARK 465     LYS D   772                                                      
REMARK 465     GLY D   773                                                      
REMARK 465     GLN D   774                                                      
REMARK 465     LYS D   775                                                      
REMARK 465     ASN D   776                                                      
REMARK 465     SER D   777                                                      
REMARK 465     ARG D   778                                                      
REMARK 465     GLU D   779                                                      
REMARK 465     ARG D   780                                                      
REMARK 465     MET D   781                                                      
REMARK 465     LYS D   782                                                      
REMARK 465     ARG D   783                                                      
REMARK 465     ILE D   784                                                      
REMARK 465     GLU D   785                                                      
REMARK 465     GLU D   786                                                      
REMARK 465     GLY D   787                                                      
REMARK 465     ILE D   788                                                      
REMARK 465     LYS D   789                                                      
REMARK 465     GLU D   790                                                      
REMARK 465     LEU D   791                                                      
REMARK 465     GLY D   792                                                      
REMARK 465     SER D   793                                                      
REMARK 465     GLN D   794                                                      
REMARK 465     ILE D   795                                                      
REMARK 465     LEU D   796                                                      
REMARK 465     LYS D   797                                                      
REMARK 465     GLU D   798                                                      
REMARK 465     HIS D   799                                                      
REMARK 465     PRO D   800                                                      
REMARK 465     VAL D   801                                                      
REMARK 465     GLU D   802                                                      
REMARK 465     ASN D   803                                                      
REMARK 465     THR D   804                                                      
REMARK 465     GLN D   805                                                      
REMARK 465     LEU D   806                                                      
REMARK 465     GLN D   807                                                      
REMARK 465     ASN D   808                                                      
REMARK 465     GLU D   809                                                      
REMARK 465     LYS D   810                                                      
REMARK 465     LEU D   811                                                      
REMARK 465     TYR D   812                                                      
REMARK 465     LEU D   813                                                      
REMARK 465     TYR D   814                                                      
REMARK 465     TYR D   815                                                      
REMARK 465     LEU D   816                                                      
REMARK 465     GLN D   817                                                      
REMARK 465     ASN D   818                                                      
REMARK 465     GLY D   819                                                      
REMARK 465     ARG D   820                                                      
REMARK 465     ASP D   821                                                      
REMARK 465     MET D   822                                                      
REMARK 465     TYR D   823                                                      
REMARK 465     VAL D   824                                                      
REMARK 465     ASP D   825                                                      
REMARK 465     GLN D   826                                                      
REMARK 465     GLU D   827                                                      
REMARK 465     LEU D   828                                                      
REMARK 465     ASP D   829                                                      
REMARK 465     ILE D   830                                                      
REMARK 465     ASN D   831                                                      
REMARK 465     ARG D   832                                                      
REMARK 465     LEU D   833                                                      
REMARK 465     SER D   834                                                      
REMARK 465     ASP D   835                                                      
REMARK 465     TYR D   836                                                      
REMARK 465     ASP D   837                                                      
REMARK 465     VAL D   838                                                      
REMARK 465     ASP D   839                                                      
REMARK 465     ALA D   840                                                      
REMARK 465     ILE D   841                                                      
REMARK 465     VAL D   842                                                      
REMARK 465     PRO D   843                                                      
REMARK 465     GLN D   844                                                      
REMARK 465     SER D   845                                                      
REMARK 465     PHE D   846                                                      
REMARK 465     LEU D   847                                                      
REMARK 465     LYS D   848                                                      
REMARK 465     ASP D   849                                                      
REMARK 465     ASP D   850                                                      
REMARK 465     SER D   851                                                      
REMARK 465     ILE D   852                                                      
REMARK 465     ASP D   853                                                      
REMARK 465     ASN D   854                                                      
REMARK 465     LYS D   855                                                      
REMARK 465     VAL D   856                                                      
REMARK 465     LEU D   857                                                      
REMARK 465     THR D   858                                                      
REMARK 465     ARG D   859                                                      
REMARK 465     SER D   860                                                      
REMARK 465     ASP D   861                                                      
REMARK 465     LYS D   862                                                      
REMARK 465     ASN D   863                                                      
REMARK 465     ARG D   864                                                      
REMARK 465     GLY D   865                                                      
REMARK 465     LYS D   866                                                      
REMARK 465     SER D   867                                                      
REMARK 465     ASP D   868                                                      
REMARK 465     ASN D   869                                                      
REMARK 465     VAL D   870                                                      
REMARK 465     PRO D   871                                                      
REMARK 465     SER D   872                                                      
REMARK 465     GLU D   873                                                      
REMARK 465     GLU D   874                                                      
REMARK 465     VAL D   875                                                      
REMARK 465     VAL D   876                                                      
REMARK 465     LYS D   877                                                      
REMARK 465     LYS D   878                                                      
REMARK 465     MET D   879                                                      
REMARK 465     LYS D   880                                                      
REMARK 465     ASN D   881                                                      
REMARK 465     TYR D   882                                                      
REMARK 465     TRP D   883                                                      
REMARK 465     ARG D   884                                                      
REMARK 465     GLN D   885                                                      
REMARK 465     LEU D   886                                                      
REMARK 465     LEU D   887                                                      
REMARK 465     ASN D   888                                                      
REMARK 465     ALA D   889                                                      
REMARK 465     LYS D   890                                                      
REMARK 465     LEU D   891                                                      
REMARK 465     ILE D   892                                                      
REMARK 465     THR D   893                                                      
REMARK 465     GLN D   894                                                      
REMARK 465     ARG D   895                                                      
REMARK 465     LYS D   896                                                      
REMARK 465     PHE D   897                                                      
REMARK 465     ASP D   898                                                      
REMARK 465     ASN D   899                                                      
REMARK 465     LEU D   900                                                      
REMARK 465     THR D   901                                                      
REMARK 465     LYS D   902                                                      
REMARK 465     ALA D   903                                                      
REMARK 465     GLU D   904                                                      
REMARK 465     ARG D   905                                                      
REMARK 465     GLY D   906                                                      
REMARK 465     GLY D   907                                                      
REMARK 465     LEU D   908                                                      
REMARK 465     SER D   909                                                      
REMARK 465     GLU D   910                                                      
REMARK 465     LEU D   911                                                      
REMARK 465     ASP D   912                                                      
REMARK 465     LYS D   913                                                      
REMARK 465     ALA D   914                                                      
REMARK 465     GLY D   915                                                      
REMARK 465     PHE D   916                                                      
REMARK 465     ILE D   917                                                      
REMARK 465     LYS D   918                                                      
REMARK 465     TYR D  1013                                                      
REMARK 465     LYS D  1014                                                      
REMARK 465     VAL D  1015                                                      
REMARK 465     TYR D  1016                                                      
REMARK 465     ASP D  1017                                                      
REMARK 465     VAL D  1018                                                      
REMARK 465     ARG D  1019                                                      
REMARK 465     LYS D  1020                                                      
REMARK 465     MET D  1021                                                      
REMARK 465     ILE D  1022                                                      
REMARK 465     ALA D  1023                                                      
REMARK 465     LYS D  1024                                                      
REMARK 465     SER D  1025                                                      
REMARK 465     GLU D  1026                                                      
REMARK 465     GLN D  1027                                                      
REMARK 465     GLU D  1028                                                      
REMARK 465     ILE D  1029                                                      
REMARK 465     GLY D  1030                                                      
REMARK 465     LYS D  1031                                                      
REMARK 465     ALA D  1032                                                      
REMARK 465     THR D  1033                                                      
REMARK 465     ALA D  1034                                                      
REMARK 465     LYS D  1035                                                      
REMARK 465     TYR D  1036                                                      
REMARK 465     PHE D  1037                                                      
REMARK 465     THR D  1048                                                      
REMARK 465     GLU D  1049                                                      
REMARK 465     ILE D  1050                                                      
REMARK 465     THR D  1051                                                      
REMARK 465     LEU D  1052                                                      
REMARK 465     ALA D  1053                                                      
REMARK 465     ASN D  1054                                                      
REMARK 465     GLY D  1055                                                      
REMARK 465     GLU D  1056                                                      
REMARK 465     ILE D  1057                                                      
REMARK 465     ARG D  1058                                                      
REMARK 465     LYS D  1059                                                      
REMARK 465     ARG D  1060                                                      
REMARK 465     PRO D  1061                                                      
REMARK 465     LYS D  1244                                                      
REMARK 465     LEU D  1245                                                      
REMARK 465     LYS D  1246                                                      
REMARK 465     GLY D  1247                                                      
REMARK 465     SER D  1248                                                      
REMARK 465     GLY D  1367                                                      
REMARK 465     ASP D  1368                                                      
REMARK 465       U E    98                                                      
REMARK 470                                                                      
REMARK 470 MISSING ATOM                                                         
REMARK 470 THE FOLLOWING RESIDUES HAVE MISSING ATOMS (M=MODEL NUMBER;           
REMARK 470 RES=RESIDUE NAME; C=CHAIN IDENTIFIER; SSEQ=SEQUENCE NUMBER;          
REMARK 470 I=INSERTION CODE):                                                   
REMARK 470   M RES CSSEQI  ATOMS                                                
REMARK 470     LYS A   3    CG   CD   CE   NZ                                   
REMARK 470     LYS A   4    CG   CD   CE   NZ                                   
REMARK 470     LYS A  26    CG   CD   CE   NZ                                   
REMARK 470     LYS A  44    CG   CD   CE   NZ                                   
REMARK 470     GLU A  84    CG   CD   OE1  OE2                                  
REMARK 470     LYS A 112    CG   CD   CE   NZ                                   
REMARK 470     LYS A 131    CG   CD   CE   NZ                                   
REMARK 470     GLU A 171    CG   CD   OE1  OE2                                  
REMARK 470     LYS A 183    CG   CD   CE   NZ                                   
REMARK 470     GLN A 187    CG   CD   OE1  NE2                                  
REMARK 470     GLU A 197    CG   CD   OE1  OE2                                  
REMARK 470     GLU A 198    CG   CD   OE1  OE2                                  
REMARK 470     ARG A 215    CG   CD   NE   CZ   NH1  NH2                        
REMARK 470     ARG A 220    CG   CD   NE   CZ   NH1  NH2                        
REMARK 470     LYS A 233    CG   CD   CE   NZ                                   
REMARK 470     LYS A 234    CG   CD   CE   NZ                                   
REMARK 470     ASN A 235    CG   OD1  ND2                                       
REMARK 470     LYS A 253    CG   CD   CE   NZ                                   
REMARK 470     GLU A 260    CG   CD   OE1  OE2                                  
REMARK 470     LYS A 294    CG   CD   CE   NZ                                   
REMARK 470     ARG A 307    CG   CD   NE   CZ   NH1  NH2                        
REMARK 470     LYS A 314    CG   CD   CE   NZ                                   
REMARK 470     LYS A 323    CG   CD   CE   NZ                                   
REMARK 470     GLN A 341    CG   CD   OE1  NE2                                  
REMARK 470     GLU A 345    CG   CD   OE1  OE2                                  
REMARK 470     LYS A 346    CG   CD   CE   NZ                                   
REMARK 470     LYS A 348    CG   CD   CE   NZ                                   
REMARK 470     LYS A 356    CG   CD   CE   NZ                                   
REMARK 470     LYS A 374    CG   CD   CE   NZ                                   
REMARK 470     LYS A 377    CG   CD   CE   NZ                                   
REMARK 470     LYS A 382    CG   CD   CE   NZ                                   
REMARK 470     GLU A 387    CG   CD   OE1  OE2                                  
REMARK 470     GLU A 388    CG   CD   OE1  OE2                                  
REMARK 470     ARG A 395    CG   CD   NE   CZ   NH1  NH2                        
REMARK 470     ARG A 424    CG   CD   NE   CZ   NH1  NH2                        
REMARK 470     GLU A 427    CG   CD   OE1  OE2                                  
REMARK 470     LYS A 434    CG   CD   CE   NZ                                   
REMARK 470     ASP A 435    CG   OD1  OD2                                       
REMARK 470     ARG A 437    CG   CD   NE   CZ   NH1  NH2                        
REMARK 470     GLU A 438    CG   CD   OE1  OE2                                  
REMARK 470     GLU A 441    CG   CD   OE1  OE2                                  
REMARK 470     GLU A 470    CG   CD   OE1  OE2                                  
REMARK 470     GLU A 480    CG   CD   OE1  OE2                                  
REMARK 470     GLU A 532    CG   CD   OE1  OE2                                  
REMARK 470     ARG A 535    CG   CD   NE   CZ   NH1  NH2                        
REMARK 470     LYS A 536    CG   CD   CE   NZ                                   
REMARK 470     GLU A 543    CG   CD   OE1  OE2                                  
REMARK 470     LYS A 545    CG   CD   CE   NZ                                   
REMARK 470     LYS A 558    CD   CE   NZ                                        
REMARK 470     LYS A 562    CG   CD   CE   NZ                                   
REMARK 470     LYS A 570    CG   CD   CE   NZ                                   
REMARK 470     LYS A 571    CD   CE   NZ                                        
REMARK 470     ILE A 572    CG1  CG2  CD1                                       
REMARK 470     GLU A 584    CG   CD   OE1  OE2                                  
REMARK 470     LYS A 602    CG   CD   CE   NZ                                   
REMARK 470     ASP A 605    CG   OD1  OD2                                       
REMARK 470     ARG A 629    CG   CD   NE   CZ   NH1  NH2                        
REMARK 470     GLU A 630    CG   CD   OE1  OE2                                  
REMARK 470     GLU A 633    CG   CD   OE1  OE2                                  
REMARK 470     GLU A 634    CG   CD   OE1  OE2                                  
REMARK 470     ARG A 635    CG   CD   NE   CZ   NH1  NH2                        
REMARK 470     LYS A 637    CG   CD   CE   NZ                                   
REMARK 470     ASP A 644    CG   OD1  OD2                                       
REMARK 470     ASP A 645    CG   OD1  OD2                                       
REMARK 470     LYS A 649    CG   CD   CE   NZ                                   
REMARK 470     GLN A 650    CG   CD   OE1  NE2                                  
REMARK 470     ARG A 653    CG   CD   NE   CZ   NH1  NH2                        
REMARK 470     ARG A 655    CG   CD   NE   CZ   NH1  NH2                        
REMARK 470     LYS A 673    CG   CD   CE   NZ                                   
REMARK 470     GLU A 706    CG   CD   OE1  OE2                                  
REMARK 470     LYS A 710    CG   CD   CE   NZ                                   
REMARK 470     ARG A 765    CG   CD   NE   CZ   NH1  NH2                        
REMARK 470     ASN A 767    CG   OD1  ND2                                       
REMARK 470     ARG A 778    CG   CD   NE   CZ   NH1  NH2                        
REMARK 470     ARG A 780    CG   CD   NE   CZ   NH1  NH2                        
REMARK 470     LYS A 782    CG   CD   CE   NZ                                   
REMARK 470     GLU A 785    CG   CD   OE1  OE2                                  
REMARK 470     GLU A 786    CG   CD   OE1  OE2                                  
REMARK 470     LYS A 789    CG   CD   CE   NZ                                   
REMARK 470     GLU A 790    CG   CD   OE1  OE2                                  
REMARK 470     SER A 793    OG                                                  
REMARK 470     GLU A 802    CG   CD   OE1  OE2                                  
REMARK 470     ASN A 803    CG   OD1  ND2                                       
REMARK 470     GLN A 807    CG   CD   OE1  NE2                                  
REMARK 470     TYR A 815    CG   CD1  CD2  CE1  CE2  CZ   OH                    
REMARK 470     ASP A 825    CG   OD1  OD2                                       
REMARK 470     ILE A 830    CG1  CG2  CD1                                       
REMARK 470     ARG A 832    CG   CD   NE   CZ   NH1  NH2                        
REMARK 470     GLN A 844    CG   CD   OE1  NE2                                  
REMARK 470     LYS A 848    CG   CD   CE   NZ                                   
REMARK 470     ASP A 853    CG   OD1  OD2                                       
REMARK 470     LYS A 855    CG   CD   CE   NZ                                   
REMARK 470     LYS A 862    CG   CD   CE   NZ                                   
REMARK 470     GLU A 873    CG   CD   OE1  OE2                                  
REMARK 470     GLU A 874    CG   CD   OE1  OE2                                  
REMARK 470     LYS A 877    CG   CD   CE   NZ                                   
REMARK 470     LYS A 878    CG   CD   CE   NZ                                   
REMARK 470     LYS A 880    CG   CD   CE   NZ                                   
REMARK 470     LYS A 890    CG   CD   CE   NZ                                   
REMARK 470     LYS A 902    CG   CD   CE   NZ                                   
REMARK 470     ARG A 905    CG   CD   NE   CZ   NH1  NH2                        
REMARK 470     LEU A 911    CG   CD1  CD2                                       
REMARK 470     LYS A 913    CG   CD   CE   NZ                                   
REMARK 470     ARG A 951    CG   CD   NE   CZ   NH1  NH2                        
REMARK 470     LYS A 954    CG   CD   CE   NZ                                   
REMARK 470     LYS A 968    CG   CD   CE   NZ                                   
REMARK 470     LYS A1000    CG   CD   CE   NZ                                   
REMARK 470     GLU A1005    CG   CD   OE1  OE2                                  
REMARK 470     GLU A1007    CG   CD   OE1  OE2                                  
REMARK 470     TYR A1010    CG   CD1  CD2  CE1  CE2  CZ   OH                    
REMARK 470     TYR A1016    CG   CD1  CD2  CE1  CE2  CZ   OH                    
REMARK 470     LYS A1031    CG   CD   CE   NZ                                   
REMARK 470     TYR A1036    CG   CD1  CD2  CE1  CE2  CZ   OH                    
REMARK 470     TYR A1039    CG   CD1  CD2  CE1  CE2  CZ   OH                    
REMARK 470     ASN A1066    CG   OD1  ND2                                       
REMARK 470     GLU A1068    CG   CD   OE1  OE2                                  
REMARK 470     LYS A1076    CG   CD   CE   NZ                                   
REMARK 470     ARG A1084    CG   CD   NE   CZ   NH1  NH2                        
REMARK 470     LYS A1085    CG   CD   CE   NZ                                   
REMARK 470     ASP A1117    CG   OD1  OD2                                       
REMARK 470     LYS A1118    CG   CD   CE   NZ                                   
REMARK 470     LYS A1124    CG   CD   CE   NZ                                   
REMARK 470     ASP A1125    CG   OD1  OD2                                       
REMARK 470     LYS A1129    CG   CD   CE   NZ                                   
REMARK 470     LYS A1148    CG   CD   CE   NZ                                   
REMARK 470     GLU A1150    CG   CD   OE1  OE2                                  
REMARK 470     LYS A1151    CG   CD   CE   NZ                                   
REMARK 470     LYS A1153    CG   CD   CE   NZ                                   
REMARK 470     LYS A1155    CG   CD   CE   NZ                                   
REMARK 470     LYS A1156    CG   CD   CE   NZ                                   
REMARK 470     LYS A1158    CG   CD   CE   NZ                                   
REMARK 470     LYS A1176    CG   CD   CE   NZ                                   
REMARK 470     GLU A1183    CG   CD   OE1  OE2                                  
REMARK 470     LYS A1191    CG   CD   CE   NZ                                   
REMARK 470     LYS A1192    CG   CD   CE   NZ                                   
REMARK 470     LYS A1231    CG   CD   CE   NZ                                   
REMARK 470     TYR A1242    CG   CD1  CD2  CE1  CE2  CZ   OH                    
REMARK 470     GLU A1250    CG   CD   OE1  OE2                                  
REMARK 470     ASP A1251    CG   OD1  OD2                                       
REMARK 470     GLU A1253    CG   CD   OE1  OE2                                  
REMARK 470     GLN A1254    CG   CD   OE1  NE2                                  
REMARK 470     PHE A1258    CG   CD1  CD2  CE1  CE2  CZ                         
REMARK 470     LYS A1278    CG   CD   CE   NZ                                   
REMARK 470     ARG A1298    CG   CD   NE   CZ   NH1  NH2                        
REMARK 470     ASP A1299    CG   OD1  OD2                                       
REMARK 470     LYS A1300    CG   CD   CE   NZ                                   
REMARK 470     ARG A1303    CG   CD   NE   CZ   NH1  NH2                        
REMARK 470     GLU A1304    CG   CD   OE1  OE2                                  
REMARK 470     GLN A1305    CG   CD   OE1  NE2                                  
REMARK 470     LYS A1325    CG   CD   CE   NZ                                   
REMARK 470     ASP A1332    CG   OD1  OD2                                       
REMARK 470     LYS A1334    CG   CD   CE   NZ                                   
REMARK 470     LYS A1340    CG   CD   CE   NZ                                   
REMARK 470      DA C   0    P    OP1  OP2  O5'  C5'  C4'  O4'                   
REMARK 470      DA C   0    C3'  C2'  C1'  N9   C8   N7   C5                    
REMARK 470      DA C   0    C6   N6   N1   C2   N3   C4                         
REMARK 470     LYS D   3    CG   CD   CE   NZ                                   
REMARK 470     LYS D   4    CG   CD   CE   NZ                                   
REMARK 470     ASP D  23    CG   OD1  OD2                                       
REMARK 470     GLU D  24    CG   CD   OE1  OE2                                  
REMARK 470     ASN D  88    CG   OD1  ND2                                       
REMARK 470     LYS D 112    CG   CD   CE   NZ                                   
REMARK 470     GLU D 114    CG   CD   OE1  OE2                                  
REMARK 470     ASN D 121    CG   OD1  ND2                                       
REMARK 470     LYS D 131    CG   CD   CE   NZ                                   
REMARK 470     LYS D 141    CG   CD   CE   NZ                                   
REMARK 470     GLU D 171    CG   CD   OE1  OE2                                  
REMARK 470     LYS D 183    CG   CD   CE   NZ                                   
REMARK 470     GLN D 187    CG   CD   OE1  NE2                                  
REMARK 470     GLU D 197    CG   CD   OE1  OE2                                  
REMARK 470     GLU D 198    CG   CD   OE1  OE2                                  
REMARK 470     ARG D 215    CG   CD   NE   CZ   NH1  NH2                        
REMARK 470     ARG D 220    CG   CD   NE   CZ   NH1  NH2                        
REMARK 470     LYS D 233    CG   CD   CE   NZ                                   
REMARK 470     LYS D 234    CG   CD   CE   NZ                                   
REMARK 470     LYS D 253    CG   CD   CE   NZ                                   
REMARK 470     GLU D 260    CG   CD   OE1  OE2                                  
REMARK 470     LYS D 268    CG   CD   CE   NZ                                   
REMARK 470     GLN D 281    CG   CD   OE1  NE2                                  
REMARK 470     GLN D 341    CG   CD   OE1  NE2                                  
REMARK 470     GLU D 345    CG   CD   OE1  OE2                                  
REMARK 470     LYS D 346    CG   CD   CE   NZ                                   
REMARK 470     LYS D 348    CG   CD   CE   NZ                                   
REMARK 470     LYS D 356    CG   CD   CE   NZ                                   
REMARK 470     LYS D 374    CG   CD   CE   NZ                                   
REMARK 470     LYS D 382    CG   CD   CE   NZ                                   
REMARK 470     GLU D 387    CG   CD   OE1  OE2                                  
REMARK 470     GLU D 388    CG   CD   OE1  OE2                                  
REMARK 470     ARG D 395    CG   CD   NE   CZ   NH1  NH2                        
REMARK 470     ARG D 424    CG   CD   NE   CZ   NH1  NH2                        
REMARK 470     LYS D 434    CG   CD   CE   NZ                                   
REMARK 470     ASP D 435    CG   OD1  OD2                                       
REMARK 470     ARG D 437    CG   CD   NE   CZ   NH1  NH2                        
REMARK 470     GLU D 438    CG   CD   OE1  OE2                                  
REMARK 470     LYS D 439    CG   CD   CE   NZ                                   
REMARK 470     ARG D 535    CG   CD   NE   CZ   NH1  NH2                        
REMARK 470     LYS D 536    CG   CD   CE   NZ                                   
REMARK 470     GLU D 543    CG   CD   OE1  OE2                                  
REMARK 470     LYS D 545    CG   CD   CE   NZ                                   
REMARK 470     LYS D 546    CG   CD   CE   NZ                                   
REMARK 470     LYS D 554    CG   CD   CE   NZ                                   
REMARK 470     LYS D 558    CD   CE   NZ                                        
REMARK 470     LYS D 562    CG   CD   CE   NZ                                   
REMARK 470     GLN D 563    CG   CD   OE1  NE2                                  
REMARK 470     LYS D 570    CG   CD   CE   NZ                                   
REMARK 470     LYS D 571    CG   CD   CE   NZ                                   
REMARK 470     GLU D 574    CG   CD   OE1  OE2                                  
REMARK 470     ARG D 586    CG   CD   NE   CZ   NH1  NH2                        
REMARK 470     LYS D 599    CG   CD   CE   NZ                                   
REMARK 470     LYS D 602    CG   CD   CE   NZ                                   
REMARK 470     GLU D 610    CG   CD   OE1  OE2                                  
REMARK 470     GLU D 611    CG   CD   OE1  OE2                                  
REMARK 470     GLU D 630    CG   CD   OE1  OE2                                  
REMARK 470     PHE D 643    CG   CD1  CD2  CE1  CE2  CZ                         
REMARK 470     LYS D 646    CG   CD   CE   NZ                                   
REMARK 470     VAL D 647    CG1  CG2                                            
REMARK 470     LYS D 652    CG   CD   CE   NZ                                   
REMARK 470     ARG D 655    CG   CD   NE   CZ   NH1  NH2                        
REMARK 470     LYS D 673    CG   CD   CE   NZ                                   
REMARK 470     GLU D 706    CG   CD   OE1  OE2                                  
REMARK 470     LYS D 710    CG   CD   CE   NZ                                   
REMARK 470     LYS D 734    CG   CD   CE   NZ                                   
REMARK 470     ARG D 765    CG   CD   NE   CZ   NH1  NH2                        
REMARK 470     ARG D 919    CG   CD   NE   CZ   NH1  NH2                        
REMARK 470     GLN D 920    CG   CD   OE1  NE2                                  
REMARK 470     GLU D 923    CG   CD   OE1  OE2                                  
REMARK 470     ARG D 925    CG   CD   NE   CZ   NH1  NH2                        
REMARK 470     GLN D 926    CG   CD   OE1  NE2                                  
REMARK 470     LYS D 929    CG   CD   CE   NZ                                   
REMARK 470     LYS D 942    CG   CD   CE   NZ                                   
REMARK 470     LYS D 948    CG   CD   CE   NZ                                   
REMARK 470     LYS D 959    CG   CD   CE   NZ                                   
REMARK 470     LYS D 961    CG   CD   CE   NZ                                   
REMARK 470     LYS D 968    CG   CD   CE   NZ                                   
REMARK 470     LYS D1000    CG   CD   CE   NZ                                   
REMARK 470     GLU D1007    CG   CD   OE1  OE2                                  
REMARK 470     TYR D1010    CG   CD1  CD2  CE1  CE2  CZ   OH                    
REMARK 470     ASP D1012    CG   OD1  OD2                                       
REMARK 470     PHE D1038    CG   CD1  CD2  CE1  CE2  CZ                         
REMARK 470     PHE D1045    CG   CD1  CD2  CE1  CE2  CZ                         
REMARK 470     PHE D1046    CG   CD1  CD2  CE1  CE2  CZ                         
REMARK 470     LYS D1047    CG   CD   CE   NZ                                   
REMARK 470     ASN D1066    CG   OD1  ND2                                       
REMARK 470     GLU D1068    CG   CD   OE1  OE2                                  
REMARK 470     GLU D1071    CG   CD   OE1  OE2                                  
REMARK 470     LYS D1076    CG   CD   CE   NZ                                   
REMARK 470     ARG D1078    CG   CD   NE   CZ   NH1  NH2                        
REMARK 470     ARG D1084    CG   CD   NE   CZ   NH1  NH2                        
REMARK 470     LYS D1085    CG   CD   CE   NZ                                   
REMARK 470     ARG D1114    CG   CD   NE   CZ   NH1  NH2                        
REMARK 470     LYS D1118    CG   CD   CE   NZ                                   
REMARK 470     LYS D1124    CG   CD   CE   NZ                                   
REMARK 470     ASP D1125    CG   OD1  OD2                                       
REMARK 470     LYS D1129    CG   CD   CE   NZ                                   
REMARK 470     LYS D1148    CG   CD   CE   NZ                                   
REMARK 470     LYS D1151    CG   CD   CE   NZ                                   
REMARK 470     LYS D1153    CG   CD   CE   NZ                                   
REMARK 470     LYS D1155    CG   CD   CE   NZ                                   
REMARK 470     LYS D1156    CG   CD   CE   NZ                                   
REMARK 470     LYS D1176    CG   CD   CE   NZ                                   
REMARK 470     GLU D1183    CG   CD   OE1  OE2                                  
REMARK 470     LYS D1191    CG   CD   CE   NZ                                   
REMARK 470     ASP D1193    CG   OD1  OD2                                       
REMARK 470     GLU D1243    CG   CD   OE1  OE2                                  
REMARK 470     GLU D1250    CG   CD   OE1  OE2                                  
REMARK 470     ASN D1252    CG   OD1  ND2                                       
REMARK 470     GLU D1253    CG   CD   OE1  OE2                                  
REMARK 470     PHE D1258    CG   CD1  CD2  CE1  CE2  CZ                         
REMARK 470     GLU D1260    CG   CD   OE1  OE2                                  
REMARK 470     LYS D1263    CG   CD   CE   NZ                                   
REMARK 470     LYS D1278    CG   CD   CE   NZ                                   
REMARK 470     LYS D1289    CG   CD   CE   NZ                                   
REMARK 470     ASP D1299    CG   OD1  OD2                                       
REMARK 470     ARG D1303    CG   CD   NE   CZ   NH1  NH2                        
REMARK 470     GLU D1304    CG   CD   OE1  OE2                                  
REMARK 470     LYS D1325    CG   CD   CE   NZ                                   
REMARK 470     LYS D1334    CG   CD   CE   NZ                                   
REMARK 470      DC F  -2    O5'  C5'  C4'  O4'  C3'  C2'  C1'                   
REMARK 470      DC F  -2    N1   C2   O2   N3   C4   N4   C5                    
REMARK 470      DC F  -2    C6                                                  
REMARK 500                                                                      
REMARK 500 GEOMETRY AND STEREOCHEMISTRY                                         
REMARK 500 SUBTOPIC: CLOSE CONTACTS                                             
REMARK 500                                                                      
REMARK 500 THE FOLLOWING ATOMS THAT ARE RELATED BY CRYSTALLOGRAPHIC             
REMARK 500 SYMMETRY ARE IN CLOSE CONTACT.  AN ATOM LOCATED WITHIN 0.15          
REMARK 500 ANGSTROMS OF A SYMMETRY RELATED ATOM IS ASSUMED TO BE ON A           
REMARK 500 SPECIAL POSITION AND IS, THEREFORE, LISTED IN REMARK 375             
REMARK 500 INSTEAD OF REMARK 500.  ATOMS WITH NON-BLANK ALTERNATE               
REMARK 500 LOCATION INDICATORS ARE NOT INCLUDED IN THE CALCULATIONS.            
REMARK 500                                                                      
REMARK 500 DISTANCE CUTOFF:                                                     
REMARK 500 2.2 ANGSTROMS FOR CONTACTS NOT INVOLVING HYDROGEN ATOMS              
REMARK 500 1.6 ANGSTROMS FOR CONTACTS INVOLVING HYDROGEN ATOMS                  
REMARK 500                                                                      
REMARK 500  ATM1  RES C  SSEQI   ATM2  RES C  SSEQI  SSYMOP   DISTANCE          
REMARK 500   OG   SER A   860     O    ASP D   944     1454     2.16            
REMARK 500                                                                      
REMARK 500 REMARK: NULL                                                         
REMARK 500                                                                      
REMARK 500 GEOMETRY AND STEREOCHEMISTRY                                         
REMARK 500 SUBTOPIC: COVALENT BOND LENGTHS                                      
REMARK 500                                                                      
REMARK 500 THE STEREOCHEMICAL PARAMETERS OF THE FOLLOWING RESIDUES              
REMARK 500 HAVE VALUES WHICH DEVIATE FROM EXPECTED VALUES BY MORE               
REMARK 500 THAN 6*RMSD (M=MODEL NUMBER; RES=RESIDUE NAME; C=CHAIN               
REMARK 500 IDENTIFIER; SSEQ=SEQUENCE NUMBER; I=INSERTION CODE).                 
REMARK 500                                                                      
REMARK 500 STANDARD TABLE:                                                      
REMARK 500 FORMAT: (10X,I3,1X,2(A3,1X,A1,I4,A1,1X,A4,3X),1X,F6.3)               
REMARK 500                                                                      
REMARK 500 EXPECTED VALUES PROTEIN: ENGH AND HUBER, 1999                        
REMARK 500 EXPECTED VALUES NUCLEIC ACID: CLOWNEY ET AL 1996                     
REMARK 500                                                                      
REMARK 500  M RES CSSEQI ATM1   RES CSSEQI ATM2   DEVIATION                     
REMARK 500      G B   1   P       G B   1   OP3    -0.127                       
REMARK 500     DA C   0   O3'    DG C   1   P      -0.126                       
REMARK 500      G E   1   P       G E   1   OP3    -0.127                       
REMARK 500     DC F  -2   O3'    DC F  -1   P      -0.127                       
REMARK 500                                                                      
REMARK 500 REMARK: NULL                                                         
REMARK 500                                                                      
REMARK 500 GEOMETRY AND STEREOCHEMISTRY                                         
REMARK 500 SUBTOPIC: COVALENT BOND ANGLES                                       
REMARK 500                                                                      
REMARK 500 THE STEREOCHEMICAL PARAMETERS OF THE FOLLOWING RESIDUES              
REMARK 500 HAVE VALUES WHICH DEVIATE FROM EXPECTED VALUES BY MORE               
REMARK 500 THAN 6*RMSD (M=MODEL NUMBER; RES=RESIDUE NAME; C=CHAIN               
REMARK 500 IDENTIFIER; SSEQ=SEQUENCE NUMBER; I=INSERTION CODE).                 
REMARK 500                                                                      
REMARK 500 STANDARD TABLE:                                                      
REMARK 500 FORMAT: (10X,I3,1X,A3,1X,A1,I4,A1,3(1X,A4,2X),12X,F5.1)              
REMARK 500                                                                      
REMARK 500 EXPECTED VALUES PROTEIN: ENGH AND HUBER, 1999                        
REMARK 500 EXPECTED VALUES NUCLEIC ACID: CLOWNEY ET AL 1996                     
REMARK 500                                                                      
REMARK 500  M RES CSSEQI ATM1   ATM2   ATM3                                     
REMARK 500     DC F   2   O4' -  C1' -  N1  ANGL. DEV. =   2.0 DEGREES          
REMARK 500                                                                      
REMARK 500 REMARK: NULL                                                         
REMARK 500                                                                      
REMARK 500 GEOMETRY AND STEREOCHEMISTRY                                         
REMARK 500 SUBTOPIC: TORSION ANGLES                                             
REMARK 500                                                                      
REMARK 500 TORSION ANGLES OUTSIDE THE EXPECTED RAMACHANDRAN REGIONS:            
REMARK 500 (M=MODEL NUMBER; RES=RESIDUE NAME; C=CHAIN IDENTIFIER;               
REMARK 500 SSEQ=SEQUENCE NUMBER; I=INSERTION CODE).                             
REMARK 500                                                                      
REMARK 500 STANDARD TABLE:                                                      
REMARK 500 FORMAT:(10X,I3,1X,A3,1X,A1,I4,A1,4X,F7.2,3X,F7.2)                    
REMARK 500                                                                      
REMARK 500 EXPECTED VALUES: GJ KLEYWEGT AND TA JONES (1996). PHI/PSI-           
REMARK 500 CHOLOGY: RAMACHANDRAN REVISITED. STRUCTURE 4, 1395 - 1400            
REMARK 500                                                                      
REMARK 500  M RES CSSEQI        PSI       PHI                                   
REMARK 500    ALA A 262       57.37   -143.57                                   
REMARK 500    ASN A 357       37.70    -87.42                                   
REMARK 500    ASP A 397       32.56   -140.83                                   
REMARK 500    TRP A 464       -5.71   -145.44                                   
REMARK 500    TYR A 568      -71.98   -113.97                                   
REMARK 500    ASP A 585      -62.89     55.89                                   
REMARK 500    LEU A 591       58.40   -107.33                                   
REMARK 500    ASN A 668       73.12   -163.19                                   
REMARK 500    ARG A 832       39.26    -83.84                                   
REMARK 500    PRO A 871      130.60    -37.14                                   
REMARK 500    PRO A1002       98.76    -62.98                                   
REMARK 500    SER A1040      -53.18   -143.72                                   
REMARK 500    ASN A1177       81.36   -159.97                                   
REMARK 500    LEU A1206     -147.52   -126.72                                   
REMARK 500    PHE A1327     -122.68     58.77                                   
REMARK 500    ALA A1345     -169.75   -111.07                                   
REMARK 500    THR D  22     -159.90    -96.53                                   
REMARK 500    ASN D 178       79.83    -67.37                                   
REMARK 500    ASN D 357       43.54    -90.61                                   
REMARK 500    ASP D 384      -66.56    -94.32                                   
REMARK 500    TRP D 464       -0.86   -153.31                                   
REMARK 500    GLU D 470       70.01   -100.43                                   
REMARK 500    LEU D 552      -54.51   -125.14                                   
REMARK 500    TYR D 568      -62.07    -90.88                                   
REMARK 500    ILE D 572      -58.81   -121.32                                   
REMARK 500    SER D 577       72.19   -163.82                                   
REMARK 500    VAL D 583      147.52   -170.10                                   
REMARK 500    ASP D 585      -80.51     56.57                                   
REMARK 500    ASP D 603       80.85   -160.68                                   
REMARK 500    ARG D 654       98.59    -62.65                                   
REMARK 500    ASN D 668       70.21   -151.00                                   
REMARK 500    ASN D 946       33.40    -97.45                                   
REMARK 500    ASN D 979     -165.95   -164.38                                   
REMARK 500    VAL D1073      -75.03   -120.22                                   
REMARK 500    SER D1136       74.36     58.03                                   
REMARK 500    ALA D1147     -159.97   -162.47                                   
REMARK 500    LEU D1206     -136.59   -100.26                                   
REMARK 500    PHE D1327     -109.64     55.60                                   
REMARK 500    ALA D1345     -159.01    -83.50                                   
REMARK 500                                                                      
REMARK 500 REMARK: NULL                                                         
DBREF  4OO8 A    1  1368  UNP    Q99ZW2   CAS9_STRP1       1   1368             
DBREF  4OO8 D    1  1368  UNP    Q99ZW2   CAS9_STRP1       1   1368             
DBREF  4OO8 B    1    98  PDB    4OO8     4OO8             1     98             
DBREF  4OO8 E    1    98  PDB    4OO8     4OO8             1     98             
DBREF  4OO8 C   -2    20  PDB    4OO8     4OO8            -2     20             
DBREF  4OO8 F   -2    20  PDB    4OO8     4OO8            -2     20             
SEQADV 4OO8 GLY A   -3  UNP  Q99ZW2              EXPRESSION TAG                 
SEQADV 4OO8 SER A   -2  UNP  Q99ZW2              EXPRESSION TAG                 
SEQADV 4OO8 GLY A   -1  UNP  Q99ZW2              EXPRESSION TAG                 
SEQADV 4OO8 HIS A    0  UNP  Q99ZW2              EXPRESSION TAG                 
SEQADV 4OO8 ALA A   10  UNP  Q99ZW2    ASP    10 ENGINEERED MUTATION            
SEQADV 4OO8 LEU A   80  UNP  Q99ZW2    CYS    80 ENGINEERED MUTATION            
SEQADV 4OO8 GLU A  574  UNP  Q99ZW2    CYS   574 ENGINEERED MUTATION            
SEQADV 4OO8 ALA A  840  UNP  Q99ZW2    HIS   840 ENGINEERED MUTATION            
SEQADV 4OO8 GLY D   -3  UNP  Q99ZW2              EXPRESSION TAG                 
SEQADV 4OO8 SER D   -2  UNP  Q99ZW2              EXPRESSION TAG                 
SEQADV 4OO8 GLY D   -1  UNP  Q99ZW2              EXPRESSION TAG                 
SEQADV 4OO8 HIS D    0  UNP  Q99ZW2              EXPRESSION TAG                 
SEQADV 4OO8 ALA D   10  UNP  Q99ZW2    ASP    10 ENGINEERED MUTATION            
SEQADV 4OO8 LEU D   80  UNP  Q99ZW2    CYS    80 ENGINEERED MUTATION            
SEQADV 4OO8 GLU D  574  UNP  Q99ZW2    CYS   574 ENGINEERED MUTATION            
SEQADV 4OO8 ALA D  840  UNP  Q99ZW2    HIS   840 ENGINEERED MUTATION            
SEQRES   1 A 1372  GLY SER GLY HIS MET ASP LYS LYS TYR SER ILE GLY LEU          
SEQRES   2 A 1372  ALA ILE GLY THR ASN SER VAL GLY TRP ALA VAL ILE THR          
SEQRES   3 A 1372  ASP GLU TYR LYS VAL PRO SER LYS LYS PHE LYS VAL LEU          
SEQRES   4 A 1372  GLY ASN THR ASP ARG HIS SER ILE LYS LYS ASN LEU ILE          
SEQRES   5 A 1372  GLY ALA LEU LEU PHE ASP SER GLY GLU THR ALA GLU ALA          
SEQRES   6 A 1372  THR ARG LEU LYS ARG THR ALA ARG ARG ARG TYR THR ARG          
SEQRES   7 A 1372  ARG LYS ASN ARG ILE LEU TYR LEU GLN GLU ILE PHE SER          
SEQRES   8 A 1372  ASN GLU MET ALA LYS VAL ASP ASP SER PHE PHE HIS ARG          
SEQRES   9 A 1372  LEU GLU GLU SER PHE LEU VAL GLU GLU ASP LYS LYS HIS          
SEQRES  10 A 1372  GLU ARG HIS PRO ILE PHE GLY ASN ILE VAL ASP GLU VAL          
SEQRES  11 A 1372  ALA TYR HIS GLU LYS TYR PRO THR ILE TYR HIS LEU ARG          
SEQRES  12 A 1372  LYS LYS LEU VAL ASP SER THR ASP LYS ALA ASP LEU ARG          
SEQRES  13 A 1372  LEU ILE TYR LEU ALA LEU ALA HIS MET ILE LYS PHE ARG          
SEQRES  14 A 1372  GLY HIS PHE LEU ILE GLU GLY ASP LEU ASN PRO ASP ASN          
SEQRES  15 A 1372  SER ASP VAL ASP LYS LEU PHE ILE GLN LEU VAL GLN THR          
SEQRES  16 A 1372  TYR ASN GLN LEU PHE GLU GLU ASN PRO ILE ASN ALA SER          
SEQRES  17 A 1372  GLY VAL ASP ALA LYS ALA ILE LEU SER ALA ARG LEU SER          
SEQRES  18 A 1372  LYS SER ARG ARG LEU GLU ASN LEU ILE ALA GLN LEU PRO          
SEQRES  19 A 1372  GLY GLU LYS LYS ASN GLY LEU PHE GLY ASN LEU ILE ALA          
SEQRES  20 A 1372  LEU SER LEU GLY LEU THR PRO ASN PHE LYS SER ASN PHE          
SEQRES  21 A 1372  ASP LEU ALA GLU ASP ALA LYS LEU GLN LEU SER LYS ASP          
SEQRES  22 A 1372  THR TYR ASP ASP ASP LEU ASP ASN LEU LEU ALA GLN ILE          
SEQRES  23 A 1372  GLY ASP GLN TYR ALA ASP LEU PHE LEU ALA ALA LYS ASN          
SEQRES  24 A 1372  LEU SER ASP ALA ILE LEU LEU SER ASP ILE LEU ARG VAL          
SEQRES  25 A 1372  ASN THR GLU ILE THR LYS ALA PRO LEU SER ALA SER MET          
SEQRES  26 A 1372  ILE LYS ARG TYR ASP GLU HIS HIS GLN ASP LEU THR LEU          
SEQRES  27 A 1372  LEU LYS ALA LEU VAL ARG GLN GLN LEU PRO GLU LYS TYR          
SEQRES  28 A 1372  LYS GLU ILE PHE PHE ASP GLN SER LYS ASN GLY TYR ALA          
SEQRES  29 A 1372  GLY TYR ILE ASP GLY GLY ALA SER GLN GLU GLU PHE TYR          
SEQRES  30 A 1372  LYS PHE ILE LYS PRO ILE LEU GLU LYS MET ASP GLY THR          
SEQRES  31 A 1372  GLU GLU LEU LEU VAL LYS LEU ASN ARG GLU ASP LEU LEU          
SEQRES  32 A 1372  ARG LYS GLN ARG THR PHE ASP ASN GLY SER ILE PRO HIS          
SEQRES  33 A 1372  GLN ILE HIS LEU GLY GLU LEU HIS ALA ILE LEU ARG ARG          
SEQRES  34 A 1372  GLN GLU ASP PHE TYR PRO PHE LEU LYS ASP ASN ARG GLU          
SEQRES  35 A 1372  LYS ILE GLU LYS ILE LEU THR PHE ARG ILE PRO TYR TYR          
SEQRES  36 A 1372  VAL GLY PRO LEU ALA ARG GLY ASN SER ARG PHE ALA TRP          
SEQRES  37 A 1372  MET THR ARG LYS SER GLU GLU THR ILE THR PRO TRP ASN          
SEQRES  38 A 1372  PHE GLU GLU VAL VAL ASP LYS GLY ALA SER ALA GLN SER          
SEQRES  39 A 1372  PHE ILE GLU ARG MET THR ASN PHE ASP LYS ASN LEU PRO          
SEQRES  40 A 1372  ASN GLU LYS VAL LEU PRO LYS HIS SER LEU LEU TYR GLU          
SEQRES  41 A 1372  TYR PHE THR VAL TYR ASN GLU LEU THR LYS VAL LYS TYR          
SEQRES  42 A 1372  VAL THR GLU GLY MET ARG LYS PRO ALA PHE LEU SER GLY          
SEQRES  43 A 1372  GLU GLN LYS LYS ALA ILE VAL ASP LEU LEU PHE LYS THR          
SEQRES  44 A 1372  ASN ARG LYS VAL THR VAL LYS GLN LEU LYS GLU ASP TYR          
SEQRES  45 A 1372  PHE LYS LYS ILE GLU GLU PHE ASP SER VAL GLU ILE SER          
SEQRES  46 A 1372  GLY VAL GLU ASP ARG PHE ASN ALA SER LEU GLY THR TYR          
SEQRES  47 A 1372  HIS ASP LEU LEU LYS ILE ILE LYS ASP LYS ASP PHE LEU          
SEQRES  48 A 1372  ASP ASN GLU GLU ASN GLU ASP ILE LEU GLU ASP ILE VAL          
SEQRES  49 A 1372  LEU THR LEU THR LEU PHE GLU ASP ARG GLU MET ILE GLU          
SEQRES  50 A 1372  GLU ARG LEU LYS THR TYR ALA HIS LEU PHE ASP ASP LYS          
SEQRES  51 A 1372  VAL MET LYS GLN LEU LYS ARG ARG ARG TYR THR GLY TRP          
SEQRES  52 A 1372  GLY ARG LEU SER ARG LYS LEU ILE ASN GLY ILE ARG ASP          
SEQRES  53 A 1372  LYS GLN SER GLY LYS THR ILE LEU ASP PHE LEU LYS SER          
SEQRES  54 A 1372  ASP GLY PHE ALA ASN ARG ASN PHE MET GLN LEU ILE HIS          
SEQRES  55 A 1372  ASP ASP SER LEU THR PHE LYS GLU ASP ILE GLN LYS ALA          
SEQRES  56 A 1372  GLN VAL SER GLY GLN GLY ASP SER LEU HIS GLU HIS ILE          
SEQRES  57 A 1372  ALA ASN LEU ALA GLY SER PRO ALA ILE LYS LYS GLY ILE          
SEQRES  58 A 1372  LEU GLN THR VAL LYS VAL VAL ASP GLU LEU VAL LYS VAL          
SEQRES  59 A 1372  MET GLY ARG HIS LYS PRO GLU ASN ILE VAL ILE GLU MET          
SEQRES  60 A 1372  ALA ARG GLU ASN GLN THR THR GLN LYS GLY GLN LYS ASN          
SEQRES  61 A 1372  SER ARG GLU ARG MET LYS ARG ILE GLU GLU GLY ILE LYS          
SEQRES  62 A 1372  GLU LEU GLY SER GLN ILE LEU LYS GLU HIS PRO VAL GLU          
SEQRES  63 A 1372  ASN THR GLN LEU GLN ASN GLU LYS LEU TYR LEU TYR TYR          
SEQRES  64 A 1372  LEU GLN ASN GLY ARG ASP MET TYR VAL ASP GLN GLU LEU          
SEQRES  65 A 1372  ASP ILE ASN ARG LEU SER ASP TYR ASP VAL ASP ALA ILE          
SEQRES  66 A 1372  VAL PRO GLN SER PHE LEU LYS ASP ASP SER ILE ASP ASN          
SEQRES  67 A 1372  LYS VAL LEU THR ARG SER ASP LYS ASN ARG GLY LYS SER          
SEQRES  68 A 1372  ASP ASN VAL PRO SER GLU GLU VAL VAL LYS LYS MET LYS          
SEQRES  69 A 1372  ASN TYR TRP ARG GLN LEU LEU ASN ALA LYS LEU ILE THR          
SEQRES  70 A 1372  GLN ARG LYS PHE ASP ASN LEU THR LYS ALA GLU ARG GLY          
SEQRES  71 A 1372  GLY LEU SER GLU LEU ASP LYS ALA GLY PHE ILE LYS ARG          
SEQRES  72 A 1372  GLN LEU VAL GLU THR ARG GLN ILE THR LYS HIS VAL ALA          
SEQRES  73 A 1372  GLN ILE LEU ASP SER ARG MET ASN THR LYS TYR ASP GLU          
SEQRES  74 A 1372  ASN ASP LYS LEU ILE ARG GLU VAL LYS VAL ILE THR LEU          
SEQRES  75 A 1372  LYS SER LYS LEU VAL SER ASP PHE ARG LYS ASP PHE GLN          
SEQRES  76 A 1372  PHE TYR LYS VAL ARG GLU ILE ASN ASN TYR HIS HIS ALA          
SEQRES  77 A 1372  HIS ASP ALA TYR LEU ASN ALA VAL VAL GLY THR ALA LEU          
SEQRES  78 A 1372  ILE LYS LYS TYR PRO LYS LEU GLU SER GLU PHE VAL TYR          
SEQRES  79 A 1372  GLY ASP TYR LYS VAL TYR ASP VAL ARG LYS MET ILE ALA          
SEQRES  80 A 1372  LYS SER GLU GLN GLU ILE GLY LYS ALA THR ALA LYS TYR          
SEQRES  81 A 1372  PHE PHE TYR SER ASN ILE MET ASN PHE PHE LYS THR GLU          
SEQRES  82 A 1372  ILE THR LEU ALA ASN GLY GLU ILE ARG LYS ARG PRO LEU          
SEQRES  83 A 1372  ILE GLU THR ASN GLY GLU THR GLY GLU ILE VAL TRP ASP          
SEQRES  84 A 1372  LYS GLY ARG ASP PHE ALA THR VAL ARG LYS VAL LEU SER          
SEQRES  85 A 1372  MET PRO GLN VAL ASN ILE VAL LYS LYS THR GLU VAL GLN          
SEQRES  86 A 1372  THR GLY GLY PHE SER LYS GLU SER ILE LEU PRO LYS ARG          
SEQRES  87 A 1372  ASN SER ASP LYS LEU ILE ALA ARG LYS LYS ASP TRP ASP          
SEQRES  88 A 1372  PRO LYS LYS TYR GLY GLY PHE ASP SER PRO THR VAL ALA          
SEQRES  89 A 1372  TYR SER VAL LEU VAL VAL ALA LYS VAL GLU LYS GLY LYS          
SEQRES  90 A 1372  SER LYS LYS LEU LYS SER VAL LYS GLU LEU LEU GLY ILE          
SEQRES  91 A 1372  THR ILE MET GLU ARG SER SER PHE GLU LYS ASN PRO ILE          
SEQRES  92 A 1372  ASP PHE LEU GLU ALA LYS GLY TYR LYS GLU VAL LYS LYS          
SEQRES  93 A 1372  ASP LEU ILE ILE LYS LEU PRO LYS TYR SER LEU PHE GLU          
SEQRES  94 A 1372  LEU GLU ASN GLY ARG LYS ARG MET LEU ALA SER ALA GLY          
SEQRES  95 A 1372  GLU LEU GLN LYS GLY ASN GLU LEU ALA LEU PRO SER LYS          
SEQRES  96 A 1372  TYR VAL ASN PHE LEU TYR LEU ALA SER HIS TYR GLU LYS          
SEQRES  97 A 1372  LEU LYS GLY SER PRO GLU ASP ASN GLU GLN LYS GLN LEU          
SEQRES  98 A 1372  PHE VAL GLU GLN HIS LYS HIS TYR LEU ASP GLU ILE ILE          
SEQRES  99 A 1372  GLU GLN ILE SER GLU PHE SER LYS ARG VAL ILE LEU ALA          
SEQRES 100 A 1372  ASP ALA ASN LEU ASP LYS VAL LEU SER ALA TYR ASN LYS          
SEQRES 101 A 1372  HIS ARG ASP LYS PRO ILE ARG GLU GLN ALA GLU ASN ILE          
SEQRES 102 A 1372  ILE HIS LEU PHE THR LEU THR ASN LEU GLY ALA PRO ALA          
SEQRES 103 A 1372  ALA PHE LYS TYR PHE ASP THR THR ILE ASP ARG LYS ARG          
SEQRES 104 A 1372  TYR THR SER THR LYS GLU VAL LEU ASP ALA THR LEU ILE          
SEQRES 105 A 1372  HIS GLN SER ILE THR GLY LEU TYR GLU THR ARG ILE ASP          
SEQRES 106 A 1372  LEU SER GLN LEU GLY GLY ASP                                  
SEQRES   1 B   98    G   G   A   A   A   U   U   A   G   G   U   G   C          
SEQRES   2 B   98    G   C   U   U   G   G   C   G   U   U   U   U   A          
SEQRES   3 B   98    G   A   G   C   U   A   G   A   A   A   U   A   G          
SEQRES   4 B   98    C   A   A   G   U   U   A   A   A   A   U   A   A          
SEQRES   5 B   98    G   G   C   U   A   G   U   C   C   G   U   U   A          
SEQRES   6 B   98    U   C   A   A   C   U   U   G   A   A   A   A   A          
SEQRES   7 B   98    G   U   G   G   C   A   C   C   G   A   G   U   C          
SEQRES   8 B   98    G   G   U   G   C   U   U                                  
SEQRES   1 C   23   DC  DC  DA  DG  DC  DC  DA  DA  DG  DC  DG  DC  DA          
SEQRES   2 C   23   DC  DC  DT  DA  DA  DT  DT  DT  DC  DC                      
SEQRES   1 D 1372  GLY SER GLY HIS MET ASP LYS LYS TYR SER ILE GLY LEU          
SEQRES   2 D 1372  ALA ILE GLY THR ASN SER VAL GLY TRP ALA VAL ILE THR          
SEQRES   3 D 1372  ASP GLU TYR LYS VAL PRO SER LYS LYS PHE LYS VAL LEU          
SEQRES   4 D 1372  GLY ASN THR ASP ARG HIS SER ILE LYS LYS ASN LEU ILE          
SEQRES   5 D 1372  GLY ALA LEU LEU PHE ASP SER GLY GLU THR ALA GLU ALA          
SEQRES   6 D 1372  THR ARG LEU LYS ARG THR ALA ARG ARG ARG TYR THR ARG          
SEQRES   7 D 1372  ARG LYS ASN ARG ILE LEU TYR LEU GLN GLU ILE PHE SER          
SEQRES   8 D 1372  ASN GLU MET ALA LYS VAL ASP ASP SER PHE PHE HIS ARG          
SEQRES   9 D 1372  LEU GLU GLU SER PHE LEU VAL GLU GLU ASP LYS LYS HIS          
SEQRES  10 D 1372  GLU ARG HIS PRO ILE PHE GLY ASN ILE VAL ASP GLU VAL          
SEQRES  11 D 1372  ALA TYR HIS GLU LYS TYR PRO THR ILE TYR HIS LEU ARG          
SEQRES  12 D 1372  LYS LYS LEU VAL ASP SER THR ASP LYS ALA ASP LEU ARG          
SEQRES  13 D 1372  LEU ILE TYR LEU ALA LEU ALA HIS MET ILE LYS PHE ARG          
SEQRES  14 D 1372  GLY HIS PHE LEU ILE GLU GLY ASP LEU ASN PRO ASP ASN          
SEQRES  15 D 1372  SER ASP VAL ASP LYS LEU PHE ILE GLN LEU VAL GLN THR          
SEQRES  16 D 1372  TYR ASN GLN LEU PHE GLU GLU ASN PRO ILE ASN ALA SER          
SEQRES  17 D 1372  GLY VAL ASP ALA LYS ALA ILE LEU SER ALA ARG LEU SER          
SEQRES  18 D 1372  LYS SER ARG ARG LEU GLU ASN LEU ILE ALA GLN LEU PRO          
SEQRES  19 D 1372  GLY GLU LYS LYS ASN GLY LEU PHE GLY ASN LEU ILE ALA          
SEQRES  20 D 1372  LEU SER LEU GLY LEU THR PRO ASN PHE LYS SER ASN PHE          
SEQRES  21 D 1372  ASP LEU ALA GLU ASP ALA LYS LEU GLN LEU SER LYS ASP          
SEQRES  22 D 1372  THR TYR ASP ASP ASP LEU ASP ASN LEU LEU ALA GLN ILE          
SEQRES  23 D 1372  GLY ASP GLN TYR ALA ASP LEU PHE LEU ALA ALA LYS ASN          
SEQRES  24 D 1372  LEU SER ASP ALA ILE LEU LEU SER ASP ILE LEU ARG VAL          
SEQRES  25 D 1372  ASN THR GLU ILE THR LYS ALA PRO LEU SER ALA SER MET          
SEQRES  26 D 1372  ILE LYS ARG TYR ASP GLU HIS HIS GLN ASP LEU THR LEU          
SEQRES  27 D 1372  LEU LYS ALA LEU VAL ARG GLN GLN LEU PRO GLU LYS TYR          
SEQRES  28 D 1372  LYS GLU ILE PHE PHE ASP GLN SER LYS ASN GLY TYR ALA          
SEQRES  29 D 1372  GLY TYR ILE ASP GLY GLY ALA SER GLN GLU GLU PHE TYR          
SEQRES  30 D 1372  LYS PHE ILE LYS PRO ILE LEU GLU LYS MET ASP GLY THR          
SEQRES  31 D 1372  GLU GLU LEU LEU VAL LYS LEU ASN ARG GLU ASP LEU LEU          
SEQRES  32 D 1372  ARG LYS GLN ARG THR PHE ASP ASN GLY SER ILE PRO HIS          
SEQRES  33 D 1372  GLN ILE HIS LEU GLY GLU LEU HIS ALA ILE LEU ARG ARG          
SEQRES  34 D 1372  GLN GLU ASP PHE TYR PRO PHE LEU LYS ASP ASN ARG GLU          
SEQRES  35 D 1372  LYS ILE GLU LYS ILE LEU THR PHE ARG ILE PRO TYR TYR          
SEQRES  36 D 1372  VAL GLY PRO LEU ALA ARG GLY ASN SER ARG PHE ALA TRP          
SEQRES  37 D 1372  MET THR ARG LYS SER GLU GLU THR ILE THR PRO TRP ASN          
SEQRES  38 D 1372  PHE GLU GLU VAL VAL ASP LYS GLY ALA SER ALA GLN SER          
SEQRES  39 D 1372  PHE ILE GLU ARG MET THR ASN PHE ASP LYS ASN LEU PRO          
SEQRES  40 D 1372  ASN GLU LYS VAL LEU PRO LYS HIS SER LEU LEU TYR GLU          
SEQRES  41 D 1372  TYR PHE THR VAL TYR ASN GLU LEU THR LYS VAL LYS TYR          
SEQRES  42 D 1372  VAL THR GLU GLY MET ARG LYS PRO ALA PHE LEU SER GLY          
SEQRES  43 D 1372  GLU GLN LYS LYS ALA ILE VAL ASP LEU LEU PHE LYS THR          
SEQRES  44 D 1372  ASN ARG LYS VAL THR VAL LYS GLN LEU LYS GLU ASP TYR          
SEQRES  45 D 1372  PHE LYS LYS ILE GLU GLU PHE ASP SER VAL GLU ILE SER          
SEQRES  46 D 1372  GLY VAL GLU ASP ARG PHE ASN ALA SER LEU GLY THR TYR          
SEQRES  47 D 1372  HIS ASP LEU LEU LYS ILE ILE LYS ASP LYS ASP PHE LEU          
SEQRES  48 D 1372  ASP ASN GLU GLU ASN GLU ASP ILE LEU GLU ASP ILE VAL          
SEQRES  49 D 1372  LEU THR LEU THR LEU PHE GLU ASP ARG GLU MET ILE GLU          
SEQRES  50 D 1372  GLU ARG LEU LYS THR TYR ALA HIS LEU PHE ASP ASP LYS          
SEQRES  51 D 1372  VAL MET LYS GLN LEU LYS ARG ARG ARG TYR THR GLY TRP          
SEQRES  52 D 1372  GLY ARG LEU SER ARG LYS LEU ILE ASN GLY ILE ARG ASP          
SEQRES  53 D 1372  LYS GLN SER GLY LYS THR ILE LEU ASP PHE LEU LYS SER          
SEQRES  54 D 1372  ASP GLY PHE ALA ASN ARG ASN PHE MET GLN LEU ILE HIS          
SEQRES  55 D 1372  ASP ASP SER LEU THR PHE LYS GLU ASP ILE GLN LYS ALA          
SEQRES  56 D 1372  GLN VAL SER GLY GLN GLY ASP SER LEU HIS GLU HIS ILE          
SEQRES  57 D 1372  ALA ASN LEU ALA GLY SER PRO ALA ILE LYS LYS GLY ILE          
SEQRES  58 D 1372  LEU GLN THR VAL LYS VAL VAL ASP GLU LEU VAL LYS VAL          
SEQRES  59 D 1372  MET GLY ARG HIS LYS PRO GLU ASN ILE VAL ILE GLU MET          
SEQRES  60 D 1372  ALA ARG GLU ASN GLN THR THR GLN LYS GLY GLN LYS ASN          
SEQRES  61 D 1372  SER ARG GLU ARG MET LYS ARG ILE GLU GLU GLY ILE LYS          
SEQRES  62 D 1372  GLU LEU GLY SER GLN ILE LEU LYS GLU HIS PRO VAL GLU          
SEQRES  63 D 1372  ASN THR GLN LEU GLN ASN GLU LYS LEU TYR LEU TYR TYR          
SEQRES  64 D 1372  LEU GLN ASN GLY ARG ASP MET TYR VAL ASP GLN GLU LEU          
SEQRES  65 D 1372  ASP ILE ASN ARG LEU SER ASP TYR ASP VAL ASP ALA ILE          
SEQRES  66 D 1372  VAL PRO GLN SER PHE LEU LYS ASP ASP SER ILE ASP ASN          
SEQRES  67 D 1372  LYS VAL LEU THR ARG SER ASP LYS ASN ARG GLY LYS SER          
SEQRES  68 D 1372  ASP ASN VAL PRO SER GLU GLU VAL VAL LYS LYS MET LYS          
SEQRES  69 D 1372  ASN TYR TRP ARG GLN LEU LEU ASN ALA LYS LEU ILE THR          
SEQRES  70 D 1372  GLN ARG LYS PHE ASP ASN LEU THR LYS ALA GLU ARG GLY          
SEQRES  71 D 1372  GLY LEU SER GLU LEU ASP LYS ALA GLY PHE ILE LYS ARG          
SEQRES  72 D 1372  GLN LEU VAL GLU THR ARG GLN ILE THR LYS HIS VAL ALA          
SEQRES  73 D 1372  GLN ILE LEU ASP SER ARG MET ASN THR LYS TYR ASP GLU          
SEQRES  74 D 1372  ASN ASP LYS LEU ILE ARG GLU VAL LYS VAL ILE THR LEU          
SEQRES  75 D 1372  LYS SER LYS LEU VAL SER ASP PHE ARG LYS ASP PHE GLN          
SEQRES  76 D 1372  PHE TYR LYS VAL ARG GLU ILE ASN ASN TYR HIS HIS ALA          
SEQRES  77 D 1372  HIS ASP ALA TYR LEU ASN ALA VAL VAL GLY THR ALA LEU          
SEQRES  78 D 1372  ILE LYS LYS TYR PRO LYS LEU GLU SER GLU PHE VAL TYR          
SEQRES  79 D 1372  GLY ASP TYR LYS VAL TYR ASP VAL ARG LYS MET ILE ALA          
SEQRES  80 D 1372  LYS SER GLU GLN GLU ILE GLY LYS ALA THR ALA LYS TYR          
SEQRES  81 D 1372  PHE PHE TYR SER ASN ILE MET ASN PHE PHE LYS THR GLU          
SEQRES  82 D 1372  ILE THR LEU ALA ASN GLY GLU ILE ARG LYS ARG PRO LEU          
SEQRES  83 D 1372  ILE GLU THR ASN GLY GLU THR GLY GLU ILE VAL TRP ASP          
SEQRES  84 D 1372  LYS GLY ARG ASP PHE ALA THR VAL ARG LYS VAL LEU SER          
SEQRES  85 D 1372  MET PRO GLN VAL ASN ILE VAL LYS LYS THR GLU VAL GLN          
SEQRES  86 D 1372  THR GLY GLY PHE SER LYS GLU SER ILE LEU PRO LYS ARG          
SEQRES  87 D 1372  ASN SER ASP LYS LEU ILE ALA ARG LYS LYS ASP TRP ASP          
SEQRES  88 D 1372  PRO LYS LYS TYR GLY GLY PHE ASP SER PRO THR VAL ALA          
SEQRES  89 D 1372  TYR SER VAL LEU VAL VAL ALA LYS VAL GLU LYS GLY LYS          
SEQRES  90 D 1372  SER LYS LYS LEU LYS SER VAL LYS GLU LEU LEU GLY ILE          
SEQRES  91 D 1372  THR ILE MET GLU ARG SER SER PHE GLU LYS ASN PRO ILE          
SEQRES  92 D 1372  ASP PHE LEU GLU ALA LYS GLY TYR LYS GLU VAL LYS LYS          
SEQRES  93 D 1372  ASP LEU ILE ILE LYS LEU PRO LYS TYR SER LEU PHE GLU          
SEQRES  94 D 1372  LEU GLU ASN GLY ARG LYS ARG MET LEU ALA SER ALA GLY          
SEQRES  95 D 1372  GLU LEU GLN LYS GLY ASN GLU LEU ALA LEU PRO SER LYS          
SEQRES  96 D 1372  TYR VAL ASN PHE LEU TYR LEU ALA SER HIS TYR GLU LYS          
SEQRES  97 D 1372  LEU LYS GLY SER PRO GLU ASP ASN GLU GLN LYS GLN LEU          
SEQRES  98 D 1372  PHE VAL GLU GLN HIS LYS HIS TYR LEU ASP GLU ILE ILE          
SEQRES  99 D 1372  GLU GLN ILE SER GLU PHE SER LYS ARG VAL ILE LEU ALA          
SEQRES 100 D 1372  ASP ALA ASN LEU ASP LYS VAL LEU SER ALA TYR ASN LYS          
SEQRES 101 D 1372  HIS ARG ASP LYS PRO ILE ARG GLU GLN ALA GLU ASN ILE          
SEQRES 102 D 1372  ILE HIS LEU PHE THR LEU THR ASN LEU GLY ALA PRO ALA          
SEQRES 103 D 1372  ALA PHE LYS TYR PHE ASP THR THR ILE ASP ARG LYS ARG          
SEQRES 104 D 1372  TYR THR SER THR LYS GLU VAL LEU ASP ALA THR LEU ILE          
SEQRES 105 D 1372  HIS GLN SER ILE THR GLY LEU TYR GLU THR ARG ILE ASP          
SEQRES 106 D 1372  LEU SER GLN LEU GLY GLY ASP                                  
SEQRES   1 E   98    G   G   A   A   A   U   U   A   G   G   U   G   C          
SEQRES   2 E   98    G   C   U   U   G   G   C   G   U   U   U   U   A          
SEQRES   3 E   98    G   A   G   C   U   A   G   A   A   A   U   A   G          
SEQRES   4 E   98    C   A   A   G   U   U   A   A   A   A   U   A   A          
SEQRES   5 E   98    G   G   C   U   A   G   U   C   C   G   U   U   A          
SEQRES   6 E   98    U   C   A   A   C   U   U   G   A   A   A   A   A          
SEQRES   7 E   98    G   U   G   G   C   A   C   C   G   A   G   U   C          
SEQRES   8 E   98    G   G   U   G   C   U   U                                  
SEQRES   1 F   23   DC  DC  DA  DG  DC  DC  DA  DA  DG  DC  DG  DC  DA          
SEQRES   2 F   23   DC  DC  DT  DA  DA  DT  DT  DT  DC  DC                      
FORMUL   7  HOH   *144(H2 O)                                                    
HELIX    1   1 ALA A   59  ASP A   94  1                                  36    
HELIX    2   2 SER A   96  GLU A  102  1                                   7    
HELIX    3   3 ASN A  121  TYR A  132  1                                  12    
HELIX    4   4 THR A  134  SER A  145  1                                  12    
HELIX    5   5 ASP A  150  PHE A  164  1                                  15    
HELIX    6   6 ASP A  180  PHE A  196  1                                  17    
HELIX    7   7 ASP A  207  SER A  213  1                                   7    
HELIX    8   8 SER A  217  GLN A  228  1                                  12    
HELIX    9   9 GLY A  236  GLY A  247  1                                  12    
HELIX   10  10 THR A  270  GLY A  283  1                                  14    
HELIX   11  11 TYR A  286  LEU A  306  1                                  21    
HELIX   12  12 ALA A  315  LEU A  343  1                                  29    
HELIX   13  13 LYS A  346  PHE A  352  1                                   7    
HELIX   14  14 GLY A  358  ASP A  364  1                                   7    
HELIX   15  15 SER A  368  MET A  383  1                                  16    
HELIX   16  16 THR A  386  ARG A  395  1                                  10    
HELIX   17  17 ASP A  406  ILE A  410  5                                   5    
HELIX   18  18 PRO A  411  GLN A  426  1                                  16    
HELIX   19  19 TYR A  430  ASN A  436  1                                   7    
HELIX   20  20 ASN A  436  PHE A  446  1                                  11    
HELIX   21  21 ASN A  477  VAL A  482  1                                   6    
HELIX   22  22 ASP A  483  ARG A  494  1                                  12    
HELIX   23  23 SER A  512  THR A  525  1                                  14    
HELIX   24  24 SER A  541  LEU A  552  1                                  12    
HELIX   25  25 THR A  560  ASP A  567  1                                   8    
HELIX   26  26 LEU A  591  LYS A  602  1                                  12    
HELIX   27  27 ASP A  603  ASN A  609  1                                   7    
HELIX   28  28 ASN A  612  PHE A  626  1                                  15    
HELIX   29  29 ASP A  628  LEU A  636  1                                   9    
HELIX   30  30 LYS A  637  ALA A  640  5                                   4    
HELIX   31  31 ASP A  644  ARG A  654  1                                  11    
HELIX   32  32 SER A  663  GLY A  669  1                                   7    
HELIX   33  33 THR A  678  SER A  685  1                                   8    
HELIX   34  34 ASN A  692  ASP A  699  1                                   8    
HELIX   35  35 THR A  703  LYS A  710  1                                   8    
HELIX   36  36 SER A  719  LEU A  727  1                                   9    
HELIX   37  37 SER A  730  MET A  751  1                                  22    
HELIX   38  38 ASN A  776  GLY A  792  1                                  17    
HELIX   39  39 ASN A  803  GLN A  807  5                                   5    
HELIX   40  40 ASN A  808  GLN A  817  1                                  10    
HELIX   41  41 SER A  851  LYS A  855  5                                   5    
HELIX   42  42 ASP A  861  GLY A  865  5                                   5    
HELIX   43  43 SER A  872  ALA A  889  1                                  18    
HELIX   44  44 THR A  893  THR A  901  1                                   9    
HELIX   45  45 LYS A  902  GLY A  906  5                                   5    
HELIX   46  46 SER A  909  ARG A  919  1                                  11    
HELIX   47  47 ARG A  925  ASN A  940  1                                  16    
HELIX   48  48 SER A  960  PHE A  970  1                                  11    
HELIX   49  49 ASN A  980  TYR A 1001  1                                  22    
HELIX   50  50 GLY A 1030  SER A 1040  1                                  11    
HELIX   51  51 SER A 1040  PHE A 1045  1                                   6    
HELIX   52  52 ARG A 1078  LEU A 1087  1                                  10    
HELIX   53  53 ASP A 1127  GLY A 1132  1                                   6    
HELIX   54  54 GLU A 1170  ASN A 1177  1                                   8    
HELIX   55  55 ASN A 1177  ALA A 1184  1                                   8    
HELIX   56  56 LYS A 1191  ILE A 1195  5                                   5    
HELIX   57  57 GLU A 1207  GLY A 1209  5                                   3    
HELIX   58  58 PRO A 1229  TYR A 1242  1                                  14    
HELIX   59  59 GLU A 1250  GLN A 1254  1                                   5    
HELIX   60  60 GLN A 1254  LYS A 1263  1                                  10    
HELIX   61  61 TYR A 1265  VAL A 1280  1                                  16    
HELIX   62  62 ALA A 1283  HIS A 1297  1                                  15    
HELIX   63  63 PRO A 1301  ILE A 1310  1                                  10    
HELIX   64  64 HIS A 1311  LEU A 1315  5                                   5    
HELIX   65  65 LYS A 1340  ASP A 1344  5                                   5    
HELIX   66  66 SER A 1363  GLY A 1366  5                                   4    
HELIX   67  67 ALA D   59  ASP D   94  1                                  36    
HELIX   68  68 SER D   96  GLU D  102  1                                   7    
HELIX   69  69 ASN D  121  TYR D  132  1                                  12    
HELIX   70  70 THR D  134  SER D  145  1                                  12    
HELIX   71  71 ASP D  150  PHE D  164  1                                  15    
HELIX   72  72 ASP D  180  PHE D  196  1                                  17    
HELIX   73  73 ASP D  207  SER D  213  1                                   7    
HELIX   74  74 SER D  217  ALA D  227  1                                  11    
HELIX   75  75 GLY D  236  LEU D  246  1                                  11    
HELIX   76  76 THR D  270  GLY D  283  1                                  14    
HELIX   77  77 TYR D  286  LEU D  306  1                                  21    
HELIX   78  78 ALA D  315  LEU D  343  1                                  29    
HELIX   79  79 LYS D  346  PHE D  352  1                                   7    
HELIX   80  80 GLY D  358  ASP D  364  1                                   7    
HELIX   81  81 SER D  368  MET D  383  1                                  16    
HELIX   82  82 THR D  386  ARG D  395  1                                  10    
HELIX   83  83 THR D  404  ILE D  410  5                                   7    
HELIX   84  84 PRO D  411  ARG D  424  1                                  14    
HELIX   85  85 PRO D  431  ASN D  436  1                                   6    
HELIX   86  86 ASN D  436  PHE D  446  1                                  11    
HELIX   87  87 ASN D  477  VAL D  482  1                                   6    
HELIX   88  88 ASP D  483  ARG D  494  1                                  12    
HELIX   89  89 SER D  512  THR D  525  1                                  14    
HELIX   90  90 SER D  541  LEU D  552  1                                  12    
HELIX   91  91 THR D  560  TYR D  568  1                                   9    
HELIX   92  92 LEU D  591  ILE D  601  1                                  11    
HELIX   93  93 ASP D  603  ASN D  609  1                                   7    
HELIX   94  94 ASN D  612  PHE D  626  1                                  15    
HELIX   95  95 ASP D  628  ARG D  635  1                                   8    
HELIX   96  96 ASP D  644  ARG D  654  1                                  11    
HELIX   97  97 SER D  663  GLY D  669  1                                   7    
HELIX   98  98 THR D  678  SER D  685  1                                   8    
HELIX   99  99 ASN D  692  ILE D  697  1                                   6    
HELIX  100 100 THR D  703  LYS D  710  1                                   8    
HELIX  101 101 SER D  719  ASN D  726  1                                   8    
HELIX  102 102 SER D  730  ALA D  732  5                                   3    
HELIX  103 103 ILE D  733  MET D  751  1                                  19    
HELIX  104 104 GLN D  920  ASN D  940  1                                  21    
HELIX  105 105 SER D  960  PHE D  970  1                                  11    
HELIX  106 106 ASN D  980  TYR D 1001  1                                  22    
HELIX  107 107 TYR D 1039  LYS D 1047  1                                   9    
HELIX  108 108 ARG D 1078  LEU D 1087  1                                  10    
HELIX  109 109 ASP D 1127  GLY D 1132  1                                   6    
HELIX  110 110 GLU D 1170  ASN D 1177  1                                   8    
HELIX  111 111 ASN D 1177  GLY D 1186  1                                  10    
HELIX  112 112 LYS D 1191  ILE D 1195  5                                   5    
HELIX  113 113 PRO D 1229  ALA D 1239  1                                  11    
HELIX  114 114 GLU D 1250  GLU D 1260  1                                  11    
HELIX  115 115 HIS D 1264  ILE D 1281  1                                  18    
HELIX  116 116 ALA D 1283  LYS D 1296  1                                  14    
HELIX  117 117 PRO D 1301  PHE D 1313  1                                  13    
HELIX  118 118 THR D 1314  THR D 1316  5                                   3    
HELIX  119 119 THR D 1339  ASP D 1344  5                                   6    
SHEET    1   A 6 LYS A 954  LEU A 958  0                                        
SHEET    2   A 6 ASN A 758  MET A 763  1  N  ILE A 761   O  ILE A 956           
SHEET    3   A 6 SER A   6  ILE A  11  1  N  LEU A   9   O  GLU A 762           
SHEET    4   A 6 SER A  15  ILE A  21 -1  O  ILE A  21   N  SER A   6           
SHEET    5   A 6 ILE A  48  LEU A  52 -1  O  GLY A  49   N  TRP A  18           
SHEET    6   A 6 ASN A1093  LYS A1096  1  O  VAL A1095   N  LEU A  52           
SHEET    1   B 7 SER A  42  ASN A  46  0                                        
SHEET    2   B 7 SER A  29  GLY A  36 -1  N  PHE A  32   O  ILE A  43           
SHEET    3   B 7 GLU A1357  ASP A1361  1  O  ARG A1359   N  LEU A  35           
SHEET    4   B 7 THR A1346  GLN A1350 -1  N  HIS A1349   O  THR A1358           
SHEET    5   B 7 LEU A1203  GLU A1205 -1  N  LEU A1203   O  ILE A1348           
SHEET    6   B 7 LYS A1211  LEU A1214 -1  O  ARG A1212   N  PHE A1204           
SHEET    7   B 7 LEU A1220  LYS A1222 -1  O  GLN A1221   N  MET A1213           
SHEET    1   C 3 ALA A 538  PHE A 539  0                                        
SHEET    2   C 3 LYS A 528  VAL A 530 -1  N  TYR A 529   O  ALA A 538           
SHEET    3   C 3 GLU A 579  SER A 581 -1  O  SER A 581   N  LYS A 528           
SHEET    1   D 2 ASP A 837  ASP A 839  0                                        
SHEET    2   D 2 VAL A 856  THR A 858 -1  O  VAL A 856   N  ASP A 839           
SHEET    1   E 2 GLU A1064  ASN A1066  0                                        
SHEET    2   E 2 ILE A1072  ASP A1075 -1  O  TRP A1074   N  THR A1065           
SHEET    1   F 2 ILE A1120  ALA A1121  0                                        
SHEET    2   F 2 GLY A1133  PHE A1134 -1  O  PHE A1134   N  ILE A1120           
SHEET    1   G 3 LYS A1156  THR A1167  0                                        
SHEET    2   G 3 VAL A1139  LYS A1151 -1  N  ALA A1147   O  VAL A1160           
SHEET    3   G 3 ILE A1196  LEU A1198 -1  O  LEU A1198   N  SER A1142           
SHEET    1   H 2 PHE A1324  TYR A1326  0                                        
SHEET    2   H 2 THR A1329  ILE A1331 -1  O  THR A1329   N  TYR A1326           
SHEET    1   I 6 LYS D 954  LYS D 959  0                                        
SHEET    2   I 6 ASN D 758  MET D 763  1  N  ILE D 761   O  ILE D 956           
SHEET    3   I 6 SER D   6  ILE D  11  1  N  LEU D   9   O  VAL D 760           
SHEET    4   I 6 SER D  15  ILE D  21 -1  O  GLY D  17   N  ALA D  10           
SHEET    5   I 6 ILE D  48  LEU D  52 -1  O  GLY D  49   N  TRP D  18           
SHEET    6   I 6 ASN D1093  LYS D1096  1  O  VAL D1095   N  LEU D  52           
SHEET    1   J 2 SER D  29  LYS D  33  0                                        
SHEET    2   J 2 SER D  42  ASN D  46 -1  O  ILE D  43   N  PHE D  32           
SHEET    1   K 6 LEU D  35  GLY D  36  0                                        
SHEET    2   K 6 GLU D1357  ASP D1361  1  O  ARG D1359   N  LEU D  35           
SHEET    3   K 6 THR D1346  GLN D1350 -1  N  LEU D1347   O  ILE D1360           
SHEET    4   K 6 SER D1202  GLU D1205 -1  N  LEU D1203   O  ILE D1348           
SHEET    5   K 6 LYS D1211  SER D1216 -1  O  ARG D1212   N  PHE D1204           
SHEET    6   K 6 GLU D1219  LYS D1222 -1  O  GLN D1221   N  MET D1213           
SHEET    1   L 2 LYS D 528  THR D 531  0                                        
SHEET    2   L 2 VAL D 578  SER D 581 -1  O  SER D 581   N  LYS D 528           
SHEET    1   M 2 GLU D1064  ASN D1066  0                                        
SHEET    2   M 2 ILE D1072  ASP D1075 -1  O  TRP D1074   N  THR D1065           
SHEET    1   N 2 ILE D1120  ALA D1121  0                                        
SHEET    2   N 2 GLY D1133  PHE D1134 -1  O  PHE D1134   N  ILE D1120           
SHEET    1   O 3 LYS D1156  THR D1167  0                                        
SHEET    2   O 3 VAL D1139  LYS D1151 -1  N  ALA D1147   O  VAL D1160           
SHEET    3   O 3 ILE D1196  LEU D1198 -1  O  LEU D1198   N  SER D1142           
SHEET    1   P 2 PHE D1324  TYR D1326  0                                        
SHEET    2   P 2 THR D1329  ILE D1331 -1  O  ILE D1331   N  PHE D1324           
CISPEP   1 ASN A  668    GLY A  669          0        -5.47                     
CISPEP   2 GLY A 1152    LYS A 1153          0        -0.63                     
CISPEP   3 ASN D  668    GLY D  669          0        -2.60                     
CISPEP   4 TYR D 1242    GLU D 1243          0        -1.02                     
CRYST1   76.713  105.694  126.817  97.68  98.43 100.31 P 1           2          
ORIGX1      1.000000  0.000000  0.000000        0.00000                         
ORIGX2      0.000000  1.000000  0.000000        0.00000                         
ORIGX3      0.000000  0.000000  1.000000        0.00000                         
SCALE1      0.013036  0.002371  0.002353        0.00000                         
SCALE2      0.000000  0.009617  0.001602        0.00000                         
SCALE3      0.000000  0.000000  0.008081        0.00000                         
ATOM      1  N   LYS A   3      -6.376  49.345 -16.720  1.00120.08           N  
ANISOU    1  N   LYS A   3    19600  12250  13776    796  -1397   -523       N  
ATOM      2  CA  LYS A   3      -7.578  49.543 -17.522  1.00119.89           C  
ANISOU    2  CA  LYS A   3    19484  12257  13811    598  -1310   -551       C  
ATOM      3  C   LYS A   3      -7.455  50.780 -18.406  1.00117.41           C  
ANISOU    3  C   LYS A   3    18895  12169  13546    577  -1312   -607       C  
ATOM      4  O   LYS A   3      -6.842  51.775 -18.020  1.00116.81           O  
ANISOU    4  O   LYS A   3    18696  12231  13456    648  -1346   -590       O  
ATOM      5  CB  LYS A   3      -8.810  49.660 -16.622  1.00119.93           C  
ANISOU    5  CB  LYS A   3    19573  12196  13801    424  -1217   -464       C  
ATOM      6  N   LYS A   4      -8.043  50.709 -19.596  1.00117.22           N  
ANISOU    6  N   LYS A   4    18781  12179  13578    479  -1277   -673       N  
ATOM      7  CA  LYS A   4      -8.001  51.818 -20.541  1.00114.26           C  
ANISOU    7  CA  LYS A   4    18158  12009  13246    453  -1273   -726       C  
ATOM      8  C   LYS A   4      -9.306  52.608 -20.520  1.00111.91           C  
ANISOU    8  C   LYS A   4    17760  11782  12981    253  -1189   -694       C  
ATOM      9  O   LYS A   4     -10.369  52.075 -20.841  1.00115.64           O  
ANISOU    9  O   LYS A   4    18287  12169  13481    109  -1134   -703       O  
ATOM     10  CB  LYS A   4      -7.717  51.303 -21.955  1.00113.93           C  
ANISOU   10  CB  LYS A   4    18071  11978  13238    493  -1297   -826       C  
ATOM     11  N   TYR A   5      -9.221  53.880 -20.144  1.00 99.71           N  
ANISOU   11  N   TYR A   5    16061  10389  11434    246  -1181   -661       N  
ATOM     12  CA  TYR A   5     -10.403  54.730 -20.054  1.00 87.49           C  
ANISOU   12  CA  TYR A   5    14409   8918   9915     72  -1103   -629       C  
ATOM     13  C   TYR A   5     -10.342  55.883 -21.051  1.00 79.14           C  
ANISOU   13  C   TYR A   5    13107   8060   8900     56  -1105   -677       C  
ATOM     14  O   TYR A   5      -9.261  56.293 -21.474  1.00 75.97           O  
ANISOU   14  O   TYR A   5    12608   7759   8498    188  -1163   -714       O  
ATOM     15  CB  TYR A   5     -10.557  55.281 -18.636  1.00 82.22           C  
ANISOU   15  CB  TYR A   5    13789   8246   9205     57  -1078   -538       C  
ATOM     16  CG  TYR A   5      -9.557  56.363 -18.294  1.00 77.92           C  
ANISOU   16  CG  TYR A   5    13119   7846   8641    177  -1134   -531       C  
ATOM     17  CD1 TYR A   5      -8.246  56.044 -17.964  1.00 76.93           C  
ANISOU   17  CD1 TYR A   5    13052   7698   8479    360  -1222   -539       C  
ATOM     18  CD2 TYR A   5      -9.924  57.703 -18.301  1.00 74.99           C  
ANISOU   18  CD2 TYR A   5    12567   7632   8295    108  -1101   -517       C  
ATOM     19  CE1 TYR A   5      -7.327  57.030 -17.652  1.00 76.05           C  
ANISOU   19  CE1 TYR A   5    12818   7718   8359    464  -1277   -537       C  
ATOM     20  CE2 TYR A   5      -9.013  58.695 -17.991  1.00 73.44           C  
ANISOU   20  CE2 TYR A   5    12256   7560   8087    210  -1153   -514       C  
ATOM     21  CZ  TYR A   5      -7.717  58.353 -17.668  1.00 74.90           C  
ANISOU   21  CZ  TYR A   5    12498   7722   8240    385  -1241   -524       C  
ATOM     22  OH  TYR A   5      -6.808  59.338 -17.359  1.00 75.34           O  
ANISOU   22  OH  TYR A   5    12432   7900   8294    480  -1297   -525       O  
ATOM     23  N   SER A   6     -11.508  56.406 -21.417  1.00 75.22           N  
ANISOU   23  N   SER A   6    12514   7622   8445   -106  -1039   -675       N  
ATOM     24  CA  SER A   6     -11.587  57.567 -22.299  1.00 71.39           C  
ANISOU   24  CA  SER A   6    11804   7323   7996   -134  -1033   -710       C  
ATOM     25  C   SER A   6     -12.385  58.707 -21.665  1.00 66.93           C  
ANISOU   25  C   SER A   6    11139   6847   7444   -243   -975   -651       C  
ATOM     26  O   SER A   6     -13.263  58.477 -20.831  1.00 64.26           O  
ANISOU   26  O   SER A   6    10894   6422   7099   -346   -918   -596       O  
ATOM     27  CB  SER A   6     -12.205  57.181 -23.642  1.00 71.25           C  
ANISOU   27  CB  SER A   6    11738   7315   8020   -212  -1022   -783       C  
ATOM     28  OG  SER A   6     -11.278  56.469 -24.441  1.00 73.33           O  
ANISOU   28  OG  SER A   6    12039   7552   8272    -87  -1080   -851       O  
ATOM     29  N   ILE A   7     -12.074  59.934 -22.072  1.00 65.90           N  
ANISOU   29  N   ILE A   7    10821   6887   7333   -218   -984   -662       N  
ATOM     30  CA  ILE A   7     -12.733  61.119 -21.533  1.00 65.38           C  
ANISOU   30  CA  ILE A   7    10648   6915   7279   -305   -934   -611       C  
ATOM     31  C   ILE A   7     -13.421  61.942 -22.619  1.00 66.83           C  
ANISOU   31  C   ILE A   7    10647   7232   7514   -395   -905   -646       C  
ATOM     32  O   ILE A   7     -12.791  62.357 -23.592  1.00 66.79           O  
ANISOU   32  O   ILE A   7    10524   7331   7522   -328   -941   -694       O  
ATOM     33  CB  ILE A   7     -11.735  62.028 -20.792  1.00 63.33           C  
ANISOU   33  CB  ILE A   7    10333   6736   6992   -193   -973   -580       C  
ATOM     34  CG1 ILE A   7     -11.064  61.267 -19.649  1.00 60.59           C  
ANISOU   34  CG1 ILE A   7    10171   6263   6588    -97  -1011   -543       C  
ATOM     35  CG2 ILE A   7     -12.436  63.277 -20.269  1.00 64.34           C  
ANISOU   35  CG2 ILE A   7    10352   6959   7134   -281   -921   -534       C  
ATOM     36  CD1 ILE A   7      -9.918  62.017 -19.016  1.00 58.85           C  
ANISOU   36  CD1 ILE A   7     9901   6116   6343     33  -1072   -528       C  
ATOM     37  N   GLY A   8     -14.718  62.177 -22.444  1.00 68.58           N  
ANISOU   37  N   GLY A   8    10845   7450   7763   -544   -837   -619       N  
ATOM     38  CA  GLY A   8     -15.465  63.043 -23.339  1.00 68.42           C  
ANISOU   38  CA  GLY A   8    10649   7557   7789   -632   -810   -642       C  
ATOM     39  C   GLY A   8     -15.590  64.444 -22.770  1.00 64.32           C  
ANISOU   39  C   GLY A   8    10008   7155   7277   -646   -781   -594       C  
ATOM     40  O   GLY A   8     -15.640  64.619 -21.552  1.00 64.24           O  
ANISOU   40  O   GLY A   8    10067   7102   7240   -648   -756   -536       O  
ATOM     41  N   LEU A   9     -15.638  65.444 -23.647  1.00 60.49           N  
ANISOU   41  N   LEU A   9     9348   6813   6821   -652   -785   -618       N  
ATOM     42  CA  LEU A   9     -15.709  66.837 -23.214  1.00 58.36           C  
ANISOU   42  CA  LEU A   9     8955   6658   6563   -660   -762   -578       C  
ATOM     43  C   LEU A   9     -16.707  67.648 -24.037  1.00 59.20           C  
ANISOU   43  C   LEU A   9     8906   6870   6716   -759   -726   -590       C  
ATOM     44  O   LEU A   9     -16.680  67.624 -25.269  1.00 59.98           O  
ANISOU   44  O   LEU A   9     8931   7029   6832   -754   -750   -640       O  
ATOM     45  CB  LEU A   9     -14.327  67.491 -23.292  1.00 55.37           C  
ANISOU   45  CB  LEU A   9     8510   6359   6168   -522   -818   -586       C  
ATOM     46  CG  LEU A   9     -13.232  66.901 -22.401  1.00 52.79           C  
ANISOU   46  CG  LEU A   9     8312   5949   5796   -406   -865   -573       C  
ATOM     47  CD1 LEU A   9     -11.887  67.541 -22.711  1.00 49.66           C  
ANISOU   47  CD1 LEU A   9     7821   5646   5401   -277   -922   -593       C  
ATOM     48  CD2 LEU A   9     -13.589  67.072 -20.929  1.00 52.89           C  
ANISOU   48  CD2 LEU A   9     8414   5901   5780   -437   -834   -509       C  
ATOM     49  N   ALA A  10     -17.588  68.365 -23.349  1.00 57.62           N  
ANISOU   49  N   ALA A  10     8663   6695   6533   -843   -669   -543       N  
ATOM     50  CA  ALA A  10     -18.537  69.246 -24.014  1.00 58.54           C  
ANISOU   50  CA  ALA A  10     8628   6918   6697   -929   -636   -548       C  
ATOM     51  C   ALA A  10     -18.352  70.678 -23.522  1.00 58.17           C  
ANISOU   51  C   ALA A  10     8476   6973   6654   -902   -620   -509       C  
ATOM     52  O   ALA A  10     -18.800  71.037 -22.433  1.00 59.21           O  
ANISOU   52  O   ALA A  10     8636   7080   6780   -940   -573   -461       O  
ATOM     53  CB  ALA A  10     -19.960  68.775 -23.779  1.00 59.80           C  
ANISOU   53  CB  ALA A  10     8818   7017   6889  -1070   -576   -537       C  
ATOM     54  N   ILE A  11     -17.684  71.490 -24.333  1.00 57.27           N  
ANISOU   54  N   ILE A  11     8242   6969   6549   -835   -656   -529       N  
ATOM     55  CA  ILE A  11     -17.315  72.841 -23.932  1.00 57.82           C  
ANISOU   55  CA  ILE A  11     8215   7130   6625   -798   -650   -497       C  
ATOM     56  C   ILE A  11     -18.315  73.881 -24.428  1.00 59.32           C  
ANISOU   56  C   ILE A  11     8263   7418   6858   -875   -610   -487       C  
ATOM     57  O   ILE A  11     -18.534  74.022 -25.631  1.00 62.38           O  
ANISOU   57  O   ILE A  11     8563   7872   7265   -888   -624   -519       O  
ATOM     58  CB  ILE A  11     -15.912  73.209 -24.454  1.00 56.29           C  
ANISOU   58  CB  ILE A  11     7969   6997   6421   -677   -707   -518       C  
ATOM     59  CG1 ILE A  11     -14.948  72.036 -24.258  1.00 56.98           C  
ANISOU   59  CG1 ILE A  11     8186   6993   6472   -594   -755   -541       C  
ATOM     60  CG2 ILE A  11     -15.399  74.462 -23.768  1.00 55.51           C  
ANISOU   60  CG2 ILE A  11     7801   6962   6329   -636   -707   -484       C  
ATOM     61  CD1 ILE A  11     -13.550  72.303 -24.764  1.00 57.67           C  
ANISOU   61  CD1 ILE A  11     8218   7138   6555   -472   -807   -566       C  
ATOM     62  N   GLY A  12     -18.919  74.605 -23.491  1.00 58.83           N  
ANISOU   62  N   GLY A  12     8184   7364   6806   -921   -562   -443       N  
ATOM     63  CA  GLY A  12     -19.836  75.680 -23.822  1.00 59.04           C  
ANISOU   63  CA  GLY A  12     8077   7481   6873   -982   -523   -429       C  
ATOM     64  C   GLY A  12     -19.366  77.003 -23.246  1.00 58.11           C  
ANISOU   64  C   GLY A  12     7894   7427   6757   -934   -518   -397       C  
ATOM     65  O   GLY A  12     -18.279  77.085 -22.671  1.00 57.99           O  
ANISOU   65  O   GLY A  12     7927   7391   6713   -852   -552   -391       O  
ATOM     66  N   THR A  13     -20.184  78.041 -23.400  1.00 56.26           N  
ANISOU   66  N   THR A  13     7549   7268   6560   -983   -480   -379       N  
ATOM     67  CA  THR A  13     -19.848  79.362 -22.876  1.00 53.68           C  
ANISOU   67  CA  THR A  13     7158   6998   6241   -945   -472   -351       C  
ATOM     68  C   THR A  13     -20.193  79.478 -21.396  1.00 49.93           C  
ANISOU   68  C   THR A  13     6764   6463   5745   -966   -427   -316       C  
ATOM     69  O   THR A  13     -19.738  80.392 -20.717  1.00 51.08           O  
ANISOU   69  O   THR A  13     6895   6629   5883   -924   -429   -297       O  
ATOM     70  CB  THR A  13     -20.574  80.483 -23.641  1.00 57.01           C  
ANISOU   70  CB  THR A  13     7432   7521   6709   -979   -450   -344       C  
ATOM     71  OG1 THR A  13     -21.993  80.307 -23.524  1.00 58.22           O  
ANISOU   71  OG1 THR A  13     7568   7664   6887  -1075   -395   -336       O  
ATOM     72  CG2 THR A  13     -20.182  80.468 -25.111  1.00 59.02           C  
ANISOU   72  CG2 THR A  13     7610   7841   6973   -948   -494   -375       C  
ATOM     73  N   ASN A  14     -20.998  78.549 -20.894  1.00 48.74           N  
ANISOU   73  N   ASN A  14     6702   6234   5583  -1034   -384   -308       N  
ATOM     74  CA  ASN A  14     -21.371  78.563 -19.486  1.00 49.10           C  
ANISOU   74  CA  ASN A  14     6840   6217   5599  -1055   -331   -272       C  
ATOM     75  C   ASN A  14     -21.324  77.178 -18.847  1.00 50.18           C  
ANISOU   75  C   ASN A  14     7140   6234   5692  -1069   -323   -267       C  
ATOM     76  O   ASN A  14     -21.830  76.979 -17.744  1.00 52.74           O  
ANISOU   76  O   ASN A  14     7555   6496   5989  -1103   -264   -233       O  
ATOM     77  CB  ASN A  14     -22.767  79.163 -19.316  1.00 49.73           C  
ANISOU   77  CB  ASN A  14     6843   6333   5719  -1144   -250   -251       C  
ATOM     78  CG  ASN A  14     -22.860  80.580 -19.848  1.00 51.45           C  
ANISOU   78  CG  ASN A  14     6911   6661   5978  -1126   -255   -251       C  
ATOM     79  OD1 ASN A  14     -23.179  80.796 -21.018  1.00 54.04           O  
ANISOU   79  OD1 ASN A  14     7129   7056   6347  -1145   -273   -271       O  
ATOM     80  ND2 ASN A  14     -22.572  81.554 -18.991  1.00 49.21           N  
ANISOU   80  ND2 ASN A  14     6627   6392   5678  -1086   -242   -229       N  
ATOM     81  N   SER A  15     -20.711  76.219 -19.534  1.00 48.90           N  
ANISOU   81  N   SER A  15     7022   6035   5521  -1039   -378   -298       N  
ATOM     82  CA  SER A  15     -20.648  74.858 -19.014  1.00 47.87           C  
ANISOU   82  CA  SER A  15     7053   5783   5352  -1049   -374   -293       C  
ATOM     83  C   SER A  15     -19.523  74.024 -19.619  1.00 46.47           C  
ANISOU   83  C   SER A  15     6930   5571   5153   -968   -454   -329       C  
ATOM     84  O   SER A  15     -19.135  74.216 -20.772  1.00 47.08           O  
ANISOU   84  O   SER A  15     6913   5718   5257   -939   -498   -366       O  
ATOM     85  CB  SER A  15     -21.985  74.142 -19.240  1.00 48.15           C  
ANISOU   85  CB  SER A  15     7097   5776   5424  -1171   -309   -293       C  
ATOM     86  OG  SER A  15     -22.296  74.060 -20.622  1.00 48.97           O  
ANISOU   86  OG  SER A  15     7093   5937   5576  -1203   -337   -336       O  
ATOM     87  N   VAL A  16     -19.000  73.098 -18.823  1.00 44.30           N  
ANISOU   87  N   VAL A  16     6816   5190   4827   -927   -470   -316       N  
ATOM     88  CA  VAL A  16     -18.079  72.090 -19.324  1.00 43.67           C  
ANISOU   88  CA  VAL A  16     6810   5056   4727   -857   -537   -350       C  
ATOM     89  C   VAL A  16     -18.572  70.709 -18.915  1.00 46.37           C  
ANISOU   89  C   VAL A  16     7311   5261   5047   -908   -507   -340       C  
ATOM     90  O   VAL A  16     -18.556  70.354 -17.735  1.00 48.41           O  
ANISOU   90  O   VAL A  16     7704   5433   5257   -900   -483   -299       O  
ATOM     91  CB  VAL A  16     -16.645  72.295 -18.808  1.00 42.05           C  
ANISOU   91  CB  VAL A  16     6646   4852   4480   -724   -608   -350       C  
ATOM     92  CG1 VAL A  16     -15.768  71.118 -19.214  1.00 45.35           C  
ANISOU   92  CG1 VAL A  16     7156   5199   4875   -650   -670   -383       C  
ATOM     93  CG2 VAL A  16     -16.068  73.590 -19.342  1.00 37.92           C  
ANISOU   93  CG2 VAL A  16     5962   4459   3988   -676   -639   -365       C  
ATOM     94  N   GLY A  17     -19.028  69.941 -19.897  1.00 46.29           N  
ANISOU   94  N   GLY A  17     7291   5228   5071   -963   -509   -377       N  
ATOM     95  CA  GLY A  17     -19.485  68.587 -19.655  1.00 48.14           C  
ANISOU   95  CA  GLY A  17     7672   5325   5294  -1018   -484   -374       C  
ATOM     96  C   GLY A  17     -18.327  67.613 -19.741  1.00 48.91           C  
ANISOU   96  C   GLY A  17     7892   5342   5350   -911   -556   -398       C  
ATOM     97  O   GLY A  17     -17.467  67.738 -20.614  1.00 47.59           O  
ANISOU   97  O   GLY A  17     7658   5235   5187   -828   -621   -442       O  
ATOM     98  N   TRP A  18     -18.302  66.642 -18.835  1.00 49.54           N  
ANISOU   98  N   TRP A  18     8151   5284   5388   -909   -540   -366       N  
ATOM     99  CA  TRP A  18     -17.220  65.668 -18.806  1.00 53.12           C  
ANISOU   99  CA  TRP A  18     8736   5649   5799   -800   -608   -384       C  
ATOM    100  C   TRP A  18     -17.700  64.292 -18.357  1.00 55.64           C  
ANISOU  100  C   TRP A  18     9241   5800   6101   -855   -574   -365       C  
ATOM    101  O   TRP A  18     -18.568  64.175 -17.489  1.00 55.55           O  
ANISOU  101  O   TRP A  18     9299   5725   6081   -944   -497   -313       O  
ATOM    102  CB  TRP A  18     -16.095  66.151 -17.890  1.00 53.24           C  
ANISOU  102  CB  TRP A  18     8791   5680   5758   -672   -656   -356       C  
ATOM    103  CG  TRP A  18     -16.536  66.380 -16.484  1.00 54.16           C  
ANISOU  103  CG  TRP A  18     9001   5747   5829   -703   -601   -289       C  
ATOM    104  CD1 TRP A  18     -17.027  67.538 -15.959  1.00 52.14           C  
ANISOU  104  CD1 TRP A  18     8658   5575   5578   -745   -554   -258       C  
ATOM    105  CD2 TRP A  18     -16.533  65.425 -15.417  1.00 56.48           C  
ANISOU  105  CD2 TRP A  18     9503   5895   6062   -691   -582   -243       C  
ATOM    106  NE1 TRP A  18     -17.329  67.365 -14.630  1.00 53.64           N  
ANISOU  106  NE1 TRP A  18     8988   5684   5710   -758   -505   -199       N  
ATOM    107  CE2 TRP A  18     -17.034  66.076 -14.273  1.00 55.88           C  
ANISOU  107  CE2 TRP A  18     9455   5826   5950   -726   -521   -186       C  
ATOM    108  CE3 TRP A  18     -16.153  64.084 -15.318  1.00 58.15           C  
ANISOU  108  CE3 TRP A  18     9886   5967   6243   -649   -611   -244       C  
ATOM    109  CZ2 TRP A  18     -17.165  65.430 -13.045  1.00 57.60           C  
ANISOU  109  CZ2 TRP A  18     9869   5920   6098   -722   -485   -126       C  
ATOM    110  CZ3 TRP A  18     -16.286  63.445 -14.098  1.00 59.51           C  
ANISOU  110  CZ3 TRP A  18    10253   6011   6349   -646   -577   -183       C  
ATOM    111  CH2 TRP A  18     -16.786  64.118 -12.978  1.00 58.49           C  
ANISOU  111  CH2 TRP A  18    10149   5895   6179   -683   -513   -124       C  
ATOM    112  N   ALA A  19     -17.124  63.255 -18.957  1.00 55.64           N  
ANISOU  112  N   ALA A  19     9321   5724   6095   -800   -629   -408       N  
ATOM    113  CA  ALA A  19     -17.454  61.883 -18.601  1.00 56.71           C  
ANISOU  113  CA  ALA A  19     9644   5688   6216   -840   -606   -394       C  
ATOM    114  C   ALA A  19     -16.271  60.957 -18.838  1.00 58.90           C  
ANISOU  114  C   ALA A  19    10036   5886   6458   -705   -689   -427       C  
ATOM    115  O   ALA A  19     -15.528  61.116 -19.809  1.00 58.68           O  
ANISOU  115  O   ALA A  19     9917   5935   6444   -624   -753   -487       O  
ATOM    116  CB  ALA A  19     -18.662  61.408 -19.389  1.00 57.20           C  
ANISOU  116  CB  ALA A  19     9669   5721   6344   -990   -557   -425       C  
ATOM    117  N   VAL A  20     -16.101  59.996 -17.936  1.00 60.41           N  
ANISOU  117  N   VAL A  20    10429   5923   6600   -677   -683   -386       N  
ATOM    118  CA  VAL A  20     -15.079  58.969 -18.073  1.00 61.57           C  
ANISOU  118  CA  VAL A  20    10709   5971   6714   -552   -757   -413       C  
ATOM    119  C   VAL A  20     -15.726  57.684 -18.584  1.00 65.47           C  
ANISOU  119  C   VAL A  20    11316   6322   7237   -637   -733   -440       C  
ATOM    120  O   VAL A  20     -16.810  57.306 -18.138  1.00 66.46           O  
ANISOU  120  O   VAL A  20    11512   6361   7379   -773   -653   -401       O  
ATOM    121  CB  VAL A  20     -14.362  58.701 -16.738  1.00 59.66           C  
ANISOU  121  CB  VAL A  20    10633   5643   6393   -446   -780   -351       C  
ATOM    122  CG1 VAL A  20     -13.288  57.636 -16.906  1.00 58.68           C  
ANISOU  122  CG1 VAL A  20    10642   5416   6238   -306   -862   -381       C  
ATOM    123  CG2 VAL A  20     -13.762  59.987 -16.199  1.00 57.78           C  
ANISOU  123  CG2 VAL A  20    10283   5541   6128   -371   -809   -330       C  
ATOM    124  N   ILE A  21     -15.061  57.013 -19.517  1.00 66.66           N  
ANISOU  124  N   ILE A  21    11483   6447   7397   -559   -799   -509       N  
ATOM    125  CA  ILE A  21     -15.674  55.890 -20.212  1.00 69.78           C  
ANISOU  125  CA  ILE A  21    11961   6724   7830   -642   -785   -553       C  
ATOM    126  C   ILE A  21     -14.720  54.710 -20.374  1.00 73.92           C  
ANISOU  126  C   ILE A  21    12646   7119   8321   -514   -853   -586       C  
ATOM    127  O   ILE A  21     -13.555  54.889 -20.731  1.00 72.95           O  
ANISOU  127  O   ILE A  21    12481   7061   8175   -360   -926   -621       O  
ATOM    128  CB  ILE A  21     -16.201  56.351 -21.589  1.00 68.47           C  
ANISOU  128  CB  ILE A  21    11610   6678   7726   -718   -788   -627       C  
ATOM    129  CG1 ILE A  21     -17.622  56.893 -21.440  1.00 70.36           C  
ANISOU  129  CG1 ILE A  21    11761   6958   8015   -900   -704   -597       C  
ATOM    130  CG2 ILE A  21     -16.173  55.232 -22.611  1.00 68.14           C  
ANISOU  130  CG2 ILE A  21    11639   6545   7706   -718   -826   -706       C  
ATOM    131  CD1 ILE A  21     -18.223  57.358 -22.731  1.00 71.82           C  
ANISOU  131  CD1 ILE A  21    11770   7260   8259   -977   -710   -666       C  
ATOM    132  N   THR A  22     -15.222  53.508 -20.091  1.00 78.40           N  
ANISOU  132  N   THR A  22    13397   7500   8890   -578   -823   -571       N  
ATOM    133  CA  THR A  22     -14.449  52.278 -20.247  1.00 81.99           C  
ANISOU  133  CA  THR A  22    14025   7809   9319   -468   -881   -603       C  
ATOM    134  C   THR A  22     -14.679  51.644 -21.615  1.00 85.74           C  
ANISOU  134  C   THR A  22    14472   8261   9843   -506   -906   -700       C  
ATOM    135  O   THR A  22     -15.405  52.187 -22.446  1.00 83.07           O  
ANISOU  135  O   THR A  22    13977   8028   9556   -613   -885   -743       O  
ATOM    136  CB  THR A  22     -14.799  51.239 -19.162  1.00 81.66           C  
ANISOU  136  CB  THR A  22    14224   7556   9247   -506   -838   -531       C  
ATOM    137  OG1 THR A  22     -16.191  50.907 -19.244  1.00 81.51           O  
ANISOU  137  OG1 THR A  22    14220   7465   9284   -709   -753   -521       O  
ATOM    138  CG2 THR A  22     -14.488  51.782 -17.776  1.00 79.98           C  
ANISOU  138  CG2 THR A  22    14064   7355   8968   -449   -821   -436       C  
ATOM    139  N   ASP A  23     -14.068  50.482 -21.833  1.00 91.68           N  
ANISOU  139  N   ASP A  23    15384   8872  10577   -414   -954   -737       N  
ATOM    140  CA  ASP A  23     -14.164  49.780 -23.112  1.00 96.42           C  
ANISOU  140  CA  ASP A  23    15985   9436  11214   -429   -986   -837       C  
ATOM    141  C   ASP A  23     -15.587  49.331 -23.426  1.00 97.44           C  
ANISOU  141  C   ASP A  23    16132   9485  11406   -639   -927   -852       C  
ATOM    142  O   ASP A  23     -15.969  49.218 -24.591  1.00 98.07           O  
ANISOU  142  O   ASP A  23    16134   9603  11527   -696   -945   -938       O  
ATOM    143  CB  ASP A  23     -13.230  48.568 -23.121  1.00101.85           C  
ANISOU  143  CB  ASP A  23    16865   9967  11867   -284  -1045   -865       C  
ATOM    144  CG  ASP A  23     -11.770  48.956 -23.017  1.00107.23           C  
ANISOU  144  CG  ASP A  23    17507  10736  12498    -68  -1115   -870       C  
ATOM    145  OD1 ASP A  23     -11.380  49.979 -23.620  1.00107.81           O  
ANISOU  145  OD1 ASP A  23    17382  11002  12579    -23  -1135   -902       O  
ATOM    146  OD2 ASP A  23     -11.014  48.238 -22.331  1.00110.00           O  
ANISOU  146  OD2 ASP A  23    18025  10965  12806     57  -1151   -840       O  
ATOM    147  N   GLU A  24     -16.369  49.078 -22.383  1.00 98.88           N  
ANISOU  147  N   GLU A  24    16418   9557  11595   -754   -854   -770       N  
ATOM    148  CA  GLU A  24     -17.741  48.618 -22.552  1.00100.24           C  
ANISOU  148  CA  GLU A  24    16609   9643  11836   -961   -790   -777       C  
ATOM    149  C   GLU A  24     -18.701  49.796 -22.692  1.00 96.03           C  
ANISOU  149  C   GLU A  24    15862   9278  11349  -1097   -737   -764       C  
ATOM    150  O   GLU A  24     -19.919  49.625 -22.621  1.00 96.38           O  
ANISOU  150  O   GLU A  24    15893   9272  11453  -1278   -670   -752       O  
ATOM    151  CB  GLU A  24     -18.157  47.734 -21.372  1.00105.82           C  
ANISOU  151  CB  GLU A  24    17533  10142  12533  -1027   -725   -691       C  
ATOM    152  CG  GLU A  24     -17.310  46.472 -21.186  1.00110.61           C  
ANISOU  152  CG  GLU A  24    18374  10557  13097   -901   -775   -698       C  
ATOM    153  CD  GLU A  24     -16.006  46.726 -20.444  1.00112.83           C  
ANISOU  153  CD  GLU A  24    18713  10866  13290   -692   -825   -649       C  
ATOM    154  OE1 GLU A  24     -15.649  47.905 -20.236  1.00113.20           O  
ANISOU  154  OE1 GLU A  24    18605  11093  13312   -636   -833   -626       O  
ATOM    155  OE2 GLU A  24     -15.337  45.742 -20.064  1.00114.90           O  
ANISOU  155  OE2 GLU A  24    19179  10967  13512   -584   -859   -635       O  
ATOM    156  N   TYR A  25     -18.132  50.984 -22.894  1.00 91.40           N  
ANISOU  156  N   TYR A  25    15105   8886  10737  -1006   -766   -767       N  
ATOM    157  CA  TYR A  25     -18.885  52.232 -23.008  1.00 86.77           C  
ANISOU  157  CA  TYR A  25    14310   8473  10185  -1104   -723   -752       C  
ATOM    158  C   TYR A  25     -19.698  52.518 -21.751  1.00 85.36           C  
ANISOU  158  C   TYR A  25    14164   8256  10012  -1214   -628   -651       C  
ATOM    159  O   TYR A  25     -20.802  53.056 -21.826  1.00 87.83           O  
ANISOU  159  O   TYR A  25    14356   8635  10380  -1362   -568   -642       O  
ATOM    160  CB  TYR A  25     -19.810  52.207 -24.228  1.00 85.06           C  
ANISOU  160  CB  TYR A  25    13975   8304  10040  -1233   -729   -834       C  
ATOM    161  CG  TYR A  25     -19.101  51.955 -25.537  1.00 84.71           C  
ANISOU  161  CG  TYR A  25    13897   8305   9986  -1132   -816   -938       C  
ATOM    162  CD1 TYR A  25     -18.300  52.930 -26.114  1.00 81.88           C  
ANISOU  162  CD1 TYR A  25    13389   8125   9595  -1010   -862   -964       C  
ATOM    163  CD2 TYR A  25     -19.243  50.744 -26.202  1.00 87.52           C  
ANISOU  163  CD2 TYR A  25    14372   8520  10362  -1160   -849  -1010       C  
ATOM    164  CE1 TYR A  25     -17.654  52.704 -27.314  1.00 82.66           C  
ANISOU  164  CE1 TYR A  25    13459   8267   9679   -916   -932  -1056       C  
ATOM    165  CE2 TYR A  25     -18.602  50.509 -27.402  1.00 87.95           C  
ANISOU  165  CE2 TYR A  25    14402   8615  10399  -1063   -925  -1108       C  
ATOM    166  CZ  TYR A  25     -17.809  51.491 -27.954  1.00 85.42           C  
ANISOU  166  CZ  TYR A  25    13934   8480  10044   -940   -963  -1129       C  
ATOM    167  OH  TYR A  25     -17.171  51.258 -29.148  1.00 85.97           O  
ANISOU  167  OH  TYR A  25    13982   8593  10091   -840  -1028  -1223       O  
ATOM    168  N   LYS A  26     -19.145  52.161 -20.597  1.00 81.13           N  
ANISOU  168  N   LYS A  26    13794   7618   9415  -1136   -614   -576       N  
ATOM    169  CA  LYS A  26     -19.822  52.382 -19.325  1.00 77.47           C  
ANISOU  169  CA  LYS A  26    13387   7110   8940  -1223   -519   -476       C  
ATOM    170  C   LYS A  26     -19.124  53.462 -18.505  1.00 72.85           C  
ANISOU  170  C   LYS A  26    12748   6645   8288  -1108   -527   -418       C  
ATOM    171  O   LYS A  26     -17.964  53.794 -18.756  1.00 70.58           O  
ANISOU  171  O   LYS A  26    12425   6432   7958   -947   -611   -446       O  
ATOM    172  CB  LYS A  26     -19.893  51.080 -18.525  1.00 80.75           C  
ANISOU  172  CB  LYS A  26    14057   7293   9330  -1241   -484   -425       C  
ATOM    173  N   VAL A  27     -19.837  54.007 -17.525  1.00 69.69           N  
ANISOU  173  N   VAL A  27    12339   6260   7880  -1193   -438   -339       N  
ATOM    174  CA  VAL A  27     -19.269  55.013 -16.637  1.00 67.11           C  
ANISOU  174  CA  VAL A  27    11978   6033   7488  -1097   -441   -282       C  
ATOM    175  C   VAL A  27     -18.859  54.392 -15.306  1.00 65.56           C  
ANISOU  175  C   VAL A  27    12011   5690   7208  -1030   -422   -199       C  
ATOM    176  O   VAL A  27     -19.700  53.887 -14.565  1.00 66.13           O  
ANISOU  176  O   VAL A  27    12203   5644   7280  -1141   -328   -136       O  
ATOM    177  CB  VAL A  27     -20.261  56.165 -16.380  1.00 68.76           C  
ANISOU  177  CB  VAL A  27    12023   6370   7731  -1215   -359   -251       C  
ATOM    178  CG1 VAL A  27     -19.687  57.148 -15.371  1.00 67.58           C  
ANISOU  178  CG1 VAL A  27    11861   6306   7509  -1117   -361   -193       C  
ATOM    179  CG2 VAL A  27     -20.604  56.870 -17.686  1.00 68.55           C  
ANISOU  179  CG2 VAL A  27    11769   6499   7780  -1264   -387   -330       C  
ATOM    180  N   PRO A  28     -17.554  54.427 -15.001  1.00 65.83           N  
ANISOU  180  N   PRO A  28    12108   5734   7170   -845   -511   -197       N  
ATOM    181  CA  PRO A  28     -17.007  53.887 -13.751  1.00 68.44           C  
ANISOU  181  CA  PRO A  28    12658   5937   7409   -752   -515   -121       C  
ATOM    182  C   PRO A  28     -17.602  54.536 -12.508  1.00 73.38           C  
ANISOU  182  C   PRO A  28    13313   6580   7988   -810   -425    -31       C  
ATOM    183  O   PRO A  28     -18.186  55.618 -12.584  1.00 74.72           O  
ANISOU  183  O   PRO A  28    13309   6892   8191   -886   -380    -32       O  
ATOM    184  CB  PRO A  28     -15.512  54.209 -13.852  1.00 65.68           C  
ANISOU  184  CB  PRO A  28    12282   5663   7010   -545   -639   -155       C  
ATOM    185  CG  PRO A  28     -15.252  54.362 -15.303  1.00 65.18           C  
ANISOU  185  CG  PRO A  28    12051   5698   7017   -532   -697   -254       C  
ATOM    186  CD  PRO A  28     -16.499  54.952 -15.883  1.00 64.76           C  
ANISOU  186  CD  PRO A  28    11835   5731   7041   -711   -617   -271       C  
ATOM    187  N   SER A  29     -17.447  53.865 -11.373  1.00 77.51           N  
ANISOU  187  N   SER A  29    14063   6958   8431   -769   -400     47       N  
ATOM    188  CA  SER A  29     -17.841  54.413 -10.082  1.00 77.67           C  
ANISOU  188  CA  SER A  29    14145   6984   8382   -794   -322    136       C  
ATOM    189  C   SER A  29     -16.663  54.328  -9.123  1.00 77.15           C  
ANISOU  189  C   SER A  29    14235   6880   8201   -606   -404    177       C  
ATOM    190  O   SER A  29     -15.860  53.399  -9.200  1.00 81.08           O  
ANISOU  190  O   SER A  29    14873   7266   8668   -495   -481    166       O  
ATOM    191  CB  SER A  29     -19.046  53.662  -9.508  1.00 84.08           C  
ANISOU  191  CB  SER A  29    15098   7645   9204   -955   -184    206       C  
ATOM    192  OG  SER A  29     -20.152  53.708 -10.390  1.00 91.08           O  
ANISOU  192  OG  SER A  29    15836   8566  10205  -1132   -115    164       O  
ATOM    193  N   LYS A  30     -16.559  55.298  -8.222  1.00 74.62           N  
ANISOU  193  N   LYS A  30    13888   6649   7815   -566   -392    221       N  
ATOM    194  CA  LYS A  30     -15.490  55.298  -7.230  1.00 73.36           C  
ANISOU  194  CA  LYS A  30    13872   6461   7539   -391   -474    260       C  
ATOM    195  C   LYS A  30     -15.945  55.897  -5.906  1.00 73.16           C  
ANISOU  195  C   LYS A  30    13925   6445   7426   -415   -396    343       C  
ATOM    196  O   LYS A  30     -16.695  56.875  -5.877  1.00 74.99           O  
ANISOU  196  O   LYS A  30    14010   6792   7691   -516   -321    345       O  
ATOM    197  CB  LYS A  30     -14.274  56.064  -7.754  1.00 71.98           C  
ANISOU  197  CB  LYS A  30    13539   6437   7374   -241   -615    186       C  
ATOM    198  CG  LYS A  30     -13.269  55.213  -8.511  1.00 73.69           C  
ANISOU  198  CG  LYS A  30    13792   6597   7610   -119   -726    128       C  
ATOM    199  CD  LYS A  30     -12.211  56.077  -9.179  1.00 73.09           C  
ANISOU  199  CD  LYS A  30    13515   6689   7565      1   -842     51       C  
ATOM    200  CE  LYS A  30     -11.020  55.249  -9.633  1.00 75.11           C  
ANISOU  200  CE  LYS A  30    13836   6887   7817    162   -960      5       C  
ATOM    201  NZ  LYS A  30     -11.437  54.083 -10.461  1.00 78.59           N  
ANISOU  201  NZ  LYS A  30    14348   7201   8311     97   -929    -23       N  
ATOM    202  N   LYS A  31     -15.494  55.293  -4.812  1.00 70.57           N  
ANISOU  202  N   LYS A  31    13838   5993   6983   -318   -413    412       N  
ATOM    203  CA  LYS A  31     -15.679  55.869  -3.489  1.00 70.36           C  
ANISOU  203  CA  LYS A  31    13907   5978   6848   -299   -364    488       C  
ATOM    204  C   LYS A  31     -14.605  56.927  -3.270  1.00 71.33           C  
ANISOU  204  C   LYS A  31    13924   6251   6927   -146   -492    447       C  
ATOM    205  O   LYS A  31     -13.416  56.652  -3.437  1.00 73.29           O  
ANISOU  205  O   LYS A  31    14199   6495   7155     11   -631    410       O  
ATOM    206  CB  LYS A  31     -15.605  54.792  -2.404  1.00 71.04           C  
ANISOU  206  CB  LYS A  31    14304   5870   6819   -249   -335    580       C  
ATOM    207  CG  LYS A  31     -16.679  53.718  -2.500  1.00 73.61           C  
ANISOU  207  CG  LYS A  31    14753   6030   7185   -407   -198    630       C  
ATOM    208  CD  LYS A  31     -16.342  52.535  -1.600  1.00 77.72           C  
ANISOU  208  CD  LYS A  31    15589   6345   7596   -326   -200    713       C  
ATOM    209  CE  LYS A  31     -17.348  51.403  -1.748  1.00 80.87           C  
ANISOU  209  CE  LYS A  31    16115   6566   8045   -484    -69    760       C  
ATOM    210  NZ  LYS A  31     -18.691  51.756  -1.213  1.00 83.13           N  
ANISOU  210  NZ  LYS A  31    16390   6857   8341   -665    115    824       N  
ATOM    211  N   PHE A  32     -15.022  58.138  -2.913  1.00 69.50           N  
ANISOU  211  N   PHE A  32    13567   6150   6688   -194   -446    450       N  
ATOM    212  CA  PHE A  32     -14.080  59.235  -2.718  1.00 65.82           C  
ANISOU  212  CA  PHE A  32    12986   5829   6192    -67   -562    408       C  
ATOM    213  C   PHE A  32     -14.020  59.666  -1.263  1.00 68.34           C  
ANISOU  213  C   PHE A  32    13454   6137   6375     -6   -549    473       C  
ATOM    214  O   PHE A  32     -15.033  59.680  -0.568  1.00 69.31           O  
ANISOU  214  O   PHE A  32    13667   6213   6455   -110   -411    540       O  
ATOM    215  CB  PHE A  32     -14.450  60.428  -3.599  1.00 59.08           C  
ANISOU  215  CB  PHE A  32    11846   5153   5447   -151   -543    343       C  
ATOM    216  CG  PHE A  32     -14.246  60.184  -5.064  1.00 56.95           C  
ANISOU  216  CG  PHE A  32    11414   4924   5299   -174   -589    265       C  
ATOM    217  CD1 PHE A  32     -13.044  60.501  -5.671  1.00 56.07           C  
ANISOU  217  CD1 PHE A  32    11189   4901   5217    -44   -729    196       C  
ATOM    218  CD2 PHE A  32     -15.258  59.637  -5.833  1.00 57.66           C  
ANISOU  218  CD2 PHE A  32    11467   4967   5475   -325   -491    261       C  
ATOM    219  CE1 PHE A  32     -12.855  60.278  -7.020  1.00 57.22           C  
ANISOU  219  CE1 PHE A  32    11192   5085   5464    -60   -764    126       C  
ATOM    220  CE2 PHE A  32     -15.077  59.413  -7.179  1.00 58.77           C  
ANISOU  220  CE2 PHE A  32    11467   5145   5716   -342   -536    187       C  
ATOM    221  CZ  PHE A  32     -13.873  59.733  -7.775  1.00 58.58           C  
ANISOU  221  CZ  PHE A  32    11338   5208   5710   -207   -670    120       C  
ATOM    222  N   LYS A  33     -12.821  60.019  -0.812  1.00 70.18           N  
ANISOU  222  N   LYS A  33    13710   6414   6540    164   -693    450       N  
ATOM    223  CA  LYS A  33     -12.617  60.472   0.558  1.00 72.28           C  
ANISOU  223  CA  LYS A  33    14117   6678   6667    243   -708    501       C  
ATOM    224  C   LYS A  33     -13.329  61.798   0.817  1.00 70.11           C  
ANISOU  224  C   LYS A  33    13701   6534   6403    154   -627    495       C  
ATOM    225  O   LYS A  33     -13.299  62.709  -0.012  1.00 64.92           O  
ANISOU  225  O   LYS A  33    12800   6017   5849    116   -650    426       O  
ATOM    226  CB  LYS A  33     -11.121  60.606   0.856  1.00 74.00           C  
ANISOU  226  CB  LYS A  33    14359   6929   6829    446   -899    462       C  
ATOM    227  CG  LYS A  33     -10.804  61.263   2.188  1.00 76.33           C  
ANISOU  227  CG  LYS A  33    14766   7250   6986    537   -941    494       C  
ATOM    228  CD  LYS A  33      -9.307  61.442   2.371  1.00 77.98           C  
ANISOU  228  CD  LYS A  33    14964   7505   7160    732  -1143    442       C  
ATOM    229  CE  LYS A  33      -8.594  60.102   2.419  1.00 79.56           C  
ANISOU  229  CE  LYS A  33    15348   7563   7317    851  -1225    464       C  
ATOM    230  NZ  LYS A  33      -9.081  59.265   3.547  1.00 81.89           N  
ANISOU  230  NZ  LYS A  33    15948   7698   7470    858  -1151    568       N  
ATOM    231  N   VAL A  34     -13.973  61.890   1.975  1.00 72.82           N  
ANISOU  231  N   VAL A  34    14206   6827   6636    123   -529    570       N  
ATOM    232  CA  VAL A  34     -14.671  63.102   2.377  1.00 74.27           C  
ANISOU  232  CA  VAL A  34    14287   7121   6813     50   -445    571       C  
ATOM    233  C   VAL A  34     -13.974  63.762   3.565  1.00 73.49           C  
ANISOU  233  C   VAL A  34    14292   7056   6576    186   -531    579       C  
ATOM    234  O   VAL A  34     -13.787  63.139   4.611  1.00 75.01           O  
ANISOU  234  O   VAL A  34    14735   7137   6629    263   -535    644       O  
ATOM    235  CB  VAL A  34     -16.133  62.808   2.747  1.00 76.49           C  
ANISOU  235  CB  VAL A  34    14647   7331   7084   -111   -238    646       C  
ATOM    236  CG1 VAL A  34     -16.808  64.067   3.255  1.00 76.63           C  
ANISOU  236  CG1 VAL A  34    14572   7461   7084   -169   -153    647       C  
ATOM    237  CG2 VAL A  34     -16.876  62.239   1.550  1.00 77.15           C  
ANISOU  237  CG2 VAL A  34    14609   7391   7315   -256   -159    628       C  
ATOM    238  N   LEU A  35     -13.592  65.024   3.401  1.00 71.12           N  
ANISOU  238  N   LEU A  35    13805   6905   6313    216   -602    512       N  
ATOM    239  CA  LEU A  35     -12.896  65.748   4.456  1.00 71.72           C  
ANISOU  239  CA  LEU A  35    13957   7024   6269    342   -698    505       C  
ATOM    240  C   LEU A  35     -13.869  66.564   5.297  1.00 73.09           C  
ANISOU  240  C   LEU A  35    14162   7232   6375    267   -565    542       C  
ATOM    241  O   LEU A  35     -15.081  66.503   5.091  1.00 74.32           O  
ANISOU  241  O   LEU A  35    14286   7374   6578    119   -395    579       O  
ATOM    242  CB  LEU A  35     -11.818  66.655   3.861  1.00 68.83           C  
ANISOU  242  CB  LEU A  35    13378   6793   5979    427   -862    408       C  
ATOM    243  CG  LEU A  35     -10.729  65.933   3.067  1.00 67.66           C  
ANISOU  243  CG  LEU A  35    13189   6626   5895    522  -1002    365       C  
ATOM    244  CD1 LEU A  35      -9.690  66.914   2.551  1.00 65.29           C  
ANISOU  244  CD1 LEU A  35    12672   6464   5670    599  -1150    273       C  
ATOM    245  CD2 LEU A  35     -10.078  64.853   3.921  1.00 68.84           C  
ANISOU  245  CD2 LEU A  35    13604   6640   5912    655  -1079    414       C  
ATOM    246  N   GLY A  36     -13.334  67.316   6.253  1.00 73.04           N  
ANISOU  246  N   GLY A  36    14221   7272   6261    371   -645    529       N  
ATOM    247  CA  GLY A  36     -14.153  68.173   7.090  1.00 74.32           C  
ANISOU  247  CA  GLY A  36    14416   7473   6350    319   -531    554       C  
ATOM    248  C   GLY A  36     -14.347  67.653   8.500  1.00 75.92           C  
ANISOU  248  C   GLY A  36    14921   7564   6360    376   -479    638       C  
ATOM    249  O   GLY A  36     -13.587  66.810   8.973  1.00 77.07           O  
ANISOU  249  O   GLY A  36    15256   7616   6410    494   -577    667       O  
ATOM    250  N   ASN A  37     -15.372  68.164   9.173  1.00 76.81           N  
ANISOU  250  N   ASN A  37    15083   7689   6414    298   -323    679       N  
ATOM    251  CA  ASN A  37     -15.649  67.790  10.555  1.00 78.23           C  
ANISOU  251  CA  ASN A  37    15550   7773   6400    347   -252    762       C  
ATOM    252  C   ASN A  37     -16.922  66.962  10.686  1.00 81.50           C  
ANISOU  252  C   ASN A  37    16076   8083   6809    210    -30    858       C  
ATOM    253  O   ASN A  37     -17.542  66.925  11.748  1.00 81.92           O  
ANISOU  253  O   ASN A  37    16317   8084   6726    201     94    928       O  
ATOM    254  CB  ASN A  37     -15.755  69.042  11.430  1.00 76.00           C  
ANISOU  254  CB  ASN A  37    15272   7580   6026    386   -247    735       C  
ATOM    255  CG  ASN A  37     -16.808  70.023  10.931  1.00 75.70           C  
ANISOU  255  CG  ASN A  37    15015   7645   6103    243   -105    708       C  
ATOM    256  OD1 ASN A  37     -17.583  69.720  10.023  1.00 74.47           O  
ANISOU  256  OD1 ASN A  37    14722   7489   6084    107      7    719       O  
ATOM    257  ND2 ASN A  37     -16.841  71.207  11.532  1.00 77.48           N  
ANISOU  257  ND2 ASN A  37    15209   7957   6272    277   -114    669       N  
ATOM    258  N   THR A  38     -17.308  66.302   9.601  1.00 84.85           N  
ANISOU  258  N   THR A  38    16383   8477   7380    102     22    858       N  
ATOM    259  CA  THR A  38     -18.591  65.609   9.542  1.00 88.99           C  
ANISOU  259  CA  THR A  38    16959   8916   7937    -55    235    935       C  
ATOM    260  C   THR A  38     -18.467  64.118   9.855  1.00 89.90           C  
ANISOU  260  C   THR A  38    17324   8854   7981    -32    255   1018       C  
ATOM    261  O   THR A  38     -17.369  63.602  10.058  1.00 88.73           O  
ANISOU  261  O   THR A  38    17303   8651   7761    112     96   1013       O  
ATOM    262  CB  THR A  38     -19.245  65.779   8.154  1.00 89.61           C  
ANISOU  262  CB  THR A  38    16758   9063   8226   -206    294    886       C  
ATOM    263  OG1 THR A  38     -20.547  65.180   8.152  1.00 92.86           O  
ANISOU  263  OG1 THR A  38    17208   9399   8674   -365    504    957       O  
ATOM    264  CG2 THR A  38     -18.383  65.136   7.071  1.00 87.06           C  
ANISOU  264  CG2 THR A  38    16351   8723   8006   -166    147    835       C  
ATOM    265  N   ASP A  39     -19.610  63.440   9.896  1.00 95.00           N  
ANISOU  265  N   ASP A  39    18037   9409   8651   -175    451   1094       N  
ATOM    266  CA  ASP A  39     -19.660  62.000  10.133  1.00100.36           C  
ANISOU  266  CA  ASP A  39    18923   9916   9294   -180    495   1167       C  
ATOM    267  C   ASP A  39     -19.475  61.209   8.840  1.00 98.01           C  
ANISOU  267  C   ASP A  39    18531   9568   9141   -236    441   1140       C  
ATOM    268  O   ASP A  39     -19.448  59.980   8.853  1.00100.54           O  
ANISOU  268  O   ASP A  39    19019   9736   9446   -243    461   1195       O  
ATOM    269  CB  ASP A  39     -20.987  61.609  10.791  1.00108.68           C  
ANISOU  269  CB  ASP A  39    20032  10911  10349   -312    731   1232       C  
ATOM    270  CG  ASP A  39     -20.911  61.604  12.307  1.00115.75           C  
ANISOU  270  CG  ASP A  39    21098  11784  11097   -209    762   1259       C  
ATOM    271  OD1 ASP A  39     -20.015  62.270  12.867  1.00118.39           O  
ANISOU  271  OD1 ASP A  39    21464  12183  11336    -58    620   1217       O  
ATOM    272  OD2 ASP A  39     -21.751  60.931  12.942  1.00117.17           O  
ANISOU  272  OD2 ASP A  39    21377  11882  11261   -281    928   1320       O  
ATOM    273  N   ARG A  40     -19.354  61.922   7.725  1.00 93.12           N  
ANISOU  273  N   ARG A  40    17624   9084   8675   -274    371   1042       N  
ATOM    274  CA  ARG A  40     -19.186  61.287   6.425  1.00 89.88           C  
ANISOU  274  CA  ARG A  40    17081   8653   8418   -325    315    994       C  
ATOM    275  C   ARG A  40     -17.716  61.285   6.025  1.00 85.87           C  
ANISOU  275  C   ARG A  40    16541   8179   7907   -157     87    924       C  
ATOM    276  O   ARG A  40     -17.074  62.334   5.991  1.00 83.74           O  
ANISOU  276  O   ARG A  40    16137   8043   7636    -74    -26    857       O  
ATOM    277  CB  ARG A  40     -20.028  62.006   5.372  1.00 89.08           C  
ANISOU  277  CB  ARG A  40    16683   8675   8489   -477    390    934       C  
ATOM    278  CG  ARG A  40     -20.583  61.103   4.289  1.00 90.01           C  
ANISOU  278  CG  ARG A  40    16725   8724   8750   -608    445    926       C  
ATOM    279  CD  ARG A  40     -21.719  61.792   3.553  1.00 90.42           C  
ANISOU  279  CD  ARG A  40    16529   8883   8945   -776    563    891       C  
ATOM    280  NE  ARG A  40     -22.473  60.867   2.713  1.00 92.25           N  
ANISOU  280  NE  ARG A  40    16719   9032   9301   -923    646    897       N  
ATOM    281  CZ  ARG A  40     -23.583  61.190   2.058  1.00 92.41           C  
ANISOU  281  CZ  ARG A  40    16546   9115   9451  -1086    759    877       C  
ATOM    282  NH1 ARG A  40     -24.072  62.421   2.144  1.00 91.86           N  
ANISOU  282  NH1 ARG A  40    16309   9188   9403  -1118    809    852       N  
ATOM    283  NH2 ARG A  40     -24.205  60.283   1.317  1.00 93.00           N  
ANISOU  283  NH2 ARG A  40    16597   9106   9634  -1214    819    877       N  
ATOM    284  N   HIS A  41     -17.182  60.106   5.727  1.00 84.38           N  
ANISOU  284  N   HIS A  41    16473   7865   7721   -107     20    938       N  
ATOM    285  CA  HIS A  41     -15.760  59.980   5.436  1.00 83.39           C  
ANISOU  285  CA  HIS A  41    16342   7758   7585     65   -192    880       C  
ATOM    286  C   HIS A  41     -15.509  59.557   3.994  1.00 80.31           C  
ANISOU  286  C   HIS A  41    15777   7382   7356     28   -253    809       C  
ATOM    287  O   HIS A  41     -14.445  59.828   3.436  1.00 79.31           O  
ANISOU  287  O   HIS A  41    15534   7331   7269    140   -415    733       O  
ATOM    288  CB  HIS A  41     -15.113  58.991   6.407  1.00 87.85           C  
ANISOU  288  CB  HIS A  41    17217   8169   7995    202   -250    951       C  
ATOM    289  CG  HIS A  41     -15.359  59.319   7.847  1.00 92.82           C  
ANISOU  289  CG  HIS A  41    18045   8773   8449    245   -189   1026       C  
ATOM    290  ND1 HIS A  41     -16.351  58.715   8.589  1.00 96.33           N  
ANISOU  290  ND1 HIS A  41    18675   9100   8825    152     -7   1123       N  
ATOM    291  CD2 HIS A  41     -14.757  60.206   8.675  1.00 93.45           C  
ANISOU  291  CD2 HIS A  41    18153   8939   8415    368   -281   1008       C  
ATOM    292  CE1 HIS A  41     -16.342  59.207   9.816  1.00 97.39           C  
ANISOU  292  CE1 HIS A  41    18884   9276   8843    219     13   1132       C  
ATOM    293  NE2 HIS A  41     -15.385  60.113   9.894  1.00 95.79           N  
ANISOU  293  NE2 HIS A  41    18608   9186   8601    351   -154   1070       N  
ATOM    294  N   SER A  42     -16.492  58.899   3.390  1.00 78.17           N  
ANISOU  294  N   SER A  42    15485   7039   7178   -130   -120    831       N  
ATOM    295  CA  SER A  42     -16.398  58.521   1.988  1.00 74.03           C  
ANISOU  295  CA  SER A  42    14793   6530   6806   -181   -163    761       C  
ATOM    296  C   SER A  42     -17.774  58.537   1.338  1.00 70.10           C  
ANISOU  296  C   SER A  42    14164   6043   6429   -393      1    764       C  
ATOM    297  O   SER A  42     -18.791  58.415   2.019  1.00 69.89           O  
ANISOU  297  O   SER A  42    14235   5956   6365   -501    159    838       O  
ATOM    298  CB  SER A  42     -15.762  57.140   1.835  1.00 74.99           C  
ANISOU  298  CB  SER A  42    15097   6490   6907   -102   -234    779       C  
ATOM    299  OG  SER A  42     -16.716  56.121   2.066  1.00 76.20           O  
ANISOU  299  OG  SER A  42    15416   6480   7057   -225    -87    857       O  
ATOM    300  N   ILE A  43     -17.801  58.683   0.018  1.00 67.50           N  
ANISOU  300  N   ILE A  43    13613   5790   6242   -450    -37    683       N  
ATOM    301  CA  ILE A  43     -19.060  58.731  -0.714  1.00 68.02           C  
ANISOU  301  CA  ILE A  43    13532   5879   6434   -645     97    672       C  
ATOM    302  C   ILE A  43     -18.891  58.146  -2.118  1.00 68.34           C  
ANISOU  302  C   ILE A  43    13454   5910   6602   -679     35    599       C  
ATOM    303  O   ILE A  43     -17.810  58.218  -2.703  1.00 68.31           O  
ANISOU  303  O   ILE A  43    13386   5957   6614   -556   -113    535       O  
ATOM    304  CB  ILE A  43     -19.599  60.183  -0.794  1.00 78.97           C  
ANISOU  304  CB  ILE A  43    14697   7446   7864   -706    144    640       C  
ATOM    305  CG1 ILE A  43     -21.074  60.204  -1.200  1.00 79.45           C  
ANISOU  305  CG1 ILE A  43    14647   7513   8027   -909    310    653       C  
ATOM    306  CG2 ILE A  43     -18.750  61.034  -1.730  1.00 77.18           C  
ANISOU  306  CG2 ILE A  43    14246   7374   7705   -626      0    543       C  
ATOM    307  CD1 ILE A  43     -21.662  61.597  -1.257  1.00 79.28           C  
ANISOU  307  CD1 ILE A  43    14415   7659   8048   -966    362    626       C  
ATOM    308  N   LYS A  44     -19.958  57.549  -2.644  1.00 68.68           N  
ANISOU  308  N   LYS A  44    13472   5887   6737   -846    149    608       N  
ATOM    309  CA  LYS A  44     -19.931  56.965  -3.983  1.00 70.99           C  
ANISOU  309  CA  LYS A  44    13659   6164   7149   -893    100    537       C  
ATOM    310  C   LYS A  44     -20.400  57.966  -5.035  1.00 74.15           C  
ANISOU  310  C   LYS A  44    13765   6740   7670   -978    102    460       C  
ATOM    311  O   LYS A  44     -21.453  58.584  -4.890  1.00 78.43           O  
ANISOU  311  O   LYS A  44    14205   7344   8250  -1104    219    478       O  
ATOM    312  CB  LYS A  44     -20.800  55.706  -4.037  1.00 71.30           C  
ANISOU  312  CB  LYS A  44    13836   6026   7229  -1029    209    580       C  
ATOM    313  N   LYS A  45     -19.612  58.124  -6.094  1.00 73.08           N  
ANISOU  313  N   LYS A  45    13495   6682   7590   -904    -25    374       N  
ATOM    314  CA  LYS A  45     -19.956  59.049  -7.171  1.00 70.69           C  
ANISOU  314  CA  LYS A  45    12921   6544   7395   -969    -35    300       C  
ATOM    315  C   LYS A  45     -19.565  58.493  -8.539  1.00 68.88           C  
ANISOU  315  C   LYS A  45    12607   6313   7250   -959   -121    219       C  
ATOM    316  O   LYS A  45     -18.468  57.960  -8.714  1.00 67.55           O  
ANISOU  316  O   LYS A  45    12521   6099   7047   -825   -232    194       O  
ATOM    317  CB  LYS A  45     -19.284  60.409  -6.947  1.00 70.69           C  
ANISOU  317  CB  LYS A  45    12792   6709   7360   -864   -105    278       C  
ATOM    318  CG  LYS A  45     -19.896  61.233  -5.819  1.00 73.69           C  
ANISOU  318  CG  LYS A  45    13191   7129   7679   -900     -8    339       C  
ATOM    319  CD  LYS A  45     -19.154  62.543  -5.606  1.00 75.45           C  
ANISOU  319  CD  LYS A  45    13297   7503   7868   -792    -90    310       C  
ATOM    320  CE  LYS A  45     -19.762  63.342  -4.459  1.00 77.03           C  
ANISOU  320  CE  LYS A  45    13531   7737   8000   -822      6    367       C  
ATOM    321  NZ  LYS A  45     -19.059  64.638  -4.245  1.00 77.68           N  
ANISOU  321  NZ  LYS A  45    13502   7959   8054   -721    -75    334       N  
ATOM    322  N   ASN A  46     -20.473  58.618  -9.503  1.00 67.24           N  
ANISOU  322  N   ASN A  46    12239   6158   7153  -1098    -71    175       N  
ATOM    323  CA  ASN A  46     -20.191  58.210 -10.873  1.00 66.84           C  
ANISOU  323  CA  ASN A  46    12092   6124   7181  -1096   -149     91       C  
ATOM    324  C   ASN A  46     -19.210  59.174 -11.530  1.00 64.82           C  
ANISOU  324  C   ASN A  46    11667   6031   6931   -974   -263     27       C  
ATOM    325  O   ASN A  46     -19.240  60.372 -11.266  1.00 63.64           O  
ANISOU  325  O   ASN A  46    11392   6014   6774   -962   -254     33       O  
ATOM    326  CB  ASN A  46     -21.484  58.133 -11.687  1.00 68.63           C  
ANISOU  326  CB  ASN A  46    12191   6367   7519  -1280    -67     61       C  
ATOM    327  CG  ASN A  46     -22.473  57.127 -11.123  1.00 71.81           C  
ANISOU  327  CG  ASN A  46    12748   6603   7933  -1415     49    120       C  
ATOM    328  OD1 ASN A  46     -22.119  55.984 -10.827  1.00 71.60           O  
ANISOU  328  OD1 ASN A  46    12925   6413   7869  -1381     37    144       O  
ATOM    329  ND2 ASN A  46     -23.723  57.551 -10.973  1.00 73.70           N  
ANISOU  329  ND2 ASN A  46    12892   6882   8229  -1569    167    144       N  
ATOM    330  N   LEU A  47     -18.337  58.653 -12.386  1.00 66.66           N  
ANISOU  330  N   LEU A  47    11897   6250   7179   -883   -365    -35       N  
ATOM    331  CA  LEU A  47     -17.349  59.492 -13.056  1.00 65.86           C  
ANISOU  331  CA  LEU A  47    11638   6298   7088   -766   -468    -95       C  
ATOM    332  C   LEU A  47     -17.960  60.204 -14.259  1.00 68.39           C  
ANISOU  332  C   LEU A  47    11728   6754   7501   -858   -454   -156       C  
ATOM    333  O   LEU A  47     -17.586  59.954 -15.405  1.00 74.23           O  
ANISOU  333  O   LEU A  47    12394   7525   8286   -830   -515   -225       O  
ATOM    334  CB  LEU A  47     -16.136  58.663 -13.481  1.00 65.86           C  
ANISOU  334  CB  LEU A  47    11724   6234   7065   -622   -578   -137       C  
ATOM    335  CG  LEU A  47     -14.938  58.690 -12.527  1.00 67.33           C  
ANISOU  335  CG  LEU A  47    12026   6397   7160   -451   -655   -105       C  
ATOM    336  CD1 LEU A  47     -15.345  58.317 -11.107  1.00 70.08           C  
ANISOU  336  CD1 LEU A  47    12576   6624   7427   -473   -590    -14       C  
ATOM    337  CD2 LEU A  47     -13.832  57.774 -13.024  1.00 68.89           C  
ANISOU  337  CD2 LEU A  47    12304   6526   7347   -315   -757   -150       C  
ATOM    338  N   ILE A  48     -18.907  61.092 -13.980  1.00 64.44           N  
ANISOU  338  N   ILE A  48    11122   6335   7028   -963   -372   -128       N  
ATOM    339  CA  ILE A  48     -19.559  61.890 -15.008  1.00 60.64           C  
ANISOU  339  CA  ILE A  48    10422   5989   6630  -1048   -355   -176       C  
ATOM    340  C   ILE A  48     -20.167  63.135 -14.364  1.00 61.55           C  
ANISOU  340  C   ILE A  48    10433   6209   6744  -1097   -288   -135       C  
ATOM    341  O   ILE A  48     -20.694  63.078 -13.252  1.00 63.14           O  
ANISOU  341  O   ILE A  48    10737   6347   6905  -1142   -208    -69       O  
ATOM    342  CB  ILE A  48     -20.647  61.082 -15.755  1.00 56.94           C  
ANISOU  342  CB  ILE A  48     9945   5453   6237  -1197   -303   -203       C  
ATOM    343  CG1 ILE A  48     -21.260  61.916 -16.880  1.00 53.47           C  
ANISOU  343  CG1 ILE A  48     9277   5161   5878  -1270   -302   -257       C  
ATOM    344  CG2 ILE A  48     -21.722  60.592 -14.792  1.00 56.53           C  
ANISOU  344  CG2 ILE A  48    10009   5288   6182  -1321   -185   -134       C  
ATOM    345  CD1 ILE A  48     -22.370  61.215 -17.625  1.00 52.53           C  
ANISOU  345  CD1 ILE A  48     9132   4990   5837  -1419   -260   -290       C  
ATOM    346  N   GLY A  49     -20.072  64.269 -15.047  1.00 57.85           N  
ANISOU  346  N   GLY A  49     9767   5898   6315  -1083   -318   -173       N  
ATOM    347  CA  GLY A  49     -20.605  65.494 -14.494  1.00 55.09           C  
ANISOU  347  CA  GLY A  49     9315   5648   5967  -1120   -260   -141       C  
ATOM    348  C   GLY A  49     -20.508  66.694 -15.409  1.00 53.53           C  
ANISOU  348  C   GLY A  49     8898   5617   5822  -1106   -297   -186       C  
ATOM    349  O   GLY A  49     -20.240  66.569 -16.606  1.00 54.64           O  
ANISOU  349  O   GLY A  49     8950   5803   6007  -1093   -354   -244       O  
ATOM    350  N   ALA A  50     -20.730  67.868 -14.831  1.00 50.67           N  
ANISOU  350  N   ALA A  50     8457   5343   5451  -1107   -262   -158       N  
ATOM    351  CA  ALA A  50     -20.680  69.111 -15.579  1.00 48.29           C  
ANISOU  351  CA  ALA A  50     7956   5196   5198  -1095   -289   -191       C  
ATOM    352  C   ALA A  50     -20.351  70.271 -14.659  1.00 48.54           C  
ANISOU  352  C   ALA A  50     7963   5291   5188  -1037   -284   -160       C  
ATOM    353  O   ALA A  50     -20.858  70.356 -13.539  1.00 51.29           O  
ANISOU  353  O   ALA A  50     8398   5595   5497  -1069   -213   -109       O  
ATOM    354  CB  ALA A  50     -21.997  69.356 -16.292  1.00 48.83           C  
ANISOU  354  CB  ALA A  50     7892   5317   5346  -1229   -222   -205       C  
ATOM    355  N   LEU A  51     -19.488  71.158 -15.133  1.00 46.22           N  
ANISOU  355  N   LEU A  51     7557   5100   4904   -952   -357   -190       N  
ATOM    356  CA  LEU A  51     -19.184  72.377 -14.407  1.00 46.09           C  
ANISOU  356  CA  LEU A  51     7494   5155   4863   -903   -360   -171       C  
ATOM    357  C   LEU A  51     -19.957  73.532 -15.031  1.00 47.14           C  
ANISOU  357  C   LEU A  51     7440   5407   5064   -969   -319   -182       C  
ATOM    358  O   LEU A  51     -19.855  73.767 -16.234  1.00 45.92           O  
ANISOU  358  O   LEU A  51     7157   5326   4964   -972   -355   -221       O  
ATOM    359  CB  LEU A  51     -17.681  72.656 -14.428  1.00 43.76           C  
ANISOU  359  CB  LEU A  51     7197   4891   4540   -766   -469   -196       C  
ATOM    360  CG  LEU A  51     -17.198  73.957 -13.795  1.00 43.92           C  
ANISOU  360  CG  LEU A  51     7158   4988   4543   -708   -492   -188       C  
ATOM    361  CD1 LEU A  51     -17.373  73.922 -12.280  1.00 43.41           C  
ANISOU  361  CD1 LEU A  51     7244   4851   4398   -698   -456   -141       C  
ATOM    362  CD2 LEU A  51     -15.747  74.213 -14.177  1.00 43.86           C  
ANISOU  362  CD2 LEU A  51     7102   5025   4537   -589   -603   -225       C  
ATOM    363  N   LEU A  52     -20.745  74.233 -14.221  1.00 46.64           N  
ANISOU  363  N   LEU A  52     7366   5361   4992  -1017   -242   -147       N  
ATOM    364  CA  LEU A  52     -21.479  75.401 -14.695  1.00 44.22           C  
ANISOU  364  CA  LEU A  52     6888   5165   4747  -1069   -203   -154       C  
ATOM    365  C   LEU A  52     -20.824  76.663 -14.165  1.00 42.85           C  
ANISOU  365  C   LEU A  52     6670   5059   4551   -991   -235   -150       C  
ATOM    366  O   LEU A  52     -20.308  76.681 -13.045  1.00 44.44           O  
ANISOU  366  O   LEU A  52     6990   5213   4684   -933   -246   -128       O  
ATOM    367  CB  LEU A  52     -22.943  75.351 -14.257  1.00 43.61           C  
ANISOU  367  CB  LEU A  52     6810   5068   4692  -1185    -86   -122       C  
ATOM    368  CG  LEU A  52     -23.663  74.011 -14.396  1.00 47.12           C  
ANISOU  368  CG  LEU A  52     7336   5416   5150  -1274    -38   -115       C  
ATOM    369  CD1 LEU A  52     -25.088  74.122 -13.866  1.00 46.55           C  
ANISOU  369  CD1 LEU A  52     7246   5335   5107  -1387     86    -81       C  
ATOM    370  CD2 LEU A  52     -23.651  73.540 -15.843  1.00 46.87           C  
ANISOU  370  CD2 LEU A  52     7215   5412   5180  -1299    -93   -165       C  
ATOM    371  N   PHE A  53     -20.849  77.719 -14.968  1.00 40.12           N  
ANISOU  371  N   PHE A  53     6159   4821   4263   -990   -253   -172       N  
ATOM    372  CA  PHE A  53     -20.266  78.987 -14.559  1.00 38.46           C  
ANISOU  372  CA  PHE A  53     5893   4675   4044   -926   -282   -172       C  
ATOM    373  C   PHE A  53     -20.895  80.160 -15.293  1.00 38.58           C  
ANISOU  373  C   PHE A  53     5734   4796   4130   -965   -254   -180       C  
ATOM    374  O   PHE A  53     -21.433  79.997 -16.390  1.00 37.86           O  
ANISOU  374  O   PHE A  53     5547   4744   4093  -1016   -246   -196       O  
ATOM    375  CB  PHE A  53     -18.753  78.973 -14.789  1.00 37.85           C  
ANISOU  375  CB  PHE A  53     5825   4607   3951   -819   -391   -200       C  
ATOM    376  CG  PHE A  53     -18.346  78.474 -16.149  1.00 36.68           C  
ANISOU  376  CG  PHE A  53     5604   4486   3845   -810   -440   -234       C  
ATOM    377  CD1 PHE A  53     -18.267  79.342 -17.224  1.00 38.17           C  
ANISOU  377  CD1 PHE A  53     5632   4776   4093   -810   -457   -255       C  
ATOM    378  CD2 PHE A  53     -18.030  77.140 -16.348  1.00 37.95           C  
ANISOU  378  CD2 PHE A  53     5867   4570   3982   -797   -467   -244       C  
ATOM    379  CE1 PHE A  53     -17.887  78.890 -18.476  1.00 39.70           C  
ANISOU  379  CE1 PHE A  53     5768   4999   4317   -796   -498   -286       C  
ATOM    380  CE2 PHE A  53     -17.647  76.676 -17.595  1.00 38.33           C  
ANISOU  380  CE2 PHE A  53     5856   4645   4064   -782   -510   -281       C  
ATOM    381  CZ  PHE A  53     -17.575  77.552 -18.661  1.00 40.14           C  
ANISOU  381  CZ  PHE A  53     5925   4980   4347   -781   -525   -302       C  
ATOM    382  N   ASP A  54     -20.822  81.337 -14.675  1.00 37.83           N  
ANISOU  382  N   ASP A  54     5603   4741   4028   -936   -245   -171       N  
ATOM    383  CA  ASP A  54     -21.255  82.576 -15.309  1.00 39.61           C  
ANISOU  383  CA  ASP A  54     5670   5063   4316   -955   -228   -177       C  
ATOM    384  C   ASP A  54     -20.275  82.963 -16.409  1.00 43.24           C  
ANISOU  384  C   ASP A  54     6029   5586   4813   -901   -311   -205       C  
ATOM    385  O   ASP A  54     -19.092  82.623 -16.348  1.00 44.14           O  
ANISOU  385  O   ASP A  54     6194   5677   4900   -831   -383   -221       O  
ATOM    386  CB  ASP A  54     -21.369  83.711 -14.285  1.00 40.45           C  
ANISOU  386  CB  ASP A  54     5782   5184   4404   -933   -198   -162       C  
ATOM    387  CG  ASP A  54     -22.454  83.466 -13.259  1.00 43.64           C  
ANISOU  387  CG  ASP A  54     6269   5539   4773   -988    -98   -131       C  
ATOM    388  OD1 ASP A  54     -23.310  82.585 -13.488  1.00 48.10           O  
ANISOU  388  OD1 ASP A  54     6850   6074   5352  -1062    -42   -120       O  
ATOM    389  OD2 ASP A  54     -22.455  84.159 -12.221  1.00 42.88           O  
ANISOU  389  OD2 ASP A  54     6221   5434   4637   -960    -74   -120       O  
ATOM    390  N   SER A  55     -20.771  83.698 -17.399  1.00 45.74           N  
ANISOU  390  N   SER A  55     6203   5983   5191   -931   -297   -211       N  
ATOM    391  CA  SER A  55     -20.003  84.024 -18.598  1.00 47.56           C  
ANISOU  391  CA  SER A  55     6334   6278   5458   -891   -359   -233       C  
ATOM    392  C   SER A  55     -18.784  84.901 -18.332  1.00 47.53           C  
ANISOU  392  C   SER A  55     6309   6298   5453   -812   -417   -239       C  
ATOM    393  O   SER A  55     -18.803  85.762 -17.455  1.00 47.83           O  
ANISOU  393  O   SER A  55     6355   6333   5483   -799   -403   -228       O  
ATOM    394  CB  SER A  55     -20.907  84.723 -19.617  1.00 47.70           C  
ANISOU  394  CB  SER A  55     6211   6376   5535   -939   -327   -230       C  
ATOM    395  OG  SER A  55     -22.209  84.166 -19.604  1.00 50.18           O  
ANISOU  395  OG  SER A  55     6533   6674   5861  -1021   -265   -223       O  
ATOM    396  N   GLY A  56     -17.728  84.678 -19.108  1.00 47.17           N  
ANISOU  396  N   GLY A  56     6232   6274   5417   -760   -481   -261       N  
ATOM    397  CA  GLY A  56     -16.577  85.559 -19.103  1.00 47.97           C  
ANISOU  397  CA  GLY A  56     6280   6409   5536   -694   -534   -270       C  
ATOM    398  C   GLY A  56     -16.914  86.831 -19.856  1.00 50.94           C  
ANISOU  398  C   GLY A  56     6519   6867   5971   -713   -511   -259       C  
ATOM    399  O   GLY A  56     -17.581  86.792 -20.890  1.00 53.61           O  
ANISOU  399  O   GLY A  56     6786   7250   6335   -750   -485   -256       O  
ATOM    400  N   GLU A  57     -16.462  87.965 -19.334  1.00 49.76           N  
ANISOU  400  N   GLU A  57     6335   6732   5839   -685   -524   -255       N  
ATOM    401  CA  GLU A  57     -16.769  89.252 -19.942  1.00 48.82           C  
ANISOU  401  CA  GLU A  57     6097   6678   5774   -700   -501   -241       C  
ATOM    402  C   GLU A  57     -15.578  89.819 -20.707  1.00 46.79           C  
ANISOU  402  C   GLU A  57     5756   6466   5557   -652   -548   -249       C  
ATOM    403  O   GLU A  57     -14.424  89.524 -20.395  1.00 47.36           O  
ANISOU  403  O   GLU A  57     5859   6516   5620   -602   -604   -269       O  
ATOM    404  CB  GLU A  57     -17.226  90.250 -18.871  1.00 48.55           C  
ANISOU  404  CB  GLU A  57     6078   6628   5741   -709   -471   -230       C  
ATOM    405  CG  GLU A  57     -18.517  89.853 -18.173  1.00 51.45           C  
ANISOU  405  CG  GLU A  57     6511   6962   6077   -760   -404   -216       C  
ATOM    406  CD  GLU A  57     -18.888  90.783 -17.030  1.00 55.77           C  
ANISOU  406  CD  GLU A  57     7089   7488   6614   -759   -373   -209       C  
ATOM    407  OE1 GLU A  57     -18.088  91.681 -16.695  1.00 57.16           O  
ANISOU  407  OE1 GLU A  57     7247   7667   6804   -718   -413   -219       O  
ATOM    408  OE2 GLU A  57     -19.987  90.611 -16.461  1.00 59.41           O  
ANISOU  408  OE2 GLU A  57     7590   7929   7054   -800   -306   -196       O  
ATOM    409  N   THR A  58     -15.874  90.631 -21.714  1.00 44.17           N  
ANISOU  409  N   THR A  58     5315   6197   5270   -668   -525   -233       N  
ATOM    410  CA  THR A  58     -14.856  91.391 -22.427  1.00 42.84           C  
ANISOU  410  CA  THR A  58     5058   6073   5147   -632   -552   -232       C  
ATOM    411  C   THR A  58     -14.365  92.551 -21.569  1.00 41.86           C  
ANISOU  411  C   THR A  58     4921   5933   5053   -616   -567   -231       C  
ATOM    412  O   THR A  58     -14.955  92.856 -20.529  1.00 41.94           O  
ANISOU  412  O   THR A  58     4985   5906   5045   -632   -550   -229       O  
ATOM    413  CB  THR A  58     -15.396  91.949 -23.752  1.00 41.82           C  
ANISOU  413  CB  THR A  58     4829   6012   5050   -652   -518   -208       C  
ATOM    414  OG1 THR A  58     -16.369  92.965 -23.475  1.00 41.13           O  
ANISOU  414  OG1 THR A  58     4709   5934   4985   -685   -476   -185       O  
ATOM    415  CG2 THR A  58     -16.041  90.837 -24.579  1.00 38.74           C  
ANISOU  415  CG2 THR A  58     4455   5637   4627   -674   -506   -215       C  
ATOM    416  N   ALA A  59     -13.296  93.203 -22.015  1.00 39.88           N  
ANISOU  416  N   ALA A  59     4597   5709   4848   -585   -597   -233       N  
ATOM    417  CA  ALA A  59     -12.727  94.329 -21.284  1.00 40.22           C  
ANISOU  417  CA  ALA A  59     4619   5733   4929   -574   -619   -237       C  
ATOM    418  C   ALA A  59     -13.321  95.673 -21.735  1.00 42.27           C  
ANISOU  418  C   ALA A  59     4799   6023   5238   -602   -574   -206       C  
ATOM    419  O   ALA A  59     -12.891  96.736 -21.282  1.00 42.63           O  
ANISOU  419  O   ALA A  59     4817   6054   5325   -597   -587   -209       O  
ATOM    420  CB  ALA A  59     -11.214  94.339 -21.443  1.00 35.87           C  
ANISOU  420  CB  ALA A  59     4027   5189   4412   -530   -676   -258       C  
ATOM    421  N   GLU A  60     -14.320  95.617 -22.612  1.00 42.94           N  
ANISOU  421  N   GLU A  60     4850   6147   5318   -629   -524   -180       N  
ATOM    422  CA  GLU A  60     -14.878  96.820 -23.232  1.00 44.39           C  
ANISOU  422  CA  GLU A  60     4955   6366   5547   -646   -484   -146       C  
ATOM    423  C   GLU A  60     -15.519  97.790 -22.237  1.00 43.09           C  
ANISOU  423  C   GLU A  60     4812   6165   5395   -660   -463   -143       C  
ATOM    424  O   GLU A  60     -15.192  98.978 -22.222  1.00 42.04           O  
ANISOU  424  O   GLU A  60     4633   6029   5313   -655   -463   -132       O  
ATOM    425  CB  GLU A  60     -15.907  96.435 -24.296  1.00 47.02           C  
ANISOU  425  CB  GLU A  60     5257   6747   5862   -667   -445   -124       C  
ATOM    426  CG  GLU A  60     -16.518  97.627 -25.007  1.00 51.64           C  
ANISOU  426  CG  GLU A  60     5764   7369   6487   -677   -408    -86       C  
ATOM    427  CD  GLU A  60     -17.403  97.227 -26.169  1.00 57.44           C  
ANISOU  427  CD  GLU A  60     6463   8159   7203   -689   -385    -67       C  
ATOM    428  OE1 GLU A  60     -18.057  98.115 -26.754  1.00 61.20           O  
ANISOU  428  OE1 GLU A  60     6883   8668   7704   -693   -358    -35       O  
ATOM    429  OE2 GLU A  60     -17.445  96.026 -26.501  1.00 61.68           O  
ANISOU  429  OE2 GLU A  60     7031   8705   7699   -694   -399    -87       O  
ATOM    430  N   ALA A  61     -16.440  97.284 -21.423  1.00 41.26           N  
ANISOU  430  N   ALA A  61     4652   5906   5119   -677   -442   -153       N  
ATOM    431  CA  ALA A  61     -17.129  98.105 -20.435  1.00 38.88           C  
ANISOU  431  CA  ALA A  61     4381   5572   4821   -686   -414   -153       C  
ATOM    432  C   ALA A  61     -16.138  98.759 -19.468  1.00 39.87           C  
ANISOU  432  C   ALA A  61     4538   5650   4960   -661   -459   -178       C  
ATOM    433  O   ALA A  61     -16.304  99.913 -19.072  1.00 42.10           O  
ANISOU  433  O   ALA A  61     4805   5915   5275   -660   -447   -176       O  
ATOM    434  CB  ALA A  61     -18.147  97.268 -19.673  1.00 36.43           C  
ANISOU  434  CB  ALA A  61     4150   5238   4455   -708   -379   -160       C  
ATOM    435  N   THR A  62     -15.103  98.013 -19.100  1.00 36.96           N  
ANISOU  435  N   THR A  62     4214   5260   4568   -639   -516   -206       N  
ATOM    436  CA  THR A  62     -14.077  98.515 -18.202  1.00 35.95           C  
ANISOU  436  CA  THR A  62     4114   5090   4453   -613   -574   -237       C  
ATOM    437  C   THR A  62     -13.283  99.635 -18.870  1.00 37.54           C  
ANISOU  437  C   THR A  62     4215   5311   4737   -611   -591   -229       C  
ATOM    438  O   THR A  62     -12.931 100.624 -18.226  1.00 40.99           O  
ANISOU  438  O   THR A  62     4652   5714   5208   -607   -613   -245       O  
ATOM    439  CB  THR A  62     -13.121  97.384 -17.757  1.00 37.16           C  
ANISOU  439  CB  THR A  62     4330   5222   4566   -582   -639   -268       C  
ATOM    440  OG1 THR A  62     -13.866  96.376 -17.061  1.00 37.09           O  
ANISOU  440  OG1 THR A  62     4428   5185   4479   -586   -619   -271       O  
ATOM    441  CG2 THR A  62     -12.032  97.918 -16.839  1.00 37.68           C  
ANISOU  441  CG2 THR A  62     4418   5250   4649   -552   -711   -305       C  
ATOM    442  N   ARG A  63     -13.018  99.481 -20.165  1.00 36.61           N  
ANISOU  442  N   ARG A  63     4016   5244   4651   -615   -577   -203       N  
ATOM    443  CA  ARG A  63     -12.236 100.462 -20.920  1.00 36.01           C  
ANISOU  443  CA  ARG A  63     3842   5188   4653   -616   -581   -187       C  
ATOM    444  C   ARG A  63     -13.006 101.771 -21.130  1.00 34.40           C  
ANISOU  444  C   ARG A  63     3600   4982   4490   -636   -532   -156       C  
ATOM    445  O   ARG A  63     -12.453 102.856 -20.958  1.00 35.52           O  
ANISOU  445  O   ARG A  63     3706   5098   4692   -640   -546   -158       O  
ATOM    446  CB  ARG A  63     -11.810  99.875 -22.273  1.00 36.24           C  
ANISOU  446  CB  ARG A  63     3806   5274   4690   -609   -569   -165       C  
ATOM    447  CG  ARG A  63     -11.131 100.871 -23.206  1.00 38.54           C  
ANISOU  447  CG  ARG A  63     3995   5591   5057   -614   -553   -137       C  
ATOM    448  CD  ARG A  63     -10.646 100.220 -24.507  1.00 40.61           C  
ANISOU  448  CD  ARG A  63     4202   5911   5316   -601   -538   -118       C  
ATOM    449  NE  ARG A  63     -11.727  99.909 -25.443  1.00 40.52           N  
ANISOU  449  NE  ARG A  63     4187   5944   5264   -609   -489    -84       N  
ATOM    450  CZ  ARG A  63     -12.169  98.680 -25.708  1.00 40.28           C  
ANISOU  450  CZ  ARG A  63     4199   5934   5171   -602   -490    -96       C  
ATOM    451  NH1 ARG A  63     -13.152  98.499 -26.580  1.00 38.70           N  
ANISOU  451  NH1 ARG A  63     3988   5774   4941   -613   -453    -69       N  
ATOM    452  NH2 ARG A  63     -11.633  97.630 -25.105  1.00 41.37           N  
ANISOU  452  NH2 ARG A  63     4392   6049   5277   -584   -533   -136       N  
ATOM    453  N   LEU A  64     -14.277 101.662 -21.507  1.00 32.25           N  
ANISOU  453  N   LEU A  64     3332   4734   4189   -649   -478   -129       N  
ATOM    454  CA  LEU A  64     -15.120 102.840 -21.693  1.00 34.62           C  
ANISOU  454  CA  LEU A  64     3598   5032   4522   -660   -432    -99       C  
ATOM    455  C   LEU A  64     -15.184 103.668 -20.415  1.00 37.42           C  
ANISOU  455  C   LEU A  64     4005   5325   4889   -657   -444   -127       C  
ATOM    456  O   LEU A  64     -15.040 104.889 -20.449  1.00 38.18           O  
ANISOU  456  O   LEU A  64     4067   5398   5043   -659   -437   -116       O  
ATOM    457  CB  LEU A  64     -16.526 102.432 -22.133  1.00 35.07           C  
ANISOU  457  CB  LEU A  64     3656   5126   4543   -670   -382    -75       C  
ATOM    458  CG  LEU A  64     -16.591 101.693 -23.475  1.00 38.85           C  
ANISOU  458  CG  LEU A  64     4086   5667   5007   -672   -372    -50       C  
ATOM    459  CD1 LEU A  64     -18.026 101.393 -23.864  1.00 40.12           C  
ANISOU  459  CD1 LEU A  64     4241   5863   5141   -686   -331    -31       C  
ATOM    460  CD2 LEU A  64     -15.891 102.494 -24.569  1.00 36.46           C  
ANISOU  460  CD2 LEU A  64     3704   5392   4757   -664   -369    -15       C  
ATOM    461  N   LYS A  65     -15.370 103.001 -19.282  1.00 38.81           N  
ANISOU  461  N   LYS A  65     4270   5469   5007   -651   -461   -163       N  
ATOM    462  CA  LYS A  65     -15.403 103.699 -18.004  1.00 37.12           C  
ANISOU  462  CA  LYS A  65     4120   5196   4789   -642   -475   -196       C  
ATOM    463  C   LYS A  65     -14.038 104.282 -17.653  1.00 40.89           C  
ANISOU  463  C   LYS A  65     4584   5637   5314   -634   -543   -227       C  
ATOM    464  O   LYS A  65     -13.955 105.369 -17.084  1.00 44.10           O  
ANISOU  464  O   LYS A  65     5000   5999   5755   -634   -552   -243       O  
ATOM    465  CB  LYS A  65     -15.887 102.766 -16.896  1.00 33.41           C  
ANISOU  465  CB  LYS A  65     3758   4702   4234   -635   -474   -223       C  
ATOM    466  CG  LYS A  65     -17.333 102.327 -17.058  1.00 33.13           C  
ANISOU  466  CG  LYS A  65     3733   4693   4162   -650   -400   -197       C  
ATOM    467  CD  LYS A  65     -17.726 101.316 -15.999  1.00 40.24           C  
ANISOU  467  CD  LYS A  65     4743   5567   4981   -648   -392   -219       C  
ATOM    468  CE  LYS A  65     -19.204 100.980 -16.071  1.00 47.12           C  
ANISOU  468  CE  LYS A  65     5616   6460   5826   -671   -312   -196       C  
ATOM    469  NZ  LYS A  65     -19.570 100.352 -17.365  1.00 55.30           N  
ANISOU  469  NZ  LYS A  65     6576   7553   6880   -694   -294   -165       N  
ATOM    470  N   ARG A  66     -12.972 103.567 -18.004  1.00 40.98           N  
ANISOU  470  N   ARG A  66     4571   5667   5331   -628   -592   -237       N  
ATOM    471  CA  ARG A  66     -11.616 104.049 -17.748  1.00 40.17           C  
ANISOU  471  CA  ARG A  66     4439   5538   5285   -623   -660   -268       C  
ATOM    472  C   ARG A  66     -11.369 105.367 -18.478  1.00 37.17           C  
ANISOU  472  C   ARG A  66     3968   5155   4998   -645   -638   -241       C  
ATOM    473  O   ARG A  66     -10.822 106.312 -17.907  1.00 38.55           O  
ANISOU  473  O   ARG A  66     4140   5283   5225   -651   -673   -268       O  
ATOM    474  CB  ARG A  66     -10.574 103.006 -18.174  1.00 40.09           C  
ANISOU  474  CB  ARG A  66     4402   5559   5272   -608   -706   -279       C  
ATOM    475  CG  ARG A  66      -9.134 103.352 -17.771  1.00 41.05           C  
ANISOU  475  CG  ARG A  66     4490   5657   5452   -599   -786   -320       C  
ATOM    476  CD  ARG A  66      -8.097 102.401 -18.402  1.00 43.91           C  
ANISOU  476  CD  ARG A  66     4801   6058   5824   -580   -820   -325       C  
ATOM    477  NE  ARG A  66      -8.526 101.005 -18.381  1.00 41.26           N  
ANISOU  477  NE  ARG A  66     4533   5742   5401   -556   -815   -323       N  
ATOM    478  CZ  ARG A  66      -8.597 100.234 -19.460  1.00 42.09           C  
ANISOU  478  CZ  ARG A  66     4600   5897   5495   -553   -780   -295       C  
ATOM    479  NH1 ARG A  66      -9.004  98.978 -19.360  1.00 42.79           N  
ANISOU  479  NH1 ARG A  66     4760   5992   5507   -535   -779   -298       N  
ATOM    480  NH2 ARG A  66      -8.253 100.718 -20.643  1.00 41.46           N  
ANISOU  480  NH2 ARG A  66     4416   5859   5478   -567   -744   -262       N  
ATOM    481  N   THR A  67     -11.780 105.419 -19.741  1.00 34.31           N  
ANISOU  481  N   THR A  67     3538   4843   4656   -656   -580   -187       N  
ATOM    482  CA  THR A  67     -11.630 106.616 -20.559  1.00 38.25           C  
ANISOU  482  CA  THR A  67     3958   5341   5236   -674   -547   -148       C  
ATOM    483  C   THR A  67     -12.481 107.771 -20.027  1.00 37.84           C  
ANISOU  483  C   THR A  67     3936   5240   5200   -679   -519   -145       C  
ATOM    484  O   THR A  67     -12.033 108.917 -19.982  1.00 39.64           O  
ANISOU  484  O   THR A  67     4135   5426   5502   -693   -526   -145       O  
ATOM    485  CB  THR A  67     -12.001 106.320 -22.030  1.00 43.40           C  
ANISOU  485  CB  THR A  67     4546   6060   5885   -676   -492    -89       C  
ATOM    486  OG1 THR A  67     -10.826 105.900 -22.733  1.00 49.01           O  
ANISOU  486  OG1 THR A  67     5196   6801   6625   -676   -512    -86       O  
ATOM    487  CG2 THR A  67     -12.575 107.548 -22.722  1.00 46.25           C  
ANISOU  487  CG2 THR A  67     4864   6416   6294   -687   -438    -38       C  
ATOM    488  N   ALA A  68     -13.703 107.456 -19.613  1.00 35.67           N  
ANISOU  488  N   ALA A  68     3720   4971   4862   -667   -485   -144       N  
ATOM    489  CA  ALA A  68     -14.615 108.460 -19.088  1.00 34.75           C  
ANISOU  489  CA  ALA A  68     3634   4813   4754   -662   -451   -143       C  
ATOM    490  C   ALA A  68     -14.089 109.068 -17.793  1.00 38.11           C  
ANISOU  490  C   ALA A  68     4121   5166   5192   -658   -501   -201       C  
ATOM    491  O   ALA A  68     -14.267 110.263 -17.551  1.00 39.30           O  
ANISOU  491  O   ALA A  68     4274   5268   5390   -659   -489   -203       O  
ATOM    492  CB  ALA A  68     -16.000 107.859 -18.872  1.00 29.99           C  
ANISOU  492  CB  ALA A  68     3075   4238   4081   -650   -401   -134       C  
ATOM    493  N   ARG A  69     -13.441 108.252 -16.962  1.00 39.60           N  
ANISOU  493  N   ARG A  69     4365   5344   5336   -650   -560   -249       N  
ATOM    494  CA  ARG A  69     -12.845 108.756 -15.724  1.00 40.37           C  
ANISOU  494  CA  ARG A  69     4526   5375   5438   -643   -623   -311       C  
ATOM    495  C   ARG A  69     -11.756 109.781 -16.028  1.00 43.14           C  
ANISOU  495  C   ARG A  69     4806   5691   5892   -666   -663   -319       C  
ATOM    496  O   ARG A  69     -11.681 110.826 -15.380  1.00 47.03           O  
ANISOU  496  O   ARG A  69     5327   6122   6421   -669   -682   -350       O  
ATOM    497  CB  ARG A  69     -12.271 107.615 -14.875  1.00 37.84           C  
ANISOU  497  CB  ARG A  69     4276   5055   5047   -624   -687   -357       C  
ATOM    498  CG  ARG A  69     -13.322 106.720 -14.235  1.00 35.18           C  
ANISOU  498  CG  ARG A  69     4033   4728   4605   -604   -649   -358       C  
ATOM    499  CD  ARG A  69     -12.727 105.840 -13.138  1.00 38.26           C  
ANISOU  499  CD  ARG A  69     4520   5096   4923   -578   -719   -408       C  
ATOM    500  NE  ARG A  69     -11.638 104.981 -13.608  1.00 35.59           N  
ANISOU  500  NE  ARG A  69     4138   4786   4598   -575   -778   -412       N  
ATOM    501  CZ  ARG A  69     -11.789 103.721 -14.007  1.00 34.33           C  
ANISOU  501  CZ  ARG A  69     3989   4667   4389   -569   -763   -390       C  
ATOM    502  NH1 ARG A  69     -10.737 103.020 -14.413  1.00 39.13           N  
ANISOU  502  NH1 ARG A  69     4557   5297   5014   -559   -819   -398       N  
ATOM    503  NH2 ARG A  69     -12.988 103.154 -14.000  1.00 29.91           N  
ANISOU  503  NH2 ARG A  69     3477   4122   3766   -573   -693   -363       N  
ATOM    504  N   ARG A  70     -10.921 109.486 -17.020  1.00 43.27           N  
ANISOU  504  N   ARG A  70     4734   5749   5959   -683   -672   -292       N  
ATOM    505  CA  ARG A  70      -9.863 110.413 -17.414  1.00 44.21           C  
ANISOU  505  CA  ARG A  70     4775   5840   6185   -712   -699   -293       C  
ATOM    506  C   ARG A  70     -10.446 111.723 -17.934  1.00 44.92           C  
ANISOU  506  C   ARG A  70     4835   5897   6336   -730   -639   -251       C  
ATOM    507  O   ARG A  70      -9.920 112.798 -17.653  1.00 47.91           O  
ANISOU  507  O   ARG A  70     5199   6213   6791   -752   -664   -271       O  
ATOM    508  CB  ARG A  70      -8.955 109.797 -18.484  1.00 40.51           C  
ANISOU  508  CB  ARG A  70     4211   5428   5752   -724   -701   -264       C  
ATOM    509  CG  ARG A  70      -8.132 108.606 -18.023  1.00 41.19           C  
ANISOU  509  CG  ARG A  70     4313   5538   5799   -703   -771   -309       C  
ATOM    510  CD  ARG A  70      -7.079 108.231 -19.064  1.00 42.24           C  
ANISOU  510  CD  ARG A  70     4341   5720   5989   -714   -772   -286       C  
ATOM    511  NE  ARG A  70      -6.308 107.053 -18.669  1.00 43.40           N  
ANISOU  511  NE  ARG A  70     4501   5891   6098   -685   -839   -328       N  
ATOM    512  CZ  ARG A  70      -6.331 105.889 -19.315  1.00 41.89           C  
ANISOU  512  CZ  ARG A  70     4301   5759   5856   -662   -819   -307       C  
ATOM    513  NH1 ARG A  70      -7.075 105.742 -20.402  1.00 38.74           N  
ANISOU  513  NH1 ARG A  70     3877   5406   5437   -668   -738   -247       N  
ATOM    514  NH2 ARG A  70      -5.600 104.871 -18.878  1.00 40.77           N  
ANISOU  514  NH2 ARG A  70     4178   5630   5684   -631   -885   -348       N  
ATOM    515  N   ARG A  71     -11.535 111.630 -18.688  1.00 42.03           N  
ANISOU  515  N   ARG A  71     4461   5572   5938   -718   -563   -193       N  
ATOM    516  CA  ARG A  71     -12.096 112.802 -19.349  1.00 41.11           C  
ANISOU  516  CA  ARG A  71     4312   5432   5877   -726   -505   -143       C  
ATOM    517  C   ARG A  71     -12.802 113.731 -18.367  1.00 42.65           C  
ANISOU  517  C   ARG A  71     4579   5556   6071   -712   -501   -175       C  
ATOM    518  O   ARG A  71     -12.707 114.951 -18.484  1.00 46.04           O  
ANISOU  518  O   ARG A  71     4994   5927   6574   -725   -490   -164       O  
ATOM    519  CB  ARG A  71     -13.049 112.377 -20.464  1.00 36.99           C  
ANISOU  519  CB  ARG A  71     3758   4981   5316   -711   -435    -75       C  
ATOM    520  CG  ARG A  71     -12.344 112.099 -21.783  1.00 37.52           C  
ANISOU  520  CG  ARG A  71     3739   5100   5416   -728   -418    -25       C  
ATOM    521  CD  ARG A  71     -13.331 111.779 -22.884  1.00 42.44           C  
ANISOU  521  CD  ARG A  71     4338   5789   5997   -709   -357     38       C  
ATOM    522  NE  ARG A  71     -14.132 110.602 -22.566  1.00 49.65           N  
ANISOU  522  NE  ARG A  71     5296   6749   6821   -689   -358     18       N  
ATOM    523  CZ  ARG A  71     -15.246 110.260 -23.206  1.00 57.40           C  
ANISOU  523  CZ  ARG A  71     6271   7782   7757   -673   -315     55       C  
ATOM    524  NH1 ARG A  71     -15.913 109.171 -22.844  1.00 59.33           N  
ANISOU  524  NH1 ARG A  71     6554   8061   7929   -664   -317     32       N  
ATOM    525  NH2 ARG A  71     -15.698 111.010 -24.204  1.00 59.09           N  
ANISOU  525  NH2 ARG A  71     6442   8011   8000   -665   -272    115       N  
ATOM    526  N   TYR A  72     -13.502 113.154 -17.398  1.00 41.49           N  
ANISOU  526  N   TYR A  72     4515   5411   5840   -685   -507   -214       N  
ATOM    527  CA  TYR A  72     -14.095 113.935 -16.323  1.00 41.57           C  
ANISOU  527  CA  TYR A  72     4603   5354   5836   -665   -505   -255       C  
ATOM    528  C   TYR A  72     -13.022 114.663 -15.518  1.00 45.96           C  
ANISOU  528  C   TYR A  72     5183   5832   6447   -683   -581   -317       C  
ATOM    529  O   TYR A  72     -13.198 115.822 -15.138  1.00 49.38           O  
ANISOU  529  O   TYR A  72     5643   6194   6924   -682   -577   -335       O  
ATOM    530  CB  TYR A  72     -14.930 113.039 -15.409  1.00 39.72           C  
ANISOU  530  CB  TYR A  72     4455   5140   5494   -634   -494   -285       C  
ATOM    531  CG  TYR A  72     -16.333 112.803 -15.918  1.00 39.20           C  
ANISOU  531  CG  TYR A  72     4379   5125   5391   -615   -410   -236       C  
ATOM    532  CD1 TYR A  72     -17.094 113.853 -16.422  1.00 36.48           C  
ANISOU  532  CD1 TYR A  72     4004   4764   5094   -603   -356   -198       C  
ATOM    533  CD2 TYR A  72     -16.892 111.531 -15.910  1.00 37.36           C  
ANISOU  533  CD2 TYR A  72     4164   4952   5079   -608   -388   -227       C  
ATOM    534  CE1 TYR A  72     -18.372 113.645 -16.893  1.00 34.06           C  
ANISOU  534  CE1 TYR A  72     3677   4506   4757   -582   -287   -156       C  
ATOM    535  CE2 TYR A  72     -18.174 111.313 -16.382  1.00 36.09           C  
ANISOU  535  CE2 TYR A  72     3982   4837   4892   -596   -317   -187       C  
ATOM    536  CZ  TYR A  72     -18.907 112.375 -16.872  1.00 34.67           C  
ANISOU  536  CZ  TYR A  72     3764   4647   4761   -582   -269   -153       C  
ATOM    537  OH  TYR A  72     -20.180 112.165 -17.340  1.00 36.76           O  
ANISOU  537  OH  TYR A  72     3999   4961   5005   -566   -205   -116       O  
ATOM    538  N   THR A  73     -11.908 113.982 -15.264  1.00 45.26           N  
ANISOU  538  N   THR A  73     5084   5756   6358   -698   -653   -353       N  
ATOM    539  CA  THR A  73     -10.798 114.594 -14.543  1.00 45.75           C  
ANISOU  539  CA  THR A  73     5155   5751   6478   -718   -737   -417       C  
ATOM    540  C   THR A  73     -10.216 115.750 -15.352  1.00 45.30           C  
ANISOU  540  C   THR A  73     5011   5654   6547   -761   -725   -386       C  
ATOM    541  O   THR A  73     -10.001 116.842 -14.824  1.00 44.38           O  
ANISOU  541  O   THR A  73     4919   5455   6488   -775   -752   -424       O  
ATOM    542  CB  THR A  73      -9.694 113.563 -14.220  1.00 47.03           C  
ANISOU  542  CB  THR A  73     5305   5943   6619   -720   -820   -458       C  
ATOM    543  OG1 THR A  73     -10.128 112.727 -13.142  1.00 50.96           O  
ANISOU  543  OG1 THR A  73     5912   6447   7003   -680   -847   -501       O  
ATOM    544  CG2 THR A  73      -8.402 114.249 -13.818  1.00 44.14           C  
ANISOU  544  CG2 THR A  73     4907   5520   6344   -752   -909   -514       C  
ATOM    545  N   ARG A  74      -9.986 115.510 -16.639  1.00 45.12           N  
ANISOU  545  N   ARG A  74     4895   5687   6564   -781   -681   -318       N  
ATOM    546  CA  ARG A  74      -9.397 116.518 -17.515  1.00 45.94           C  
ANISOU  546  CA  ARG A  74     4914   5757   6783   -824   -657   -276       C  
ATOM    547  C   ARG A  74     -10.354 117.682 -17.803  1.00 46.82           C  
ANISOU  547  C   ARG A  74     5048   5818   6923   -817   -591   -235       C  
ATOM    548  O   ARG A  74      -9.911 118.819 -17.970  1.00 49.06           O  
ANISOU  548  O   ARG A  74     5307   6030   7304   -850   -590   -228       O  
ATOM    549  CB  ARG A  74      -8.933 115.868 -18.823  1.00 44.48           C  
ANISOU  549  CB  ARG A  74     4632   5651   6616   -839   -620   -212       C  
ATOM    550  CG  ARG A  74      -7.729 114.942 -18.648  1.00 45.92           C  
ANISOU  550  CG  ARG A  74     4772   5870   6804   -850   -688   -253       C  
ATOM    551  CD  ARG A  74      -7.522 113.994 -19.828  1.00 46.60           C  
ANISOU  551  CD  ARG A  74     4788   6049   6871   -845   -646   -196       C  
ATOM    552  NE  ARG A  74      -6.429 113.055 -19.572  1.00 47.98           N  
ANISOU  552  NE  ARG A  74     4929   6258   7045   -844   -713   -241       N  
ATOM    553  CZ  ARG A  74      -6.131 112.010 -20.340  1.00 49.64           C  
ANISOU  553  CZ  ARG A  74     5091   6545   7223   -829   -695   -214       C  
ATOM    554  NH1 ARG A  74      -6.844 111.748 -21.428  1.00 47.75           N  
ANISOU  554  NH1 ARG A  74     4836   6360   6946   -818   -615   -144       N  
ATOM    555  NH2 ARG A  74      -5.115 111.219 -20.014  1.00 50.01           N  
ANISOU  555  NH2 ARG A  74     5111   6615   7275   -822   -762   -260       N  
ATOM    556  N   ARG A  75     -11.657 117.414 -17.854  1.00 45.35           N  
ANISOU  556  N   ARG A  75     4908   5666   6658   -773   -535   -207       N  
ATOM    557  CA  ARG A  75     -12.619 118.499 -18.064  1.00 44.82           C  
ANISOU  557  CA  ARG A  75     4863   5551   6614   -754   -476   -171       C  
ATOM    558  C   ARG A  75     -12.612 119.440 -16.869  1.00 47.04           C  
ANISOU  558  C   ARG A  75     5222   5732   6920   -750   -515   -242       C  
ATOM    559  O   ARG A  75     -12.597 120.659 -17.028  1.00 50.21           O  
ANISOU  559  O   ARG A  75     5623   6056   7400   -763   -499   -229       O  
ATOM    560  CB  ARG A  75     -14.036 117.971 -18.297  1.00 38.77           C  
ANISOU  560  CB  ARG A  75     4122   4848   5762   -706   -414   -135       C  
ATOM    561  CG  ARG A  75     -15.023 119.077 -18.675  1.00 37.55           C  
ANISOU  561  CG  ARG A  75     3976   4654   5638   -679   -352    -90       C  
ATOM    562  CD  ARG A  75     -16.457 118.578 -18.773  1.00 36.73           C  
ANISOU  562  CD  ARG A  75     3891   4612   5455   -629   -297    -65       C  
ATOM    563  NE  ARG A  75     -17.013 118.201 -17.474  1.00 37.50           N  
ANISOU  563  NE  ARG A  75     4069   4698   5480   -601   -309   -132       N  
ATOM    564  CZ  ARG A  75     -18.208 117.641 -17.315  1.00 39.30           C  
ANISOU  564  CZ  ARG A  75     4317   4978   5637   -564   -263   -125       C  
ATOM    565  NH1 ARG A  75     -18.966 117.398 -18.376  1.00 37.92           N  
ANISOU  565  NH1 ARG A  75     4082   4870   5456   -550   -214    -59       N  
ATOM    566  NH2 ARG A  75     -18.646 117.317 -16.104  1.00 29.94           N  
ANISOU  566  NH2 ARG A  75     3211   3779   4387   -542   -266   -185       N  
ATOM    567  N   LYS A  76     -12.620 118.865 -15.672  1.00 47.80           N  
ANISOU  567  N   LYS A  76     5393   5825   6944   -731   -566   -316       N  
ATOM    568  CA  LYS A  76     -12.551 119.650 -14.448  1.00 51.48           C  
ANISOU  568  CA  LYS A  76     5944   6199   7417   -722   -613   -395       C  
ATOM    569  C   LYS A  76     -11.274 120.477 -14.404  1.00 55.91           C  
ANISOU  569  C   LYS A  76     6468   6685   8092   -777   -678   -428       C  
ATOM    570  O   LYS A  76     -11.287 121.633 -13.974  1.00 59.11           O  
ANISOU  570  O   LYS A  76     6912   6994   8552   -784   -689   -460       O  
ATOM    571  CB  LYS A  76     -12.637 118.739 -13.224  1.00 53.10           C  
ANISOU  571  CB  LYS A  76     6237   6424   7516   -691   -662   -466       C  
ATOM    572  CG  LYS A  76     -12.114 119.365 -11.942  1.00 57.19           C  
ANISOU  572  CG  LYS A  76     6836   6852   8039   -691   -742   -561       C  
ATOM    573  CD  LYS A  76     -12.798 118.766 -10.728  1.00 60.71           C  
ANISOU  573  CD  LYS A  76     7402   7308   8358   -638   -748   -615       C  
ATOM    574  CE  LYS A  76     -12.768 117.245 -10.769  1.00 63.05           C  
ANISOU  574  CE  LYS A  76     7694   7696   8567   -627   -753   -599       C  
ATOM    575  NZ  LYS A  76     -13.689 116.648  -9.759  1.00 65.43           N  
ANISOU  575  NZ  LYS A  76     8109   8011   8741   -575   -727   -628       N  
ATOM    576  N   ASN A  77     -10.174 119.885 -14.864  1.00 54.62           N  
ANISOU  576  N   ASN A  77     6225   6563   7966   -817   -719   -422       N  
ATOM    577  CA  ASN A  77      -8.895 120.583 -14.879  1.00 54.21           C  
ANISOU  577  CA  ASN A  77     6117   6447   8031   -877   -779   -452       C  
ATOM    578  C   ASN A  77      -8.922 121.815 -15.773  1.00 53.15           C  
ANISOU  578  C   ASN A  77     5934   6253   8007   -912   -719   -390       C  
ATOM    579  O   ASN A  77      -8.345 122.846 -15.426  1.00 55.13           O  
ANISOU  579  O   ASN A  77     6189   6407   8350   -952   -757   -429       O  
ATOM    580  CB  ASN A  77      -7.772 119.639 -15.314  1.00 53.46           C  
ANISOU  580  CB  ASN A  77     5932   6421   7957   -907   -820   -449       C  
ATOM    581  CG  ASN A  77      -7.347 118.700 -14.204  1.00 55.44           C  
ANISOU  581  CG  ASN A  77     6237   6696   8132   -882   -914   -532       C  
ATOM    582  OD1 ASN A  77      -7.575 118.980 -13.027  1.00 58.91           O  
ANISOU  582  OD1 ASN A  77     6775   7081   8529   -858   -966   -604       O  
ATOM    583  ND2 ASN A  77      -6.724 117.582 -14.567  1.00 52.95           N  
ANISOU  583  ND2 ASN A  77     5862   6459   7795   -882   -936   -521       N  
ATOM    584  N   ARG A  78      -9.594 121.707 -16.916  1.00 51.31           N  
ANISOU  584  N   ARG A  78     5660   6073   7761   -897   -628   -295       N  
ATOM    585  CA  ARG A  78      -9.734 122.831 -17.837  1.00 52.76           C  
ANISOU  585  CA  ARG A  78     5809   6204   8034   -920   -562   -224       C  
ATOM    586  C   ARG A  78     -10.377 124.033 -17.153  1.00 55.46           C  
ANISOU  586  C   ARG A  78     6237   6437   8399   -901   -559   -256       C  
ATOM    587  O   ARG A  78      -9.981 125.174 -17.381  1.00 57.76           O  
ANISOU  587  O   ARG A  78     6516   6635   8796   -941   -552   -243       O  
ATOM    588  CB  ARG A  78     -10.556 122.426 -19.063  1.00 54.13           C  
ANISOU  588  CB  ARG A  78     5945   6460   8161   -888   -473   -123       C  
ATOM    589  CG  ARG A  78      -9.760 121.689 -20.129  1.00 54.59           C  
ANISOU  589  CG  ARG A  78     5905   6600   8238   -920   -456    -69       C  
ATOM    590  CD  ARG A  78     -10.438 121.765 -21.488  1.00 55.70           C  
ANISOU  590  CD  ARG A  78     6010   6789   8363   -899   -365     38       C  
ATOM    591  NE  ARG A  78     -11.258 120.592 -21.770  1.00 61.00           N  
ANISOU  591  NE  ARG A  78     6688   7567   8921   -850   -344     57       N  
ATOM    592  CZ  ARG A  78     -12.565 120.519 -21.548  1.00 64.20           C  
ANISOU  592  CZ  ARG A  78     7150   7990   9254   -795   -317     63       C  
ATOM    593  NH1 ARG A  78     -13.210 121.558 -21.038  1.00 68.35           N  
ANISOU  593  NH1 ARG A  78     7733   8434   9803   -774   -306     51       N  
ATOM    594  NH2 ARG A  78     -13.227 119.408 -21.838  1.00 62.80           N  
ANISOU  594  NH2 ARG A  78     6968   7909   8983   -761   -300     78       N  
ATOM    595  N   ILE A  79     -11.369 123.771 -16.309  1.00 55.25           N  
ANISOU  595  N   ILE A  79     6298   6419   8275   -840   -559   -297       N  
ATOM    596  CA  ILE A  79     -12.016 124.834 -15.553  1.00 55.51           C  
ANISOU  596  CA  ILE A  79     6421   6353   8318   -811   -556   -337       C  
ATOM    597  C   ILE A  79     -11.052 125.399 -14.520  1.00 58.61           C  
ANISOU  597  C   ILE A  79     6853   6650   8767   -851   -649   -436       C  
ATOM    598  O   ILE A  79     -10.947 126.616 -14.359  1.00 59.35           O  
ANISOU  598  O   ILE A  79     6975   6632   8943   -870   -654   -454       O  
ATOM    599  CB  ILE A  79     -13.299 124.338 -14.858  1.00 53.48           C  
ANISOU  599  CB  ILE A  79     6245   6137   7938   -734   -527   -360       C  
ATOM    600  CG1 ILE A  79     -14.333 123.925 -15.904  1.00 53.31           C  
ANISOU  600  CG1 ILE A  79     6181   6202   7875   -696   -438   -266       C  
ATOM    601  CG2 ILE A  79     -13.880 125.422 -13.967  1.00 51.46           C  
ANISOU  601  CG2 ILE A  79     6088   5776   7689   -698   -527   -415       C  
ATOM    602  CD1 ILE A  79     -14.673 125.031 -16.876  1.00 54.75           C  
ANISOU  602  CD1 ILE A  79     6333   6333   8136   -694   -378   -189       C  
ATOM    603  N   LEU A  80     -10.345 124.508 -13.831  1.00 61.18           N  
ANISOU  603  N   LEU A  80     7180   7017   9050   -862   -728   -502       N  
ATOM    604  CA  LEU A  80      -9.342 124.908 -12.846  1.00 63.81           C  
ANISOU  604  CA  LEU A  80     7541   7271   9431   -900   -834   -602       C  
ATOM    605  C   LEU A  80      -8.235 125.746 -13.484  1.00 63.58           C  
ANISOU  605  C   LEU A  80     7425   7177   9558   -983   -853   -586       C  
ATOM    606  O   LEU A  80      -7.742 126.698 -12.876  1.00 62.75           O  
ANISOU  606  O   LEU A  80     7351   6962   9528  -1017   -910   -652       O  
ATOM    607  CB  LEU A  80      -8.735 123.680 -12.163  1.00 63.89           C  
ANISOU  607  CB  LEU A  80     7556   7353   9365   -892   -915   -662       C  
ATOM    608  CG  LEU A  80      -9.671 122.803 -11.328  1.00 63.63           C  
ANISOU  608  CG  LEU A  80     7624   7374   9177   -818   -908   -691       C  
ATOM    609  CD1 LEU A  80      -8.914 121.615 -10.750  1.00 65.07           C  
ANISOU  609  CD1 LEU A  80     7807   7618   9297   -815   -993   -742       C  
ATOM    610  CD2 LEU A  80     -10.334 123.606 -10.222  1.00 63.22           C  
ANISOU  610  CD2 LEU A  80     7699   7235   9086   -777   -919   -761       C  
ATOM    611  N   TYR A  81      -7.847 125.388 -14.706  1.00 63.20           N  
ANISOU  611  N   TYR A  81     7266   7192   9555  -1017   -802   -499       N  
ATOM    612  CA  TYR A  81      -6.855 126.163 -15.448  1.00 64.48           C  
ANISOU  612  CA  TYR A  81     7336   7298   9866  -1098   -797   -466       C  
ATOM    613  C   TYR A  81      -7.362 127.581 -15.688  1.00 66.89           C  
ANISOU  613  C   TYR A  81     7683   7487  10244  -1107   -743   -434       C  
ATOM    614  O   TYR A  81      -6.596 128.543 -15.642  1.00 72.34           O  
ANISOU  614  O   TYR A  81     8351   8074  11059  -1174   -772   -457       O  
ATOM    615  CB  TYR A  81      -6.524 125.499 -16.787  1.00 64.42           C  
ANISOU  615  CB  TYR A  81     7215   7387   9874  -1119   -731   -368       C  
ATOM    616  CG  TYR A  81      -5.789 124.179 -16.690  1.00 66.75           C  
ANISOU  616  CG  TYR A  81     7452   7785  10126  -1120   -784   -396       C  
ATOM    617  CD1 TYR A  81      -4.964 123.891 -15.609  1.00 69.45           C  
ANISOU  617  CD1 TYR A  81     7804   8110  10474  -1136   -899   -502       C  
ATOM    618  CD2 TYR A  81      -5.916 123.224 -17.689  1.00 64.84           C  
ANISOU  618  CD2 TYR A  81     7147   7655   9833  -1102   -723   -319       C  
ATOM    619  CE1 TYR A  81      -4.292 122.683 -15.527  1.00 69.11           C  
ANISOU  619  CE1 TYR A  81     7710   8159  10391  -1129   -950   -526       C  
ATOM    620  CE2 TYR A  81      -5.252 122.020 -17.617  1.00 65.92           C  
ANISOU  620  CE2 TYR A  81     7234   7880   9931  -1098   -770   -345       C  
ATOM    621  CZ  TYR A  81      -4.441 121.751 -16.536  1.00 68.99           C  
ANISOU  621  CZ  TYR A  81     7634   8250  10330  -1110   -882   -447       C  
ATOM    622  OH  TYR A  81      -3.780 120.544 -16.471  1.00 70.00           O  
ANISOU  622  OH  TYR A  81     7715   8464  10419  -1098   -931   -471       O  
ATOM    623  N   LEU A  82      -8.659 127.698 -15.948  1.00 64.88           N  
ANISOU  623  N   LEU A  82     7487   7247   9916  -1039   -666   -381       N  
ATOM    624  CA  LEU A  82      -9.277 128.990 -16.216  1.00 64.57           C  
ANISOU  624  CA  LEU A  82     7495   7103   9934  -1029   -610   -344       C  
ATOM    625  C   LEU A  82      -9.483 129.780 -14.929  1.00 63.51           C  
ANISOU  625  C   LEU A  82     7471   6856   9803  -1012   -670   -448       C  
ATOM    626  O   LEU A  82      -9.355 131.003 -14.916  1.00 64.48           O  
ANISOU  626  O   LEU A  82     7623   6854  10023  -1041   -666   -454       O  
ATOM    627  CB  LEU A  82     -10.611 128.803 -16.940  1.00 63.58           C  
ANISOU  627  CB  LEU A  82     7388   7041   9729   -954   -514   -254       C  
ATOM    628  CG  LEU A  82     -11.389 130.067 -17.311  1.00 62.58           C  
ANISOU  628  CG  LEU A  82     7310   6817   9649   -925   -450   -204       C  
ATOM    629  CD1 LEU A  82     -10.610 130.905 -18.312  1.00 63.69           C  
ANISOU  629  CD1 LEU A  82     7389   6890   9922   -997   -416   -131       C  
ATOM    630  CD2 LEU A  82     -12.759 129.701 -17.858  1.00 59.53           C  
ANISOU  630  CD2 LEU A  82     6938   6511   9168   -839   -373   -133       C  
ATOM    631  N   GLN A  83      -9.803 129.074 -13.849  1.00 61.71           N  
ANISOU  631  N   GLN A  83     7311   6669   9465   -963   -723   -529       N  
ATOM    632  CA  GLN A  83      -9.993 129.708 -12.551  1.00 62.90           C  
ANISOU  632  CA  GLN A  83     7577   6724   9598   -938   -783   -637       C  
ATOM    633  C   GLN A  83      -8.670 130.204 -11.979  1.00 66.99           C  
ANISOU  633  C   GLN A  83     8081   7154  10219  -1017   -889   -724       C  
ATOM    634  O   GLN A  83      -8.639 131.181 -11.228  1.00 68.91           O  
ANISOU  634  O   GLN A  83     8404   7277  10503  -1022   -932   -798       O  
ATOM    635  CB  GLN A  83     -10.666 128.743 -11.572  1.00 61.62           C  
ANISOU  635  CB  GLN A  83     7495   6637   9282   -863   -804   -694       C  
ATOM    636  CG  GLN A  83     -12.119 128.445 -11.909  1.00 62.36           C  
ANISOU  636  CG  GLN A  83     7618   6795   9281   -782   -701   -628       C  
ATOM    637  CD  GLN A  83     -12.788 127.543 -10.890  1.00 62.74           C  
ANISOU  637  CD  GLN A  83     7748   6908   9183   -715   -713   -685       C  
ATOM    638  OE1 GLN A  83     -12.180 127.157  -9.890  1.00 65.43           O  
ANISOU  638  OE1 GLN A  83     8137   7241   9482   -722   -801   -775       O  
ATOM    639  NE2 GLN A  83     -14.047 127.200 -11.139  1.00 59.37           N  
ANISOU  639  NE2 GLN A  83     7336   6543   8677   -648   -625   -633       N  
ATOM    640  N   GLU A  84      -7.580 129.529 -12.333  1.00 66.47           N  
ANISOU  640  N   GLU A  84     7911   7149  10196  -1078   -934   -718       N  
ATOM    641  CA  GLU A  84      -6.255 129.951 -11.897  1.00 67.39           C  
ANISOU  641  CA  GLU A  84     7988   7193  10424  -1160  -1037   -797       C  
ATOM    642  C   GLU A  84      -5.903 131.300 -12.509  1.00 69.98           C  
ANISOU  642  C   GLU A  84     8283   7396  10909  -1231  -1003   -761       C  
ATOM    643  O   GLU A  84      -5.451 132.210 -11.816  1.00 71.08           O  
ANISOU  643  O   GLU A  84     8467   7414  11128  -1271  -1073   -844       O  
ATOM    644  CB  GLU A  84      -5.200 128.909 -12.271  1.00 66.95           C  
ANISOU  644  CB  GLU A  84     7812   7239  10387  -1204  -1079   -788       C  
ATOM    645  N   ILE A  85      -6.125 131.421 -13.813  1.00 70.65           N  
ANISOU  645  N   ILE A  85     8298   7509  11037  -1245   -896   -637       N  
ATOM    646  CA  ILE A  85      -5.848 132.654 -14.539  1.00 72.97           C  
ANISOU  646  CA  ILE A  85     8563   7689  11474  -1310   -845   -581       C  
ATOM    647  C   ILE A  85      -6.707 133.807 -14.023  1.00 76.49           C  
ANISOU  647  C   ILE A  85     9136   8004  11923  -1269   -830   -609       C  
ATOM    648  O   ILE A  85      -6.263 134.953 -13.976  1.00 78.98           O  
ANISOU  648  O   ILE A  85     9466   8181  12364  -1330   -844   -630       O  
ATOM    649  CB  ILE A  85      -6.077 132.459 -16.052  1.00 70.59           C  
ANISOU  649  CB  ILE A  85     8179   7456  11186  -1313   -725   -433       C  
ATOM    650  CG1 ILE A  85      -5.126 131.387 -16.590  1.00 69.97           C  
ANISOU  650  CG1 ILE A  85     7973   7497  11117  -1357   -737   -409       C  
ATOM    651  CG2 ILE A  85      -5.893 133.765 -16.810  1.00 70.02           C  
ANISOU  651  CG2 ILE A  85     8095   7257  11250  -1371   -661   -364       C  
ATOM    652  CD1 ILE A  85      -5.266 131.119 -18.076  1.00 69.09           C  
ANISOU  652  CD1 ILE A  85     7782   7459  11008  -1359   -623   -270       C  
ATOM    653  N   PHE A  86      -7.931 133.493 -13.611  1.00 78.95           N  
ANISOU  653  N   PHE A  86     9539   8359  12100  -1165   -799   -615       N  
ATOM    654  CA  PHE A  86      -8.867 134.503 -13.122  1.00 82.56           C  
ANISOU  654  CA  PHE A  86    10118   8706  12546  -1108   -776   -641       C  
ATOM    655  C   PHE A  86      -8.700 134.810 -11.635  1.00 87.25           C  
ANISOU  655  C   PHE A  86    10816   9220  13115  -1096   -881   -788       C  
ATOM    656  O   PHE A  86      -9.229 135.807 -11.148  1.00 89.20           O  
ANISOU  656  O   PHE A  86    11165   9349  13378  -1064   -876   -829       O  
ATOM    657  CB  PHE A  86     -10.307 134.055 -13.383  1.00 80.55           C  
ANISOU  657  CB  PHE A  86     9906   8537  12163   -998   -688   -577       C  
ATOM    658  CG  PHE A  86     -10.896 134.603 -14.650  1.00 79.32           C  
ANISOU  658  CG  PHE A  86     9719   8369  12051   -983   -579   -447       C  
ATOM    659  CD1 PHE A  86     -10.458 134.155 -15.885  1.00 79.56           C  
ANISOU  659  CD1 PHE A  86     9637   8475  12116  -1027   -530   -342       C  
ATOM    660  CD2 PHE A  86     -11.899 135.556 -14.605  1.00 78.05           C  
ANISOU  660  CD2 PHE A  86     9645   8120  11890   -916   -527   -430       C  
ATOM    661  CE1 PHE A  86     -11.004 134.657 -17.053  1.00 78.52           C  
ANISOU  661  CE1 PHE A  86     9487   8334  12014  -1007   -434   -221       C  
ATOM    662  CE2 PHE A  86     -12.448 136.059 -15.768  1.00 77.26           C  
ANISOU  662  CE2 PHE A  86     9521   8008  11825   -894   -434   -309       C  
ATOM    663  CZ  PHE A  86     -12.001 135.609 -16.993  1.00 77.22           C  
ANISOU  663  CZ  PHE A  86     9410   8081  11850   -939   -389   -203       C  
ATOM    664  N   SER A  87      -7.962 133.958 -10.928  1.00 91.93           N  
ANISOU  664  N   SER A  87    11388   9876  13667  -1118   -977   -869       N  
ATOM    665  CA  SER A  87      -7.878 134.001  -9.466  1.00 97.21           C  
ANISOU  665  CA  SER A  87    12165  10497  14273  -1090  -1081  -1010       C  
ATOM    666  C   SER A  87      -7.544 135.374  -8.879  1.00101.89           C  
ANISOU  666  C   SER A  87    12830  10913  14969  -1130  -1138  -1094       C  
ATOM    667  O   SER A  87      -8.271 135.879  -8.021  1.00104.71           O  
ANISOU  667  O   SER A  87    13320  11202  15263  -1062  -1146  -1162       O  
ATOM    668  CB  SER A  87      -6.840 132.988  -8.979  1.00 99.68           C  
ANISOU  668  CB  SER A  87    12420  10891  14561  -1127  -1189  -1075       C  
ATOM    669  OG  SER A  87      -5.552 133.308  -9.475  1.00104.19           O  
ANISOU  669  OG  SER A  87    12876  11423  15288  -1238  -1236  -1073       O  
ATOM    670  N   ASN A  88      -6.447 135.969  -9.336  1.00100.82           N  
ANISOU  670  N   ASN A  88    12610  10702  14996  -1239  -1174  -1090       N  
ATOM    671  CA  ASN A  88      -5.986 137.246  -8.797  1.00100.62           C  
ANISOU  671  CA  ASN A  88    12643  10502  15086  -1294  -1238  -1176       C  
ATOM    672  C   ASN A  88      -6.992 138.376  -8.986  1.00 98.27           C  
ANISOU  672  C   ASN A  88    12445  10088  14807  -1246  -1152  -1139       C  
ATOM    673  O   ASN A  88      -7.417 139.008  -8.018  1.00 97.97           O  
ANISOU  673  O   ASN A  88    12538   9953  14733  -1198  -1193  -1236       O  
ATOM    674  CB  ASN A  88      -4.651 137.644  -9.432  1.00101.24           C  
ANISOU  674  CB  ASN A  88    12590  10527  15348  -1431  -1272  -1158       C  
ATOM    675  CG  ASN A  88      -3.481 136.854  -8.878  1.00100.52           C  
ANISOU  675  CG  ASN A  88    12423  10502  15268  -1485  -1400  -1245       C  
ATOM    676  OD1 ASN A  88      -3.569 136.266  -7.800  1.00 99.71           O  
ANISOU  676  OD1 ASN A  88    12394  10444  15048  -1427  -1489  -1345       O  
ATOM    677  ND2 ASN A  88      -2.373 136.846  -9.610  1.00100.84           N  
ANISOU  677  ND2 ASN A  88    12315  10549  15449  -1593  -1407  -1206       N  
ATOM    678  N   GLU A  89      -7.371 138.622 -10.234  1.00 95.38           N  
ANISOU  678  N   GLU A  89    12018   9730  14490  -1251  -1034  -1001       N  
ATOM    679  CA  GLU A  89      -8.244 139.744 -10.557  1.00 93.19           C  
ANISOU  679  CA  GLU A  89    11823   9336  14248  -1207   -951   -953       C  
ATOM    680  C   GLU A  89      -9.682 139.531 -10.090  1.00 95.15           C  
ANISOU  680  C   GLU A  89    12180   9631  14342  -1067   -899   -959       C  
ATOM    681  O   GLU A  89     -10.431 140.494  -9.933  1.00 99.06           O  
ANISOU  681  O   GLU A  89    12774  10016  14849  -1013   -859   -964       O  
ATOM    682  CB  GLU A  89      -8.219 140.014 -12.063  1.00 88.32           C  
ANISOU  682  CB  GLU A  89    11113   8724  13721  -1248   -842   -797       C  
ATOM    683  CG  GLU A  89      -6.891 140.562 -12.571  1.00 87.80           C  
ANISOU  683  CG  GLU A  89    10954   8573  13833  -1390   -870   -783       C  
ATOM    684  CD  GLU A  89      -6.736 142.058 -12.342  1.00 89.48           C  
ANISOU  684  CD  GLU A  89    11246   8574  14177  -1436   -884   -822       C  
ATOM    685  OE1 GLU A  89      -7.660 142.682 -11.776  1.00 89.19           O  
ANISOU  685  OE1 GLU A  89    11342   8457  14089  -1350   -874   -863       O  
ATOM    686  OE2 GLU A  89      -5.689 142.612 -12.737  1.00 90.92           O  
ANISOU  686  OE2 GLU A  89    11358   8671  14518  -1558   -901   -812       O  
ATOM    687  N   MET A  90     -10.069 138.279  -9.865  1.00 93.89           N  
ANISOU  687  N   MET A  90    12001   9630  14042  -1009   -896   -957       N  
ATOM    688  CA  MET A  90     -11.414 137.990  -9.371  1.00 92.75           C  
ANISOU  688  CA  MET A  90    11950   9539  13752   -882   -843   -966       C  
ATOM    689  C   MET A  90     -11.553 138.365  -7.903  1.00 94.64           C  
ANISOU  689  C   MET A  90    12330   9698  13932   -838   -920  -1113       C  
ATOM    690  O   MET A  90     -12.572 138.921  -7.492  1.00 95.18           O  
ANISOU  690  O   MET A  90    12504   9713  13949   -747   -872  -1134       O  
ATOM    691  CB  MET A  90     -11.770 136.514  -9.562  1.00 91.03           C  
ANISOU  691  CB  MET A  90    11672   9510  13405   -840   -814   -920       C  
ATOM    692  CG  MET A  90     -12.588 136.222 -10.812  1.00 91.92           C  
ANISOU  692  CG  MET A  90    11714   9710  13501   -801   -695   -776       C  
ATOM    693  SD  MET A  90     -14.172 137.091 -10.830  1.00 88.85           S  
ANISOU  693  SD  MET A  90    11423   9261  13075   -681   -597   -744       S  
ATOM    694  CE  MET A  90     -14.789 136.701  -9.196  1.00 58.85           C  
ANISOU  694  CE  MET A  90     7752   5479   9130   -595   -638   -879       C  
ATOM    695  N   ALA A  91     -10.520 138.066  -7.120  1.00 95.44           N  
ANISOU  695  N   ALA A  91    12431   9790  14040   -898  -1041  -1217       N  
ATOM    696  CA  ALA A  91     -10.529 138.331  -5.685  1.00 95.49           C  
ANISOU  696  CA  ALA A  91    12575   9728  13979   -859  -1130  -1366       C  
ATOM    697  C   ALA A  91     -10.758 139.812  -5.382  1.00 93.42           C  
ANISOU  697  C   ALA A  91    12416   9280  13799   -851  -1131  -1418       C  
ATOM    698  O   ALA A  91     -11.237 140.166  -4.306  1.00 93.67           O  
ANISOU  698  O   ALA A  91    12587   9253  13753   -780  -1161  -1522       O  
ATOM    699  CB  ALA A  91      -9.227 137.857  -5.056  1.00 96.15           C  
ANISOU  699  CB  ALA A  91    12625   9825  14083   -937  -1273  -1461       C  
ATOM    700  N   LYS A  92     -10.415 140.668  -6.338  1.00 92.00           N  
ANISOU  700  N   LYS A  92    12174   9006  13774   -922  -1094  -1345       N  
ATOM    701  CA  LYS A  92     -10.648 142.102  -6.208  1.00 92.96           C  
ANISOU  701  CA  LYS A  92    12390   8942  13987   -918  -1084  -1378       C  
ATOM    702  C   LYS A  92     -12.111 142.439  -6.489  1.00 93.19           C  
ANISOU  702  C   LYS A  92    12487   8972  13949   -795   -959  -1309       C  
ATOM    703  O   LYS A  92     -12.689 143.315  -5.848  1.00 93.14           O  
ANISOU  703  O   LYS A  92    12609   8847  13932   -730   -955  -1377       O  
ATOM    704  CB  LYS A  92      -9.732 142.883  -7.154  1.00 92.91           C  
ANISOU  704  CB  LYS A  92    12295   8832  14175  -1043  -1083  -1316       C  
ATOM    705  CG  LYS A  92      -8.255 142.545  -7.008  1.00 93.06           C  
ANISOU  705  CG  LYS A  92    12219   8859  14281  -1172  -1198  -1373       C  
ATOM    706  CD  LYS A  92      -7.412 143.268  -8.049  1.00 93.78           C  
ANISOU  706  CD  LYS A  92    12209   8857  14565  -1297  -1174  -1295       C  
ATOM    707  CE  LYS A  92      -5.955 142.830  -7.980  1.00 93.38           C  
ANISOU  707  CE  LYS A  92    12039   8836  14605  -1423  -1278  -1344       C  
ATOM    708  NZ  LYS A  92      -5.108 143.515  -8.997  1.00 93.39           N  
ANISOU  708  NZ  LYS A  92    11935   8751  14800  -1551  -1244  -1265       N  
ATOM    709  N   VAL A  93     -12.704 141.736  -7.450  1.00 93.75           N  
ANISOU  709  N   VAL A  93    12469   9176  13976   -760   -861  -1179       N  
ATOM    710  CA  VAL A  93     -14.103 141.951  -7.802  1.00 95.05           C  
ANISOU  710  CA  VAL A  93    12675   9360  14079   -641   -745  -1106       C  
ATOM    711  C   VAL A  93     -15.028 141.202  -6.846  1.00 96.25           C  
ANISOU  711  C   VAL A  93    12901   9614  14057   -529   -731  -1169       C  
ATOM    712  O   VAL A  93     -15.903 141.798  -6.220  1.00 97.30           O  
ANISOU  712  O   VAL A  93    13147   9681  14142   -434   -699  -1220       O  
ATOM    713  CB  VAL A  93     -14.398 141.507  -9.247  1.00 92.44           C  
ANISOU  713  CB  VAL A  93    12220   9134  13771   -647   -650   -942       C  
ATOM    714  CG1 VAL A  93     -15.834 141.838  -9.619  1.00 90.99           C  
ANISOU  714  CG1 VAL A  93    12076   8961  13537   -523   -541   -873       C  
ATOM    715  CG2 VAL A  93     -13.427 142.169 -10.211  1.00 92.45           C  
ANISOU  715  CG2 VAL A  93    12147   9045  13937   -762   -655   -874       C  
ATOM    716  N   ASP A  94     -14.828 139.891  -6.741  1.00 96.36           N  
ANISOU  716  N   ASP A  94    12850   9784  13978   -540   -751  -1163       N  
ATOM    717  CA  ASP A  94     -15.602 139.068  -5.817  1.00 96.49           C  
ANISOU  717  CA  ASP A  94    12933   9901  13827   -447   -737  -1218       C  
ATOM    718  C   ASP A  94     -14.701 138.023  -5.168  1.00 97.05           C  
ANISOU  718  C   ASP A  94    12985  10055  13835   -500   -836  -1286       C  
ATOM    719  O   ASP A  94     -14.031 137.253  -5.854  1.00 97.61           O  
ANISOU  719  O   ASP A  94    12938  10215  13934   -571   -853  -1224       O  
ATOM    720  CB  ASP A  94     -16.772 138.393  -6.539  1.00 95.72           C  
ANISOU  720  CB  ASP A  94    12774   9938  13656   -370   -618  -1105       C  
ATOM    721  CG  ASP A  94     -17.848 137.903  -5.583  1.00 95.95           C  
ANISOU  721  CG  ASP A  94    12892  10033  13531   -258   -574  -1159       C  
ATOM    722  OD1 ASP A  94     -17.514 137.526  -4.439  1.00 97.30           O  
ANISOU  722  OD1 ASP A  94    13144  10209  13618   -253   -643  -1267       O  
ATOM    723  OD2 ASP A  94     -19.033 137.896  -5.976  1.00 94.95           O  
ANISOU  723  OD2 ASP A  94    12752   9956  13368   -173   -470  -1093       O  
ATOM    724  N   ASP A  95     -14.697 137.998  -3.841  1.00 98.76           N  
ANISOU  724  N   ASP A  95    13324  10241  13959   -460   -901  -1414       N  
ATOM    725  CA  ASP A  95     -13.791 137.133  -3.095  1.00 99.34           C  
ANISOU  725  CA  ASP A  95    13402  10372  13972   -503  -1012  -1493       C  
ATOM    726  C   ASP A  95     -14.348 135.727  -2.901  1.00 94.93           C  
ANISOU  726  C   ASP A  95    12828   9982  13259   -447   -969  -1460       C  
ATOM    727  O   ASP A  95     -13.599 134.790  -2.629  1.00 94.20           O  
ANISOU  727  O   ASP A  95    12702   9966  13122   -487  -1045  -1485       O  
ATOM    728  CB  ASP A  95     -13.475 137.752  -1.731  1.00103.06           C  
ANISOU  728  CB  ASP A  95    14023  10729  14407   -484  -1112  -1650       C  
ATOM    729  CG  ASP A  95     -14.703 137.868  -0.846  1.00105.77           C  
ANISOU  729  CG  ASP A  95    14508  11070  14611   -355  -1045  -1699       C  
ATOM    730  OD1 ASP A  95     -15.810 138.083  -1.385  1.00106.66           O  
ANISOU  730  OD1 ASP A  95    14609  11202  14716   -287   -919  -1618       O  
ATOM    731  OD2 ASP A  95     -14.562 137.740   0.389  1.00107.69           O  
ANISOU  731  OD2 ASP A  95    14874  11294  14750   -318  -1117  -1818       O  
ATOM    732  N   SER A  96     -15.662 135.580  -3.042  1.00 92.12           N  
ANISOU  732  N   SER A  96    12495   9681  12825   -354   -848  -1404       N  
ATOM    733  CA  SER A  96     -16.305 134.302  -2.760  1.00 89.97           C  
ANISOU  733  CA  SER A  96    12222   9557  12405   -298   -799  -1379       C  
ATOM    734  C   SER A  96     -17.081 133.737  -3.950  1.00 88.40           C  
ANISOU  734  C   SER A  96    11904   9469  12213   -284   -684  -1240       C  
ATOM    735  O   SER A  96     -17.790 132.741  -3.810  1.00 88.22           O  
ANISOU  735  O   SER A  96    11878   9565  12078   -235   -625  -1210       O  
ATOM    736  CB  SER A  96     -17.240 134.443  -1.556  1.00 87.94           C  
ANISOU  736  CB  SER A  96    12117   9280  12017   -191   -761  -1461       C  
ATOM    737  OG  SER A  96     -18.209 135.453  -1.777  1.00 86.44           O  
ANISOU  737  OG  SER A  96    11961   9017  11865   -125   -670  -1440       O  
ATOM    738  N   PHE A  97     -16.942 134.369  -5.114  1.00 85.73           N  
ANISOU  738  N   PHE A  97    11475   9092  12006   -327   -654  -1156       N  
ATOM    739  CA  PHE A  97     -17.639 133.924  -6.320  1.00 80.96           C  
ANISOU  739  CA  PHE A  97    10759   8587  11413   -313   -555  -1025       C  
ATOM    740  C   PHE A  97     -17.271 132.495  -6.701  1.00 80.06           C  
ANISOU  740  C   PHE A  97    10555   8620  11246   -354   -568   -977       C  
ATOM    741  O   PHE A  97     -18.148 131.644  -6.861  1.00 79.60           O  
ANISOU  741  O   PHE A  97    10471   8675  11100   -304   -495   -928       O  
ATOM    742  CB  PHE A  97     -17.342 134.862  -7.490  1.00 78.39           C  
ANISOU  742  CB  PHE A  97    10361   8185  11238   -360   -537   -946       C  
ATOM    743  CG  PHE A  97     -17.809 134.339  -8.820  1.00 75.33           C  
ANISOU  743  CG  PHE A  97     9853   7903  10865   -360   -457   -811       C  
ATOM    744  CD1 PHE A  97     -19.158 134.292  -9.127  1.00 74.63           C  
ANISOU  744  CD1 PHE A  97     9760   7869  10725   -269   -357   -754       C  
ATOM    745  CD2 PHE A  97     -16.896 133.901  -9.767  1.00 74.05           C  
ANISOU  745  CD2 PHE A  97     9579   7788  10769   -448   -483   -744       C  
ATOM    746  CE1 PHE A  97     -19.590 133.812 -10.352  1.00 73.23           C  
ANISOU  746  CE1 PHE A  97     9474   7791  10559   -267   -294   -636       C  
ATOM    747  CE2 PHE A  97     -17.320 133.421 -10.995  1.00 71.38           C  
ANISOU  747  CE2 PHE A  97     9139   7547  10436   -444   -413   -625       C  
ATOM    748  CZ  PHE A  97     -18.668 133.376 -11.287  1.00 71.39           C  
ANISOU  748  CZ  PHE A  97     9141   7601  10383   -354   -323   -572       C  
ATOM    749  N   PHE A  98     -15.974 132.239  -6.848  1.00 78.47           N  
ANISOU  749  N   PHE A  98    10301   8413  11101   -444   -659   -993       N  
ATOM    750  CA  PHE A  98     -15.489 130.899  -7.157  1.00 75.59           C  
ANISOU  750  CA  PHE A  98     9855   8176  10689   -483   -682   -958       C  
ATOM    751  C   PHE A  98     -15.908 129.909  -6.080  1.00 78.88           C  
ANISOU  751  C   PHE A  98    10352   8666  10950   -427   -691  -1017       C  
ATOM    752  O   PHE A  98     -16.183 128.746  -6.368  1.00 80.48           O  
ANISOU  752  O   PHE A  98    10506   8990  11081   -420   -657   -967       O  
ATOM    753  CB  PHE A  98     -13.968 130.894  -7.312  1.00 71.81           C  
ANISOU  753  CB  PHE A  98     9317   7666  10302   -583   -788   -985       C  
ATOM    754  CG  PHE A  98     -13.494 131.387  -8.649  1.00 70.05           C  
ANISOU  754  CG  PHE A  98     8978   7422  10217   -650   -760   -893       C  
ATOM    755  CD1 PHE A  98     -14.309 131.293  -9.767  1.00 68.65           C  
ANISOU  755  CD1 PHE A  98     8735   7304  10047   -623   -655   -777       C  
ATOM    756  CD2 PHE A  98     -12.233 131.943  -8.789  1.00 70.86           C  
ANISOU  756  CD2 PHE A  98     9037   7444  10443   -740   -839   -922       C  
ATOM    757  CE1 PHE A  98     -13.874 131.745 -11.001  1.00 69.40           C  
ANISOU  757  CE1 PHE A  98     8734   7379  10257   -680   -626   -687       C  
ATOM    758  CE2 PHE A  98     -11.791 132.398 -10.019  1.00 71.81           C  
ANISOU  758  CE2 PHE A  98     9055   7543  10688   -804   -802   -831       C  
ATOM    759  CZ  PHE A  98     -12.613 132.298 -11.127  1.00 71.32           C  
ANISOU  759  CZ  PHE A  98     8939   7541  10620   -771   -694   -712       C  
ATOM    760  N   HIS A  99     -15.965 130.381  -4.839  1.00 81.62           N  
ANISOU  760  N   HIS A  99    10830   8936  11244   -388   -734  -1125       N  
ATOM    761  CA  HIS A  99     -16.375 129.542  -3.721  1.00 84.44           C  
ANISOU  761  CA  HIS A  99    11286   9352  11446   -329   -737  -1184       C  
ATOM    762  C   HIS A  99     -17.847 129.155  -3.823  1.00 80.99           C  
ANISOU  762  C   HIS A  99    10858   8990  10924   -249   -605  -1127       C  
ATOM    763  O   HIS A  99     -18.212 128.011  -3.563  1.00 79.69           O  
ANISOU  763  O   HIS A  99    10699   8927  10652   -227   -576  -1111       O  
ATOM    764  CB  HIS A  99     -16.109 130.250  -2.391  1.00 92.63           C  
ANISOU  764  CB  HIS A  99    12471  10281  12444   -301   -812  -1315       C  
ATOM    765  CG  HIS A  99     -14.683 130.173  -1.940  1.00 97.94           C  
ANISOU  765  CG  HIS A  99    13150  10914  13149   -369   -960  -1392       C  
ATOM    766  ND1 HIS A  99     -14.237 129.228  -1.041  1.00 99.39           N  
ANISOU  766  ND1 HIS A  99    13395  11151  13218   -358  -1035  -1453       N  
ATOM    767  CD2 HIS A  99     -13.602 130.921  -2.266  1.00100.67           C  
ANISOU  767  CD2 HIS A  99    13444  11173  13632   -449  -1048  -1419       C  
ATOM    768  CE1 HIS A  99     -12.944 129.398  -0.831  1.00101.55           C  
ANISOU  768  CE1 HIS A  99    13650  11375  13558   -423  -1170  -1517       C  
ATOM    769  NE2 HIS A  99     -12.534 130.418  -1.563  1.00101.73           N  
ANISOU  769  NE2 HIS A  99    13600  11313  13737   -484  -1178  -1499       N  
ATOM    770  N   ARG A 100     -18.689 130.108  -4.210  1.00 79.74           N  
ANISOU  770  N   ARG A 100    10700   8780  10819   -207   -526  -1096       N  
ATOM    771  CA  ARG A 100     -20.120 129.848  -4.330  1.00 76.37           C  
ANISOU  771  CA  ARG A 100    10269   8421  10327   -128   -401  -1045       C  
ATOM    772  C   ARG A 100     -20.405 128.875  -5.473  1.00 72.55           C  
ANISOU  772  C   ARG A 100     9651   8064   9851   -155   -348   -932       C  
ATOM    773  O   ARG A 100     -21.399 128.149  -5.446  1.00 71.32           O  
ANISOU  773  O   ARG A 100     9483   7999   9616   -108   -265   -898       O  
ATOM    774  CB  ARG A 100     -20.895 131.154  -4.535  1.00 75.47           C  
ANISOU  774  CB  ARG A 100    10179   8216  10279    -71   -337  -1038       C  
ATOM    775  CG  ARG A 100     -20.853 132.093  -3.333  1.00 76.16           C  
ANISOU  775  CG  ARG A 100    10414   8181  10342    -26   -372  -1155       C  
ATOM    776  CD  ARG A 100     -21.893 133.208  -3.431  1.00 76.01           C  
ANISOU  776  CD  ARG A 100    10428   8090  10362     56   -287  -1147       C  
ATOM    777  NE  ARG A 100     -21.782 133.976  -4.670  1.00 74.53           N  
ANISOU  777  NE  ARG A 100    10149   7855  10314     24   -275  -1065       N  
ATOM    778  CZ  ARG A 100     -20.952 134.999  -4.847  1.00 73.56           C  
ANISOU  778  CZ  ARG A 100    10045   7603  10303    -26   -343  -1091       C  
ATOM    779  NH1 ARG A 100     -20.147 135.382  -3.866  1.00 74.91           N  
ANISOU  779  NH1 ARG A 100    10317   7680  10465    -51   -436  -1203       N  
ATOM    780  NH2 ARG A 100     -20.922 135.636  -6.011  1.00 71.75           N  
ANISOU  780  NH2 ARG A 100     9735   7335  10192    -51   -319  -1004       N  
ATOM    781  N   LEU A 101     -19.524 128.861  -6.468  1.00 71.55           N  
ANISOU  781  N   LEU A 101     9424   7941   9821   -232   -395   -879       N  
ATOM    782  CA  LEU A 101     -19.648 127.943  -7.595  1.00 70.54           C  
ANISOU  782  CA  LEU A 101     9172   7928   9701   -262   -357   -778       C  
ATOM    783  C   LEU A 101     -19.430 126.497  -7.171  1.00 71.22           C  
ANISOU  783  C   LEU A 101     9262   8117   9683   -277   -380   -790       C  
ATOM    784  O   LEU A 101     -20.176 125.605  -7.572  1.00 72.38           O  
ANISOU  784  O   LEU A 101     9360   8367   9776   -258   -314   -732       O  
ATOM    785  CB  LEU A 101     -18.654 128.304  -8.696  1.00 70.13           C  
ANISOU  785  CB  LEU A 101     9024   7850   9773   -340   -402   -724       C  
ATOM    786  CG  LEU A 101     -18.832 129.660  -9.373  1.00 72.91           C  
ANISOU  786  CG  LEU A 101     9358   8105  10238   -334   -372   -686       C  
ATOM    787  CD1 LEU A 101     -17.787 129.833 -10.459  1.00 75.18           C  
ANISOU  787  CD1 LEU A 101     9549   8380  10637   -419   -408   -625       C  
ATOM    788  CD2 LEU A 101     -20.232 129.795  -9.942  1.00 71.68           C  
ANISOU  788  CD2 LEU A 101     9175   7994  10065   -259   -265   -615       C  
ATOM    789  N   GLU A 102     -18.401 126.272  -6.360  1.00 71.71           N  
ANISOU  789  N   GLU A 102     9382   8145   9719   -310   -479   -868       N  
ATOM    790  CA  GLU A 102     -18.048 124.926  -5.927  1.00 72.92           C  
ANISOU  790  CA  GLU A 102     9548   8383   9776   -323   -515   -882       C  
ATOM    791  C   GLU A 102     -18.905 124.441  -4.764  1.00 71.90           C  
ANISOU  791  C   GLU A 102     9535   8278   9507   -254   -470   -930       C  
ATOM    792  O   GLU A 102     -18.646 123.379  -4.199  1.00 71.42           O  
ANISOU  792  O   GLU A 102     9514   8272   9352   -256   -500   -952       O  
ATOM    793  CB  GLU A 102     -16.568 124.861  -5.538  1.00 78.32           C  
ANISOU  793  CB  GLU A 102    10244   9026  10489   -381   -646   -946       C  
ATOM    794  CG  GLU A 102     -15.627 124.561  -6.697  1.00 84.75           C  
ANISOU  794  CG  GLU A 102    10923   9876  11401   -456   -684   -884       C  
ATOM    795  CD  GLU A 102     -15.548 125.691  -7.703  1.00 87.09           C  
ANISOU  795  CD  GLU A 102    11144  10111  11834   -488   -656   -833       C  
ATOM    796  OE1 GLU A 102     -16.304 125.663  -8.699  1.00 86.58           O  
ANISOU  796  OE1 GLU A 102    11009  10095  11791   -475   -567   -743       O  
ATOM    797  OE2 GLU A 102     -14.719 126.604  -7.501  1.00 89.56           O  
ANISOU  797  OE2 GLU A 102    11470  10325  12233   -526   -725   -883       O  
ATOM    798  N   GLU A 103     -19.925 125.215  -4.410  1.00 68.83           N  
ANISOU  798  N   GLU A 103     9201   7847   9103   -190   -394   -945       N  
ATOM    799  CA  GLU A 103     -20.817 124.844  -3.316  1.00 69.27           C  
ANISOU  799  CA  GLU A 103     9367   7924   9029   -121   -333   -988       C  
ATOM    800  C   GLU A 103     -22.274 124.812  -3.762  1.00 65.62           C  
ANISOU  800  C   GLU A 103     8856   7518   8557    -69   -197   -923       C  
ATOM    801  O   GLU A 103     -23.169 124.553  -2.958  1.00 66.19           O  
ANISOU  801  O   GLU A 103     9003   7614   8533     -9   -122   -947       O  
ATOM    802  CB  GLU A 103     -20.658 125.814  -2.144  1.00 75.86           C  
ANISOU  802  CB  GLU A 103    10341   8647   9834    -78   -374  -1094       C  
ATOM    803  CG  GLU A 103     -19.278 125.803  -1.511  1.00 80.58           C  
ANISOU  803  CG  GLU A 103    10998   9190  10427   -122   -516  -1174       C  
ATOM    804  CD  GLU A 103     -19.097 126.902  -0.478  1.00 84.44           C  
ANISOU  804  CD  GLU A 103    11619   9559  10904    -85   -566  -1282       C  
ATOM    805  OE1 GLU A 103     -20.040 127.699  -0.275  1.00 85.33           O  
ANISOU  805  OE1 GLU A 103    11779   9628  11015    -22   -484  -1293       O  
ATOM    806  OE2 GLU A 103     -18.006 126.967   0.129  1.00 85.42           O  
ANISOU  806  OE2 GLU A 103    11800   9634  11022   -116   -691  -1360       O  
ATOM    807  N   SER A 104     -22.498 125.067  -5.048  1.00 62.06           N  
ANISOU  807  N   SER A 104     8279   7093   8206    -91   -165   -840       N  
ATOM    808  CA  SER A 104     -23.846 125.224  -5.593  1.00 62.25           C  
ANISOU  808  CA  SER A 104     8244   7163   8244    -40    -50   -779       C  
ATOM    809  C   SER A 104     -24.751 124.015  -5.351  1.00 61.05           C  
ANISOU  809  C   SER A 104     8082   7120   7994    -19     31   -752       C  
ATOM    810  O   SER A 104     -25.969 124.160  -5.246  1.00 60.96           O  
ANISOU  810  O   SER A 104     8063   7137   7962     41    131   -738       O  
ATOM    811  CB  SER A 104     -23.772 125.517  -7.094  1.00 64.89           C  
ANISOU  811  CB  SER A 104     8445   7518   8693    -74    -47   -689       C  
ATOM    812  OG  SER A 104     -23.247 124.412  -7.813  1.00 64.96           O  
ANISOU  812  OG  SER A 104     8370   7613   8698   -137    -78   -636       O  
ATOM    813  N   PHE A 105     -24.149 122.833  -5.257  1.00 59.82           N  
ANISOU  813  N   PHE A 105     7924   7023   7781    -69    -13   -747       N  
ATOM    814  CA  PHE A 105     -24.886 121.584  -5.068  1.00 58.70           C  
ANISOU  814  CA  PHE A 105     7775   6980   7550    -63     57   -719       C  
ATOM    815  C   PHE A 105     -25.463 121.451  -3.659  1.00 58.07           C  
ANISOU  815  C   PHE A 105     7828   6884   7353     -7    111   -783       C  
ATOM    816  O   PHE A 105     -26.475 120.782  -3.450  1.00 53.96           O  
ANISOU  816  O   PHE A 105     7300   6429   6772     17    209   -758       O  
ATOM    817  CB  PHE A 105     -23.971 120.394  -5.366  1.00 59.62           C  
ANISOU  817  CB  PHE A 105     7862   7149   7641   -131    -13   -697       C  
ATOM    818  CG  PHE A 105     -24.692 119.080  -5.498  1.00 60.77           C  
ANISOU  818  CG  PHE A 105     7973   7394   7720   -140     56   -651       C  
ATOM    819  CD1 PHE A 105     -25.294 118.721  -6.696  1.00 61.78           C  
ANISOU  819  CD1 PHE A 105     7971   7597   7905   -160    104   -572       C  
ATOM    820  CD2 PHE A 105     -24.744 118.191  -4.437  1.00 59.66           C  
ANISOU  820  CD2 PHE A 105     7936   7270   7461   -131     69   -685       C  
ATOM    821  CE1 PHE A 105     -25.949 117.505  -6.828  1.00 59.95           C  
ANISOU  821  CE1 PHE A 105     7706   7453   7619   -176    163   -533       C  
ATOM    822  CE2 PHE A 105     -25.398 116.975  -4.564  1.00 58.97           C  
ANISOU  822  CE2 PHE A 105     7819   7266   7320   -147    135   -641       C  
ATOM    823  CZ  PHE A 105     -26.001 116.633  -5.759  1.00 58.23           C  
ANISOU  823  CZ  PHE A 105     7589   7244   7291   -172    181   -567       C  
ATOM    824  N   LEU A 106     -24.808 122.090  -2.694  1.00 62.91           N  
ANISOU  824  N   LEU A 106     8561   7407   7933     13     47   -866       N  
ATOM    825  CA  LEU A 106     -25.191 121.976  -1.290  1.00 66.38           C  
ANISOU  825  CA  LEU A 106     9148   7825   8248     69     85   -935       C  
ATOM    826  C   LEU A 106     -26.552 122.595  -1.001  1.00 69.79           C  
ANISOU  826  C   LEU A 106     9594   8255   8670    146    214   -937       C  
ATOM    827  O   LEU A 106     -26.927 123.602  -1.603  1.00 71.32           O  
ANISOU  827  O   LEU A 106     9726   8413   8959    170    236   -922       O  
ATOM    828  CB  LEU A 106     -24.131 122.629  -0.399  1.00 67.03           C  
ANISOU  828  CB  LEU A 106     9355   7807   8306     75    -27  -1030       C  
ATOM    829  CG  LEU A 106     -22.746 121.982  -0.441  1.00 67.98           C  
ANISOU  829  CG  LEU A 106     9477   7929   8423      9   -160  -1043       C  
ATOM    830  CD1 LEU A 106     -21.755 122.746   0.423  1.00 68.54           C  
ANISOU  830  CD1 LEU A 106     9661   7898   8483     16   -277  -1144       C  
ATOM    831  CD2 LEU A 106     -22.835 120.527  -0.008  1.00 68.64           C  
ANISOU  831  CD2 LEU A 106     9599   8092   8389      1   -140  -1023       C  
ATOM    832  N   VAL A 107     -27.288 121.978  -0.082  1.00 72.85           N  
ANISOU  832  N   VAL A 107    10062   8679   8940    186    301   -954       N  
ATOM    833  CA  VAL A 107     -28.527 122.555   0.422  1.00 77.80           C  
ANISOU  833  CA  VAL A 107    10720   9300   9542    267    426   -972       C  
ATOM    834  C   VAL A 107     -28.179 123.841   1.172  1.00 80.27           C  
ANISOU  834  C   VAL A 107    11150   9497   9852    322    382  -1062       C  
ATOM    835  O   VAL A 107     -27.056 123.987   1.657  1.00 78.94           O  
ANISOU  835  O   VAL A 107    11072   9266   9658    299    264  -1121       O  
ATOM    836  CB  VAL A 107     -29.283 121.568   1.344  1.00 80.70           C  
ANISOU  836  CB  VAL A 107    11160   9727   9774    293    531   -974       C  
ATOM    837  CG1 VAL A 107     -30.658 122.102   1.710  1.00 82.91           C  
ANISOU  837  CG1 VAL A 107    11441  10017  10043    374    678   -980       C  
ATOM    838  CG2 VAL A 107     -29.419 120.217   0.666  1.00 80.96           C  
ANISOU  838  CG2 VAL A 107    11094   9860   9807    226    553   -894       C  
ATOM    839  N   GLU A 108     -29.133 124.768   1.247  1.00 83.61           N  
ANISOU  839  N   GLU A 108    11569   9891  10307    396    471  -1074       N  
ATOM    840  CA  GLU A 108     -28.928 126.076   1.869  1.00 87.74           C  
ANISOU  840  CA  GLU A 108    12199  10298  10840    455    439  -1159       C  
ATOM    841  C   GLU A 108     -28.277 125.980   3.249  1.00 92.89           C  
ANISOU  841  C   GLU A 108    13038  10895  11361    474    382  -1256       C  
ATOM    842  O   GLU A 108     -27.408 126.783   3.588  1.00 93.84           O  
ANISOU  842  O   GLU A 108    13239  10915  11501    472    275  -1328       O  
ATOM    843  CB  GLU A 108     -30.263 126.819   1.972  1.00 87.10           C  
ANISOU  843  CB  GLU A 108    12104  10213  10777    548    573  -1159       C  
ATOM    844  CG  GLU A 108     -30.147 128.272   2.406  1.00 87.96           C  
ANISOU  844  CG  GLU A 108    12305  10196  10919    613    545  -1238       C  
ATOM    845  CD  GLU A 108     -31.475 129.009   2.330  1.00 89.32           C  
ANISOU  845  CD  GLU A 108    12440  10369  11127    710    677  -1229       C  
ATOM    846  OE1 GLU A 108     -32.454 128.417   1.828  1.00 91.60           O  
ANISOU  846  OE1 GLU A 108    12613  10761  11431    719    781  -1157       O  
ATOM    847  OE2 GLU A 108     -31.541 130.177   2.769  1.00 87.33           O  
ANISOU  847  OE2 GLU A 108    12274  10013  10893    778    673  -1297       O  
ATOM    848  N   GLU A 109     -28.691 124.990   4.032  1.00 98.60           N  
ANISOU  848  N   GLU A 109    13830  11682  11951    491    451  -1257       N  
ATOM    849  CA  GLU A 109     -28.118 124.762   5.356  1.00102.78           C  
ANISOU  849  CA  GLU A 109    14545  12169  12336    514    401  -1342       C  
ATOM    850  C   GLU A 109     -26.626 124.439   5.280  1.00 99.33           C  
ANISOU  850  C   GLU A 109    14130  11704  11908    440    227  -1365       C  
ATOM    851  O   GLU A 109     -25.805 125.120   5.896  1.00101.21           O  
ANISOU  851  O   GLU A 109    14476  11850  12128    451    119  -1453       O  
ATOM    852  CB  GLU A 109     -28.862 123.631   6.074  1.00110.27           C  
ANISOU  852  CB  GLU A 109    15552  13200  13144    538    517  -1318       C  
ATOM    853  CG  GLU A 109     -30.241 124.009   6.607  1.00114.32           C  
ANISOU  853  CG  GLU A 109    16097  13728  13611    628    689  -1327       C  
ATOM    854  CD  GLU A 109     -31.297 124.118   5.520  1.00116.54           C  
ANISOU  854  CD  GLU A 109    16192  14073  14015    627    796  -1245       C  
ATOM    855  OE1 GLU A 109     -32.470 124.382   5.861  1.00120.80           O  
ANISOU  855  OE1 GLU A 109    16731  14635  14532    699    940  -1246       O  
ATOM    856  OE2 GLU A 109     -30.962 123.940   4.329  1.00116.02           O  
ANISOU  856  OE2 GLU A 109    15979  14037  14065    558    735  -1180       O  
ATOM    857  N   ASP A 110     -26.285 123.400   4.523  1.00 95.15           N  
ANISOU  857  N   ASP A 110    13494  11251  11407    365    200  -1289       N  
ATOM    858  CA  ASP A 110     -24.897 122.970   4.376  1.00 91.71           C  
ANISOU  858  CA  ASP A 110    13059  10801  10984    296     44  -1302       C  
ATOM    859  C   ASP A 110     -24.050 124.032   3.683  1.00 86.49           C  
ANISOU  859  C   ASP A 110    12332  10063  10467    258    -67  -1324       C  
ATOM    860  O   ASP A 110     -22.848 124.139   3.927  1.00 84.30           O  
ANISOU  860  O   ASP A 110    12098   9735  10197    222   -208  -1378       O  
ATOM    861  CB  ASP A 110     -24.823 121.659   3.590  1.00 91.42           C  
ANISOU  861  CB  ASP A 110    12911  10866  10959    230     54  -1210       C  
ATOM    862  CG  ASP A 110     -25.613 120.542   4.242  1.00 91.79           C  
ANISOU  862  CG  ASP A 110    13021  10984  10871    255    163  -1182       C  
ATOM    863  OD1 ASP A 110     -26.495 120.841   5.075  1.00 95.40           O  
ANISOU  863  OD1 ASP A 110    13572  11430  11247    326    267  -1214       O  
ATOM    864  OD2 ASP A 110     -25.359 119.363   3.915  1.00 88.72           O  
ANISOU  864  OD2 ASP A 110    12589  10660  10459    205    149  -1128       O  
ATOM    865  N   LYS A 111     -24.688 124.809   2.814  1.00 85.41           N  
ANISOU  865  N   LYS A 111    12089   9916  10447    266     -3  -1280       N  
ATOM    866  CA  LYS A 111     -24.009 125.866   2.075  1.00 84.44           C  
ANISOU  866  CA  LYS A 111    11901   9716  10468    230    -87  -1288       C  
ATOM    867  C   LYS A 111     -23.456 126.920   3.030  1.00 84.55           C  
ANISOU  867  C   LYS A 111    12056   9606  10463    264   -167  -1403       C  
ATOM    868  O   LYS A 111     -24.205 127.551   3.777  1.00 84.56           O  
ANISOU  868  O   LYS A 111    12156   9563  10409    344    -97  -1455       O  
ATOM    869  CB  LYS A 111     -24.963 126.510   1.065  1.00 84.64           C  
ANISOU  869  CB  LYS A 111    11806   9752  10602    251     12  -1218       C  
ATOM    870  CG  LYS A 111     -24.280 127.055  -0.179  1.00 84.51           C  
ANISOU  870  CG  LYS A 111    11665   9704  10740    185    -58  -1169       C  
ATOM    871  CD  LYS A 111     -25.264 127.794  -1.075  1.00 84.73           C  
ANISOU  871  CD  LYS A 111    11598   9732  10864    222     36  -1105       C  
ATOM    872  CE  LYS A 111     -26.449 126.922  -1.470  1.00 84.50           C  
ANISOU  872  CE  LYS A 111    11485   9824  10797    247    158  -1029       C  
ATOM    873  NZ  LYS A 111     -26.053 125.776  -2.338  1.00 84.05           N  
ANISOU  873  NZ  LYS A 111    11317   9864  10755    170    131   -952       N  
ATOM    874  N   LYS A 112     -22.140 127.101   3.004  1.00 83.86           N  
ANISOU  874  N   LYS A 112    11975   9464  10425    202   -315  -1445       N  
ATOM    875  CA  LYS A 112     -21.475 128.032   3.907  1.00 83.27           C  
ANISOU  875  CA  LYS A 112    12031   9271  10337    221   -414  -1563       C  
ATOM    876  C   LYS A 112     -21.774 129.483   3.543  1.00 86.09           C  
ANISOU  876  C   LYS A 112    12374   9525  10811    243   -392  -1580       C  
ATOM    877  O   LYS A 112     -22.011 130.316   4.418  1.00 88.12           O  
ANISOU  877  O   LYS A 112    12762   9696  11025    307   -390  -1670       O  
ATOM    878  CB  LYS A 112     -19.964 127.792   3.902  1.00 81.00           C  
ANISOU  878  CB  LYS A 112    11730   8958  10086    142   -582  -1600       C  
ATOM    879  N   HIS A 113     -21.762 129.778   2.247  1.00 84.44           N  
ANISOU  879  N   HIS A 113    12014   9323  10745    194   -375  -1495       N  
ATOM    880  CA  HIS A 113     -21.988 131.138   1.770  1.00 81.06           C  
ANISOU  880  CA  HIS A 113    11567   8794  10439    209   -357  -1498       C  
ATOM    881  C   HIS A 113     -23.456 131.380   1.440  1.00 76.21           C  
ANISOU  881  C   HIS A 113    10918   8216   9823    289   -202  -1440       C  
ATOM    882  O   HIS A 113     -24.326 130.591   1.810  1.00 72.17           O  
ANISOU  882  O   HIS A 113    10420   7795   9204    338   -106  -1418       O  
ATOM    883  CB  HIS A 113     -21.123 131.426   0.540  1.00 82.35           C  
ANISOU  883  CB  HIS A 113    11593   8934  10761    114   -425  -1436       C  
ATOM    884  CG  HIS A 113     -19.650 131.340   0.800  1.00 84.47           C  
ANISOU  884  CG  HIS A 113    11877   9159  11058     33   -579  -1496       C  
ATOM    885  ND1 HIS A 113     -19.032 130.180   1.216  1.00 86.29           N  
ANISOU  885  ND1 HIS A 113    12117   9467  11201      2   -643  -1511       N  
ATOM    886  CD2 HIS A 113     -18.672 132.271   0.697  1.00 85.30           C  
ANISOU  886  CD2 HIS A 113    11986   9150  11277    -24   -683  -1546       C  
ATOM    887  CE1 HIS A 113     -17.737 130.401   1.361  1.00 87.01           C  
ANISOU  887  CE1 HIS A 113    12212   9499  11350    -66   -783  -1569       C  
ATOM    888  NE2 HIS A 113     -17.493 131.662   1.053  1.00 86.71           N  
ANISOU  888  NE2 HIS A 113    12166   9343  11436    -87   -809  -1592       N  
ATOM    889  N   GLU A 114     -23.723 132.479   0.743  1.00 78.96           N  
ANISOU  889  N   GLU A 114    11219   8489  10292    302   -177  -1414       N  
ATOM    890  CA  GLU A 114     -25.086 132.853   0.384  1.00 81.39           C  
ANISOU  890  CA  GLU A 114    11489   8821  10616    385    -41  -1362       C  
ATOM    891  C   GLU A 114     -25.570 132.002  -0.787  1.00 80.58           C  
ANISOU  891  C   GLU A 114    11222   8847  10548    355     23  -1236       C  
ATOM    892  O   GLU A 114     -24.801 131.690  -1.695  1.00 80.42           O  
ANISOU  892  O   GLU A 114    11103   8851  10603    269    -40  -1177       O  
ATOM    893  CB  GLU A 114     -25.159 134.344   0.045  1.00 83.41           C  
ANISOU  893  CB  GLU A 114    11761   8943  10989    414    -46  -1378       C  
ATOM    894  CG  GLU A 114     -26.446 135.026   0.484  1.00 85.42           C  
ANISOU  894  CG  GLU A 114    12075   9169  11212    537     70  -1403       C  
ATOM    895  CD  GLU A 114     -27.416 135.242  -0.659  1.00 87.06           C  
ANISOU  895  CD  GLU A 114    12150   9424  11505    574    166  -1295       C  
ATOM    896  OE1 GLU A 114     -28.552 135.692  -0.403  1.00 88.10           O  
ANISOU  896  OE1 GLU A 114    12306   9552  11617    679    269  -1303       O  
ATOM    897  OE2 GLU A 114     -27.042 134.972  -1.818  1.00 89.22           O  
ANISOU  897  OE2 GLU A 114    12297   9739  11864    502    137  -1203       O  
ATOM    898  N   ARG A 115     -26.848 131.638  -0.767  1.00 80.54           N  
ANISOU  898  N   ARG A 115    11186   8923  10491    426    149  -1198       N  
ATOM    899  CA  ARG A 115     -27.374 130.628  -1.682  1.00 78.30           C  
ANISOU  899  CA  ARG A 115    10761   8775  10215    399    209  -1092       C  
ATOM    900  C   ARG A 115     -27.417 131.070  -3.147  1.00 78.70           C  
ANISOU  900  C   ARG A 115    10672   8828  10402    371    207   -997       C  
ATOM    901  O   ARG A 115     -27.747 130.272  -4.024  1.00 76.78           O  
ANISOU  901  O   ARG A 115    10307   8693  10173    342    240   -910       O  
ATOM    902  CB  ARG A 115     -28.774 130.196  -1.231  1.00 76.02           C  
ANISOU  902  CB  ARG A 115    10473   8569   9844    482    347  -1083       C  
ATOM    903  CG  ARG A 115     -29.845 131.258  -1.388  1.00 74.64           C  
ANISOU  903  CG  ARG A 115    10286   8351   9724    579    435  -1079       C  
ATOM    904  CD  ARG A 115     -31.169 130.792  -0.801  1.00 76.99           C  
ANISOU  904  CD  ARG A 115    10587   8731   9936    659    573  -1082       C  
ATOM    905  NE  ARG A 115     -32.245 131.740  -1.076  1.00 81.79           N  
ANISOU  905  NE  ARG A 115    11156   9312  10607    756    660  -1069       N  
ATOM    906  CZ  ARG A 115     -33.210 131.540  -1.969  1.00 82.83           C  
ANISOU  906  CZ  ARG A 115    11145   9531  10796    782    736   -985       C  
ATOM    907  NH1 ARG A 115     -34.146 132.464  -2.156  1.00 84.20           N  
ANISOU  907  NH1 ARG A 115    11292   9673  11027    880    806   -981       N  
ATOM    908  NH2 ARG A 115     -33.245 130.413  -2.671  1.00 78.88           N  
ANISOU  908  NH2 ARG A 115    10529   9147  10295    713    737   -910       N  
ATOM    909  N   HIS A 116     -27.083 132.329  -3.415  1.00 79.68           N  
ANISOU  909  N   HIS A 116    10821   8831  10622    380    167  -1013       N  
ATOM    910  CA  HIS A 116     -27.058 132.829  -4.788  1.00 78.45           C  
ANISOU  910  CA  HIS A 116    10550   8665  10593    356    164   -921       C  
ATOM    911  C   HIS A 116     -25.624 132.927  -5.298  1.00 76.30           C  
ANISOU  911  C   HIS A 116    10256   8341  10395    250     49   -912       C  
ATOM    912  O   HIS A 116     -24.878 133.818  -4.901  1.00 79.57           O  
ANISOU  912  O   HIS A 116    10750   8627  10855    231    -19   -975       O  
ATOM    913  CB  HIS A 116     -27.764 134.183  -4.876  1.00 81.29           C  
ANISOU  913  CB  HIS A 116    10942   8924  11019    444    212   -929       C  
ATOM    914  CG  HIS A 116     -29.188 134.143  -4.417  1.00 82.68           C  
ANISOU  914  CG  HIS A 116    11126   9153  11134    555    329   -938       C  
ATOM    915  ND1 HIS A 116     -29.546 134.259  -3.091  1.00 84.09           N  
ANISOU  915  ND1 HIS A 116    11431   9301  11219    619    365  -1035       N  
ATOM    916  CD2 HIS A 116     -30.343 133.976  -5.104  1.00 82.41           C  
ANISOU  916  CD2 HIS A 116    10987   9205  11119    612    420   -862       C  
ATOM    917  CE1 HIS A 116     -30.860 134.177  -2.983  1.00 84.33           C  
ANISOU  917  CE1 HIS A 116    11428   9395  11217    711    481  -1018       C  
ATOM    918  NE2 HIS A 116     -31.368 134.004  -4.190  1.00 83.06           N  
ANISOU  918  NE2 HIS A 116    11123   9307  11128    708    513   -915       N  
ATOM    919  N   PRO A 117     -25.239 132.002  -6.190  1.00 72.29           N  
ANISOU  919  N   PRO A 117     9635   7930   9900    179     30   -834       N  
ATOM    920  CA  PRO A 117     -23.844 131.814  -6.605  1.00 68.98           C  
ANISOU  920  CA  PRO A 117     9185   7489   9535     73    -72   -826       C  
ATOM    921  C   PRO A 117     -23.246 132.995  -7.363  1.00 66.22           C  
ANISOU  921  C   PRO A 117     8815   7026   9321     40   -110   -798       C  
ATOM    922  O   PRO A 117     -22.081 133.322  -7.149  1.00 67.38           O  
ANISOU  922  O   PRO A 117     8993   7093   9515    -30   -200   -844       O  
ATOM    923  CB  PRO A 117     -23.910 130.580  -7.519  1.00 66.84           C  
ANISOU  923  CB  PRO A 117     8790   7361   9245     30    -52   -736       C  
ATOM    924  CG  PRO A 117     -25.201 129.917  -7.195  1.00 67.39           C  
ANISOU  924  CG  PRO A 117     8854   7527   9225    101     43   -725       C  
ATOM    925  CD  PRO A 117     -26.134 131.028  -6.835  1.00 70.71           C  
ANISOU  925  CD  PRO A 117     9330   7873   9663    196    106   -752       C  
ATOM    926  N   ILE A 118     -24.023 133.620  -8.238  1.00 63.84           N  
ANISOU  926  N   ILE A 118     8460   6715   9082     87    -45   -722       N  
ATOM    927  CA  ILE A 118     -23.461 134.609  -9.151  1.00 66.40           C  
ANISOU  927  CA  ILE A 118     8753   6943   9533     49    -72   -671       C  
ATOM    928  C   ILE A 118     -23.129 135.942  -8.476  1.00 68.36           C  
ANISOU  928  C   ILE A 118     9115   7018   9840     64   -108   -751       C  
ATOM    929  O   ILE A 118     -21.995 136.414  -8.560  1.00 66.86           O  
ANISOU  929  O   ILE A 118     8939   6738   9728    -17   -184   -772       O  
ATOM    930  CB  ILE A 118     -24.407 134.873 -10.334  1.00 67.39           C  
ANISOU  930  CB  ILE A 118     8794   7109   9703    103      5   -560       C  
ATOM    931  CG1 ILE A 118     -24.713 133.564 -11.059  1.00 67.23           C  
ANISOU  931  CG1 ILE A 118     8659   7255   9629     83     32   -485       C  
ATOM    932  CG2 ILE A 118     -23.785 135.873 -11.295  1.00 67.63           C  
ANISOU  932  CG2 ILE A 118     8801   7036   9858     61    -20   -499       C  
ATOM    933  CD1 ILE A 118     -25.591 133.726 -12.276  1.00 67.39           C  
ANISOU  933  CD1 ILE A 118     8590   7329   9687    132     94   -377       C  
ATOM    934  N   PHE A 119     -24.106 136.549  -7.809  1.00 71.76           N  
ANISOU  934  N   PHE A 119     9626   7402  10237    166    -53   -798       N  
ATOM    935  CA  PHE A 119     -23.898 137.878  -7.242  1.00 74.27           C  
ANISOU  935  CA  PHE A 119    10057   7549  10613    190    -81   -871       C  
ATOM    936  C   PHE A 119     -24.007 137.917  -5.719  1.00 77.38           C  
ANISOU  936  C   PHE A 119    10585   7902  10913    237    -98  -1004       C  
ATOM    937  O   PHE A 119     -23.522 138.853  -5.084  1.00 79.67           O  
ANISOU  937  O   PHE A 119    10980   8050  11241    233   -151  -1089       O  
ATOM    938  CB  PHE A 119     -24.885 138.871  -7.859  1.00 73.51           C  
ANISOU  938  CB  PHE A 119     9955   7395  10579    281     -5   -813       C  
ATOM    939  CG  PHE A 119     -24.663 139.108  -9.326  1.00 72.19           C  
ANISOU  939  CG  PHE A 119     9685   7230  10513    238      1   -688       C  
ATOM    940  CD1 PHE A 119     -23.481 139.676  -9.772  1.00 72.05           C  
ANISOU  940  CD1 PHE A 119     9668   7109  10598    140    -66   -675       C  
ATOM    941  CD2 PHE A 119     -25.632 138.767 -10.258  1.00 71.36           C  
ANISOU  941  CD2 PHE A 119     9485   7231  10399    296     75   -585       C  
ATOM    942  CE1 PHE A 119     -23.266 139.899 -11.118  1.00 72.13           C  
ANISOU  942  CE1 PHE A 119     9592   7120  10693    103    -51   -556       C  
ATOM    943  CE2 PHE A 119     -25.424 138.987 -11.606  1.00 70.81           C  
ANISOU  943  CE2 PHE A 119     9332   7164  10410    263     78   -471       C  
ATOM    944  CZ  PHE A 119     -24.238 139.553 -12.036  1.00 71.76           C  
ANISOU  944  CZ  PHE A 119     9461   7179  10624    167     20   -453       C  
ATOM    945  N   GLY A 120     -24.648 136.912  -5.132  1.00 79.71           N  
ANISOU  945  N   GLY A 120    10882   8319  11084    280    -52  -1023       N  
ATOM    946  CA  GLY A 120     -24.707 136.803  -3.686  1.00 78.89           C  
ANISOU  946  CA  GLY A 120    10909   8192  10873    322    -66  -1143       C  
ATOM    947  C   GLY A 120     -25.906 137.462  -3.030  1.00 79.81           C  
ANISOU  947  C   GLY A 120    11109   8268  10945    450     24  -1189       C  
ATOM    948  O   GLY A 120     -25.964 137.565  -1.806  1.00 81.08           O  
ANISOU  948  O   GLY A 120    11398   8389  11019    494     17  -1295       O  
ATOM    949  N   ASN A 121     -26.863 137.915  -3.834  1.00 76.80           N  
ANISOU  949  N   ASN A 121    10660   7899  10622    516    108  -1110       N  
ATOM    950  CA  ASN A 121     -28.111 138.447  -3.296  1.00 75.82           C  
ANISOU  950  CA  ASN A 121    10593   7757  10459    648    206  -1144       C  
ATOM    951  C   ASN A 121     -29.281 138.189  -4.239  1.00 73.73           C  
ANISOU  951  C   ASN A 121    10199   7599  10218    709    306  -1036       C  
ATOM    952  O   ASN A 121     -29.103 138.107  -5.454  1.00 72.84           O  
ANISOU  952  O   ASN A 121     9974   7518  10185    662    291   -935       O  
ATOM    953  CB  ASN A 121     -27.982 139.945  -3.007  1.00 78.98           C  
ANISOU  953  CB  ASN A 121    11103   7973  10932    693    181  -1207       C  
ATOM    954  CG  ASN A 121     -27.877 140.778  -4.268  1.00 80.66           C  
ANISOU  954  CG  ASN A 121    11244   8115  11288    676    173  -1114       C  
ATOM    955  OD1 ASN A 121     -28.889 141.162  -4.859  1.00 80.74           O  
ANISOU  955  OD1 ASN A 121    11202   8141  11333    764    253  -1050       O  
ATOM    956  ND2 ASN A 121     -26.650 141.075  -4.682  1.00 81.63           N  
ANISOU  956  ND2 ASN A 121    11364   8157  11495    566     76  -1107       N  
ATOM    957  N   ILE A 122     -30.477 138.068  -3.668  1.00 73.28           N  
ANISOU  957  N   ILE A 122    10158   7596  10090    816    407  -1060       N  
ATOM    958  CA  ILE A 122     -31.675 137.714  -4.425  1.00 72.49           C  
ANISOU  958  CA  ILE A 122     9929   7611  10002    878    503   -970       C  
ATOM    959  C   ILE A 122     -32.015 138.728  -5.517  1.00 71.80           C  
ANISOU  959  C   ILE A 122     9783   7459  10038    923    510   -895       C  
ATOM    960  O   ILE A 122     -32.484 138.350  -6.589  1.00 68.78           O  
ANISOU  960  O   ILE A 122     9268   7170   9694    923    536   -794       O  
ATOM    961  CB  ILE A 122     -32.909 137.571  -3.503  1.00 75.97           C  
ANISOU  961  CB  ILE A 122    10405   8105  10356    993    617  -1022       C  
ATOM    962  CG1 ILE A 122     -32.506 137.056  -2.117  1.00 80.11           C  
ANISOU  962  CG1 ILE A 122    11056   8628  10754    976    607  -1127       C  
ATOM    963  CG2 ILE A 122     -33.957 136.670  -4.145  1.00 73.22           C  
ANISOU  963  CG2 ILE A 122     9904   7921   9995   1017    703   -936       C  
ATOM    964  CD1 ILE A 122     -32.342 138.150  -1.076  1.00 83.11           C  
ANISOU  964  CD1 ILE A 122    11606   8857  11115   1041    593  -1242       C  
ATOM    965  N   VAL A 123     -31.780 140.010  -5.246  1.00 73.67           N  
ANISOU  965  N   VAL A 123    10125   7532  10333    964    485   -946       N  
ATOM    966  CA  VAL A 123     -32.147 141.073  -6.184  1.00 73.59           C  
ANISOU  966  CA  VAL A 123    10084   7442  10436   1021    496   -879       C  
ATOM    967  C   VAL A 123     -31.346 141.012  -7.486  1.00 75.93           C  
ANISOU  967  C   VAL A 123    10292   7738  10820    920    430   -775       C  
ATOM    968  O   VAL A 123     -31.922 141.014  -8.575  1.00 77.47           O  
ANISOU  968  O   VAL A 123    10381   7991  11063    952    461   -672       O  
ATOM    969  CB  VAL A 123     -31.965 142.477  -5.557  1.00 70.15           C  
ANISOU  969  CB  VAL A 123     9796   6813  10047   1078    477   -963       C  
ATOM    970  CG1 VAL A 123     -32.142 143.560  -6.612  1.00 66.93           C  
ANISOU  970  CG1 VAL A 123     9363   6306   9763   1119    476   -883       C  
ATOM    971  CG2 VAL A 123     -32.942 142.679  -4.408  1.00 66.98           C  
ANISOU  971  CG2 VAL A 123     9476   6408   9564   1204    561  -1056       C  
ATOM    972  N   ASP A 124     -30.022 140.967  -7.374  1.00 76.37           N  
ANISOU  972  N   ASP A 124    10392   7730  10894    802    339   -803       N  
ATOM    973  CA  ASP A 124     -29.165 140.919  -8.554  1.00 79.54           C  
ANISOU  973  CA  ASP A 124    10717   8127  11378    701    281   -709       C  
ATOM    974  C   ASP A 124     -29.318 139.593  -9.296  1.00 78.77           C  
ANISOU  974  C   ASP A 124    10480   8212  11236    654    296   -625       C  
ATOM    975  O   ASP A 124     -29.227 139.542 -10.523  1.00 79.10           O  
ANISOU  975  O   ASP A 124    10429   8289  11336    625    290   -519       O  
ATOM    976  CB  ASP A 124     -27.697 141.135  -8.172  1.00 82.91           C  
ANISOU  976  CB  ASP A 124    11216   8449  11838    583    181   -769       C  
ATOM    977  CG  ASP A 124     -27.419 142.543  -7.680  1.00 87.49           C  
ANISOU  977  CG  ASP A 124    11926   8830  12487    610    154   -839       C  
ATOM    978  OD1 ASP A 124     -27.512 143.488  -8.493  1.00 89.46           O  
ANISOU  978  OD1 ASP A 124    12169   8984  12837    632    164   -773       O  
ATOM    979  OD2 ASP A 124     -27.090 142.703  -6.486  1.00 89.37           O  
ANISOU  979  OD2 ASP A 124    12276   9001  12678    610    119   -960       O  
ATOM    980  N   GLU A 125     -29.555 138.523  -8.543  1.00 78.68           N  
ANISOU  980  N   GLU A 125    10462   8314  11119    649    316   -673       N  
ATOM    981  CA  GLU A 125     -29.650 137.186  -9.117  1.00 78.11           C  
ANISOU  981  CA  GLU A 125    10270   8410  11000    598    326   -607       C  
ATOM    982  C   GLU A 125     -30.893 137.041  -9.990  1.00 76.86           C  
ANISOU  982  C   GLU A 125    10000   8350  10855    678    401   -519       C  
ATOM    983  O   GLU A 125     -30.816 136.548 -11.115  1.00 76.00           O  
ANISOU  983  O   GLU A 125     9783   8321  10772    636    389   -425       O  
ATOM    984  CB  GLU A 125     -29.657 136.129  -8.009  1.00 77.75           C  
ANISOU  984  CB  GLU A 125    10260   8447  10836    580    336   -683       C  
ATOM    985  CG  GLU A 125     -29.213 134.744  -8.454  1.00 75.21           C  
ANISOU  985  CG  GLU A 125     9847   8259  10470    488    310   -636       C  
ATOM    986  CD  GLU A 125     -27.704 134.616  -8.571  1.00 73.39           C  
ANISOU  986  CD  GLU A 125     9637   7980  10269    371    207   -647       C  
ATOM    987  OE1 GLU A 125     -26.994 135.614  -8.324  1.00 71.26           O  
ANISOU  987  OE1 GLU A 125     9446   7571  10060    353    155   -691       O  
ATOM    988  OE2 GLU A 125     -27.226 133.510  -8.905  1.00 73.79           O  
ANISOU  988  OE2 GLU A 125     9621   8130  10286    297    179   -614       O  
ATOM    989  N   VAL A 126     -32.036 137.474  -9.463  1.00 76.86           N  
ANISOU  989  N   VAL A 126    10025   8344  10835    796    476   -553       N  
ATOM    990  CA  VAL A 126     -33.295 137.434 -10.202  1.00 75.57           C  
ANISOU  990  CA  VAL A 126     9754   8269  10691    886    545   -480       C  
ATOM    991  C   VAL A 126     -33.210 138.289 -11.464  1.00 74.81           C  
ANISOU  991  C   VAL A 126     9617   8110  10696    902    518   -387       C  
ATOM    992  O   VAL A 126     -33.692 137.899 -12.530  1.00 74.73           O  
ANISOU  992  O   VAL A 126     9491   8198  10705    913    528   -295       O  
ATOM    993  CB  VAL A 126     -34.478 137.913  -9.328  1.00 75.46           C  
ANISOU  993  CB  VAL A 126     9782   8241  10649   1018    632   -544       C  
ATOM    994  CG1 VAL A 126     -35.720 138.154 -10.174  1.00 76.91           C  
ANISOU  994  CG1 VAL A 126     9855   8489  10879   1121    691   -469       C  
ATOM    995  CG2 VAL A 126     -34.769 136.901  -8.230  1.00 75.48           C  
ANISOU  995  CG2 VAL A 126     9802   8336  10541   1009    680   -614       C  
ATOM    996  N   ALA A 127     -32.575 139.448 -11.337  1.00 74.09           N  
ANISOU  996  N   ALA A 127     9628   7852  10669    902    480   -412       N  
ATOM    997  CA  ALA A 127     -32.414 140.362 -12.460  1.00 73.99           C  
ANISOU  997  CA  ALA A 127     9601   7758  10755    915    456   -324       C  
ATOM    998  C   ALA A 127     -31.593 139.720 -13.574  1.00 71.08           C  
ANISOU  998  C   ALA A 127     9149   7453  10405    804    406   -233       C  
ATOM    999  O   ALA A 127     -31.884 139.905 -14.756  1.00 70.17           O  
ANISOU  999  O   ALA A 127     8963   7364  10333    828    409   -130       O  
ATOM   1000  CB  ALA A 127     -31.763 141.662 -11.998  1.00 73.72           C  
ANISOU 1000  CB  ALA A 127     9704   7522  10786    917    424   -378       C  
ATOM   1001  N   TYR A 128     -30.571 138.961 -13.187  1.00 69.34           N  
ANISOU 1001  N   TYR A 128     8939   7258  10147    687    358   -272       N  
ATOM   1002  CA  TYR A 128     -29.706 138.295 -14.154  1.00 67.96           C  
ANISOU 1002  CA  TYR A 128     8689   7144   9987    578    312   -196       C  
ATOM   1003  C   TYR A 128     -30.485 137.309 -15.020  1.00 65.73           C  
ANISOU 1003  C   TYR A 128     8276   7034   9663    600    343   -116       C  
ATOM   1004  O   TYR A 128     -30.440 137.378 -16.249  1.00 64.64           O  
ANISOU 1004  O   TYR A 128     8074   6923   9565    592    334    -16       O  
ATOM   1005  CB  TYR A 128     -28.559 137.572 -13.448  1.00 69.28           C  
ANISOU 1005  CB  TYR A 128     8888   7320  10115    463    256   -264       C  
ATOM   1006  CG  TYR A 128     -27.795 136.654 -14.369  1.00 69.52           C  
ANISOU 1006  CG  TYR A 128     8828   7444  10143    361    220   -193       C  
ATOM   1007  CD1 TYR A 128     -26.827 137.154 -15.230  1.00 71.39           C  
ANISOU 1007  CD1 TYR A 128     9056   7608  10460    290    180   -131       C  
ATOM   1008  CD2 TYR A 128     -28.054 135.289 -14.394  1.00 68.35           C  
ANISOU 1008  CD2 TYR A 128     8602   7453   9914    338    230   -186       C  
ATOM   1009  CE1 TYR A 128     -26.133 136.320 -16.083  1.00 71.17           C  
ANISOU 1009  CE1 TYR A 128     8944   7667  10428    204    154    -67       C  
ATOM   1010  CE2 TYR A 128     -27.366 134.448 -15.245  1.00 67.81           C  
ANISOU 1010  CE2 TYR A 128     8455   7468   9842    252    198   -124       C  
ATOM   1011  CZ  TYR A 128     -26.406 134.968 -16.085  1.00 69.08           C  
ANISOU 1011  CZ  TYR A 128     8608   7560  10079    188    161    -66       C  
ATOM   1012  OH  TYR A 128     -25.720 134.132 -16.930  1.00 68.75           O  
ANISOU 1012  OH  TYR A 128     8489   7603  10031    108    135     -7       O  
ATOM   1013  N   HIS A 129     -31.194 136.389 -14.372  1.00 66.24           N  
ANISOU 1013  N   HIS A 129     8307   7213   9647    626    380   -162       N  
ATOM   1014  CA  HIS A 129     -32.014 135.411 -15.080  1.00 66.48           C  
ANISOU 1014  CA  HIS A 129     8214   7407   9640    644    410   -100       C  
ATOM   1015  C   HIS A 129     -33.133 136.090 -15.868  1.00 67.32           C  
ANISOU 1015  C   HIS A 129     8266   7521   9791    759    448    -32       C  
ATOM   1016  O   HIS A 129     -33.647 135.534 -16.841  1.00 65.56           O  
ANISOU 1016  O   HIS A 129     7936   7412   9563    770    451     43       O  
ATOM   1017  CB  HIS A 129     -32.611 134.399 -14.101  1.00 66.22           C  
ANISOU 1017  CB  HIS A 129     8166   7476   9519    652    453   -168       C  
ATOM   1018  CG  HIS A 129     -31.596 133.509 -13.451  1.00 66.67           C  
ANISOU 1018  CG  HIS A 129     8261   7552   9518    545    413   -221       C  
ATOM   1019  ND1 HIS A 129     -31.207 132.304 -13.995  1.00 64.06           N  
ANISOU 1019  ND1 HIS A 129     7853   7335   9151    463    387   -181       N  
ATOM   1020  CD2 HIS A 129     -30.895 133.647 -12.301  1.00 67.22           C  
ANISOU 1020  CD2 HIS A 129     8441   7543   9558    512    389   -313       C  
ATOM   1021  CE1 HIS A 129     -30.308 131.739 -13.210  1.00 62.86           C  
ANISOU 1021  CE1 HIS A 129     7760   7172   8952    386    350   -243       C  
ATOM   1022  NE2 HIS A 129     -30.100 132.533 -12.175  1.00 64.60           N  
ANISOU 1022  NE2 HIS A 129     8093   7277   9174    414    347   -323       N  
ATOM   1023  N   GLU A 130     -33.509 137.289 -15.435  1.00 68.42           N  
ANISOU 1023  N   GLU A 130     8482   7539   9974    847    472    -64       N  
ATOM   1024  CA  GLU A 130     -34.514 138.079 -16.134  1.00 71.28           C  
ANISOU 1024  CA  GLU A 130     8807   7889  10387    967    501     -3       C  
ATOM   1025  C   GLU A 130     -33.953 138.614 -17.450  1.00 67.41           C  
ANISOU 1025  C   GLU A 130     8306   7349   9960    942    456    103       C  
ATOM   1026  O   GLU A 130     -34.596 138.513 -18.491  1.00 66.82           O  
ANISOU 1026  O   GLU A 130     8145   7351   9895    993    459    188       O  
ATOM   1027  CB  GLU A 130     -35.001 139.233 -15.255  1.00 77.31           C  
ANISOU 1027  CB  GLU A 130     9669   8525  11181   1071    539    -71       C  
ATOM   1028  CG  GLU A 130     -36.197 139.988 -15.813  1.00 83.59           C  
ANISOU 1028  CG  GLU A 130    10422   9316  12021   1215    577    -21       C  
ATOM   1029  CD  GLU A 130     -37.519 139.491 -15.255  1.00 88.00           C  
ANISOU 1029  CD  GLU A 130    10907   9991  12537   1308    648    -63       C  
ATOM   1030  OE1 GLU A 130     -37.499 138.644 -14.336  1.00 87.33           O  
ANISOU 1030  OE1 GLU A 130    10824   9973  12385   1261    675   -135       O  
ATOM   1031  OE2 GLU A 130     -38.579 139.953 -15.733  1.00 91.72           O  
ANISOU 1031  OE2 GLU A 130    11318  10486  13044   1429    677    -23       O  
ATOM   1032  N   LYS A 131     -32.749 139.177 -17.397  1.00 65.03           N  
ANISOU 1032  N   LYS A 131     8091   6918   9699    862    415     96       N  
ATOM   1033  CA  LYS A 131     -32.098 139.709 -18.591  1.00 64.00           C  
ANISOU 1033  CA  LYS A 131     7961   6728   9629    827    381    197       C  
ATOM   1034  C   LYS A 131     -31.435 138.609 -19.423  1.00 65.59           C  
ANISOU 1034  C   LYS A 131     8077   7047   9796    721    349    257       C  
ATOM   1035  O   LYS A 131     -31.387 138.694 -20.652  1.00 67.02           O  
ANISOU 1035  O   LYS A 131     8214   7254   9998    723    338    360       O  
ATOM   1036  CB  LYS A 131     -31.061 140.766 -18.206  1.00 61.89           C  
ANISOU 1036  CB  LYS A 131     7815   6271   9431    776    355    166       C  
ATOM   1037  N   TYR A 132     -30.922 137.581 -18.756  1.00 63.45           N  
ANISOU 1037  N   TYR A 132     7792   6847   9470    634    335    193       N  
ATOM   1038  CA  TYR A 132     -30.271 136.480 -19.460  1.00 63.17           C  
ANISOU 1038  CA  TYR A 132     7680   6923   9399    536    305    239       C  
ATOM   1039  C   TYR A 132     -30.895 135.134 -19.095  1.00 62.75           C  
ANISOU 1039  C   TYR A 132     7551   7031   9261    534    321    203       C  
ATOM   1040  O   TYR A 132     -30.364 134.411 -18.253  1.00 63.30           O  
ANISOU 1040  O   TYR A 132     7641   7124   9288    464    308    131       O  
ATOM   1041  CB  TYR A 132     -28.769 136.458 -19.156  1.00 62.40           C  
ANISOU 1041  CB  TYR A 132     7635   6748   9324    412    260    207       C  
ATOM   1042  CG  TYR A 132     -28.060 137.769 -19.417  1.00 65.20           C  
ANISOU 1042  CG  TYR A 132     8068   6933   9772    396    246    235       C  
ATOM   1043  CD1 TYR A 132     -27.718 138.154 -20.708  1.00 65.79           C  
ANISOU 1043  CD1 TYR A 132     8117   6987   9892    380    243    346       C  
ATOM   1044  CD2 TYR A 132     -27.723 138.619 -18.369  1.00 67.66           C  
ANISOU 1044  CD2 TYR A 132     8484   7100  10122    396    236    149       C  
ATOM   1045  CE1 TYR A 132     -27.066 139.353 -20.948  1.00 67.58           C  
ANISOU 1045  CE1 TYR A 132     8419   7052  10208    360    237    376       C  
ATOM   1046  CE2 TYR A 132     -27.071 139.817 -18.599  1.00 68.16           C  
ANISOU 1046  CE2 TYR A 132     8621   7000  10278    374    223    171       C  
ATOM   1047  CZ  TYR A 132     -26.746 140.179 -19.888  1.00 68.76           C  
ANISOU 1047  CZ  TYR A 132     8667   7055  10404    354    226    288       C  
ATOM   1048  OH  TYR A 132     -26.097 141.370 -20.115  1.00 70.74           O  
ANISOU 1048  OH  TYR A 132     8992   7136  10749    326    220    315       O  
ATOM   1049  N   PRO A 133     -32.025 134.792 -19.733  1.00 60.83           N  
ANISOU 1049  N   PRO A 133     7219   6896   8997    609    347    252       N  
ATOM   1050  CA  PRO A 133     -32.736 133.539 -19.457  1.00 58.00           C  
ANISOU 1050  CA  PRO A 133     6780   6690   8569    607    368    223       C  
ATOM   1051  C   PRO A 133     -31.858 132.318 -19.691  1.00 56.99           C  
ANISOU 1051  C   PRO A 133     6615   6645   8393    490    332    228       C  
ATOM   1052  O   PRO A 133     -32.000 131.317 -18.989  1.00 58.64           O  
ANISOU 1052  O   PRO A 133     6806   6932   8544    456    344    171       O  
ATOM   1053  CB  PRO A 133     -33.899 133.568 -20.450  1.00 58.00           C  
ANISOU 1053  CB  PRO A 133     6685   6775   8577    698    383    296       C  
ATOM   1054  CG  PRO A 133     -34.082 135.008 -20.780  1.00 59.66           C  
ANISOU 1054  CG  PRO A 133     6951   6862   8856    783    387    335       C  
ATOM   1055  CD  PRO A 133     -32.710 135.598 -20.757  1.00 60.93           C  
ANISOU 1055  CD  PRO A 133     7205   6892   9055    701    355    339       C  
ATOM   1056  N   THR A 134     -30.967 132.401 -20.674  1.00 55.04           N  
ANISOU 1056  N   THR A 134     6361   6380   8171    431    293    296       N  
ATOM   1057  CA  THR A 134     -30.025 131.320 -20.941  1.00 51.52           C  
ANISOU 1057  CA  THR A 134     5885   6003   7688    323    259    302       C  
ATOM   1058  C   THR A 134     -28.593 131.846 -20.974  1.00 50.92           C  
ANISOU 1058  C   THR A 134     5873   5816   7659    242    224    305       C  
ATOM   1059  O   THR A 134     -28.364 133.058 -20.997  1.00 51.88           O  
ANISOU 1059  O   THR A 134     6056   5811   7846    267    225    319       O  
ATOM   1060  CB  THR A 134     -30.331 130.606 -22.274  1.00 47.97           C  
ANISOU 1060  CB  THR A 134     5338   5675   7212    322    248    387       C  
ATOM   1061  OG1 THR A 134     -29.966 131.452 -23.370  1.00 48.74           O  
ANISOU 1061  OG1 THR A 134     5446   5715   7358    336    235    475       O  
ATOM   1062  CG2 THR A 134     -31.806 130.253 -22.373  1.00 47.11           C  
ANISOU 1062  CG2 THR A 134     5156   5668   7076    408    277    390       C  
ATOM   1063  N   ILE A 135     -27.631 130.928 -20.974  1.00 48.25           N  
ANISOU 1063  N   ILE A 135     5517   5525   7291    145    192    291       N  
ATOM   1064  CA  ILE A 135     -26.221 131.294 -21.011  1.00 45.28           C  
ANISOU 1064  CA  ILE A 135     5182   5059   6964     59    157    290       C  
ATOM   1065  C   ILE A 135     -25.868 131.875 -22.377  1.00 45.90           C  
ANISOU 1065  C   ILE A 135     5236   5111   7091     54    158    397       C  
ATOM   1066  O   ILE A 135     -24.957 132.692 -22.500  1.00 48.00           O  
ANISOU 1066  O   ILE A 135     5546   5265   7426     10    147    413       O  
ATOM   1067  CB  ILE A 135     -25.310 130.078 -20.695  1.00 54.11           C  
ANISOU 1067  CB  ILE A 135     6278   6246   8036    -35    122    249       C  
ATOM   1068  CG1 ILE A 135     -23.838 130.497 -20.596  1.00 56.95           C  
ANISOU 1068  CG1 ILE A 135     6673   6510   8456   -123     82    235       C  
ATOM   1069  CG2 ILE A 135     -25.494 128.974 -21.726  1.00 50.80           C  
ANISOU 1069  CG2 ILE A 135     5769   5967   7567    -50    123    311       C  
ATOM   1070  CD1 ILE A 135     -23.545 131.436 -19.447  1.00 60.33           C  
ANISOU 1070  CD1 ILE A 135     7194   6801   8928   -122     67    154       C  
ATOM   1071  N   TYR A 136     -26.613 131.470 -23.399  1.00 47.20           N  
ANISOU 1071  N   TYR A 136     5333   5378   7222    101    173    470       N  
ATOM   1072  CA  TYR A 136     -26.333 131.914 -24.757  1.00 50.03           C  
ANISOU 1072  CA  TYR A 136     5673   5727   7609    103    177    578       C  
ATOM   1073  C   TYR A 136     -26.722 133.380 -24.946  1.00 52.41           C  
ANISOU 1073  C   TYR A 136     6034   5903   7977    175    198    620       C  
ATOM   1074  O   TYR A 136     -26.133 134.075 -25.772  1.00 52.71           O  
ANISOU 1074  O   TYR A 136     6094   5872   8061    157    203    697       O  
ATOM   1075  CB  TYR A 136     -27.051 131.015 -25.772  1.00 50.62           C  
ANISOU 1075  CB  TYR A 136     5665   5951   7618    137    177    637       C  
ATOM   1076  CG  TYR A 136     -26.681 129.550 -25.638  1.00 49.96           C  
ANISOU 1076  CG  TYR A 136     5529   5985   7470     67    157    598       C  
ATOM   1077  CD1 TYR A 136     -25.465 129.071 -26.113  1.00 50.35           C  
ANISOU 1077  CD1 TYR A 136     5565   6047   7518    -22    140    619       C  
ATOM   1078  CD2 TYR A 136     -27.543 128.648 -25.028  1.00 48.07           C  
ANISOU 1078  CD2 TYR A 136     5252   5839   7175     90    160    540       C  
ATOM   1079  CE1 TYR A 136     -25.121 127.736 -25.986  1.00 48.36           C  
ANISOU 1079  CE1 TYR A 136     5270   5896   7208    -79    120    583       C  
ATOM   1080  CE2 TYR A 136     -27.210 127.312 -24.902  1.00 47.25           C  
ANISOU 1080  CE2 TYR A 136     5108   5832   7013     27    142    506       C  
ATOM   1081  CZ  TYR A 136     -25.998 126.861 -25.380  1.00 47.92           C  
ANISOU 1081  CZ  TYR A 136     5187   5926   7096    -54    119    527       C  
ATOM   1082  OH  TYR A 136     -25.662 125.531 -25.250  1.00 46.18           O  
ANISOU 1082  OH  TYR A 136     4931   5796   6818   -110    100    492       O  
ATOM   1083  N   HIS A 137     -27.698 133.854 -24.174  1.00 54.47           N  
ANISOU 1083  N   HIS A 137     6323   6132   8242    258    215    570       N  
ATOM   1084  CA  HIS A 137     -28.026 135.281 -24.163  1.00 56.82           C  
ANISOU 1084  CA  HIS A 137     6690   6293   8607    330    233    594       C  
ATOM   1085  C   HIS A 137     -26.826 136.096 -23.694  1.00 58.05           C  
ANISOU 1085  C   HIS A 137     6928   6293   8836    254    222    567       C  
ATOM   1086  O   HIS A 137     -26.484 137.115 -24.290  1.00 60.26           O  
ANISOU 1086  O   HIS A 137     7253   6463   9181    259    231    632       O  
ATOM   1087  CB  HIS A 137     -29.228 135.574 -23.262  1.00 56.36           C  
ANISOU 1087  CB  HIS A 137     6647   6228   8539    432    256    529       C  
ATOM   1088  CG  HIS A 137     -30.544 135.163 -23.845  1.00 56.32           C  
ANISOU 1088  CG  HIS A 137     6563   6346   8491    527    271    569       C  
ATOM   1089  ND1 HIS A 137     -31.026 133.874 -23.761  1.00 54.72           N  
ANISOU 1089  ND1 HIS A 137     6277   6297   8219    513    268    542       N  
ATOM   1090  CD2 HIS A 137     -31.486 135.873 -24.509  1.00 57.54           C  
ANISOU 1090  CD2 HIS A 137     6706   6492   8666    639    283    633       C  
ATOM   1091  CE1 HIS A 137     -32.205 133.807 -24.352  1.00 56.07           C  
ANISOU 1091  CE1 HIS A 137     6382   6550   8374    606    278    583       C  
ATOM   1092  NE2 HIS A 137     -32.508 135.007 -24.815  1.00 57.69           N  
ANISOU 1092  NE2 HIS A 137     6628   6662   8630    688    285    639       N  
ATOM   1093  N   LEU A 138     -26.191 135.637 -22.621  1.00 58.16           N  
ANISOU 1093  N   LEU A 138     6961   6296   8840    183    200    469       N  
ATOM   1094  CA  LEU A 138     -25.007 136.302 -22.091  1.00 58.30           C  
ANISOU 1094  CA  LEU A 138     7048   6176   8928    101    177    428       C  
ATOM   1095  C   LEU A 138     -23.839 136.209 -23.069  1.00 58.54           C  
ANISOU 1095  C   LEU A 138     7047   6201   8997      5    167    503       C  
ATOM   1096  O   LEU A 138     -23.158 137.201 -23.324  1.00 57.45           O  
ANISOU 1096  O   LEU A 138     6956   5931   8942    -31    170    535       O  
ATOM   1097  CB  LEU A 138     -24.613 135.701 -20.742  1.00 56.85           C  
ANISOU 1097  CB  LEU A 138     6887   6000   8712     51    146    305       C  
ATOM   1098  CG  LEU A 138     -23.342 136.289 -20.129  1.00 58.45           C  
ANISOU 1098  CG  LEU A 138     7152   6070   8986    -39    108    248       C  
ATOM   1099  CD1 LEU A 138     -23.515 137.779 -19.882  1.00 59.04           C  
ANISOU 1099  CD1 LEU A 138     7319   5974   9141      6    120    242       C  
ATOM   1100  CD2 LEU A 138     -22.966 135.561 -18.843  1.00 57.55           C  
ANISOU 1100  CD2 LEU A 138     7059   5983   8823    -81     68    130       C  
ATOM   1101  N   ARG A 139     -23.617 135.014 -23.611  1.00 57.94           N  
ANISOU 1101  N   ARG A 139     6890   6265   8859    -36    159    529       N  
ATOM   1102  CA  ARG A 139     -22.561 134.794 -24.593  1.00 58.76           C  
ANISOU 1102  CA  ARG A 139     6955   6385   8987   -119    157    601       C  
ATOM   1103  C   ARG A 139     -22.702 135.732 -25.788  1.00 61.94           C  
ANISOU 1103  C   ARG A 139     7375   6728   9433    -81    193    720       C  
ATOM   1104  O   ARG A 139     -21.758 136.434 -26.147  1.00 64.02           O  
ANISOU 1104  O   ARG A 139     7666   6888   9772   -145    203    761       O  
ATOM   1105  CB  ARG A 139     -22.564 133.338 -25.072  1.00 56.47           C  
ANISOU 1105  CB  ARG A 139     6580   6266   8612   -142    148    614       C  
ATOM   1106  CG  ARG A 139     -22.150 132.330 -24.012  1.00 54.19           C  
ANISOU 1106  CG  ARG A 139     6275   6031   8282   -197    112    509       C  
ATOM   1107  CD  ARG A 139     -22.320 130.901 -24.502  1.00 52.82           C  
ANISOU 1107  CD  ARG A 139     6025   6023   8022   -207    106    524       C  
ATOM   1108  NE  ARG A 139     -21.572 130.641 -25.731  1.00 53.46           N  
ANISOU 1108  NE  ARG A 139     6059   6145   8110   -254    115    609       N  
ATOM   1109  CZ  ARG A 139     -21.211 129.429 -26.145  1.00 52.24           C  
ANISOU 1109  CZ  ARG A 139     5843   6107   7897   -294    103    614       C  
ATOM   1110  NH1 ARG A 139     -21.519 128.357 -25.427  1.00 46.63           N  
ANISOU 1110  NH1 ARG A 139     5113   5481   7122   -296     79    542       N  
ATOM   1111  NH2 ARG A 139     -20.534 129.290 -27.276  1.00 55.39           N  
ANISOU 1111  NH2 ARG A 139     6206   6537   8303   -330    118    692       N  
ATOM   1112  N   LYS A 140     -23.884 135.740 -26.398  1.00 62.60           N  
ANISOU 1112  N   LYS A 140     7441   6875   9468     23    213    776       N  
ATOM   1113  CA  LYS A 140     -24.143 136.589 -27.556  1.00 67.39           C  
ANISOU 1113  CA  LYS A 140     8071   7434  10101     76    242    894       C  
ATOM   1114  C   LYS A 140     -23.979 138.060 -27.198  1.00 68.95           C  
ANISOU 1114  C   LYS A 140     8362   7441  10394     90    257    897       C  
ATOM   1115  O   LYS A 140     -23.530 138.861 -28.016  1.00 70.18           O  
ANISOU 1115  O   LYS A 140     8555   7509  10603     77    282    988       O  
ATOM   1116  CB  LYS A 140     -25.548 136.330 -28.110  1.00 71.76           C  
ANISOU 1116  CB  LYS A 140     8589   8092  10586    197    247    937       C  
ATOM   1117  CG  LYS A 140     -25.884 137.102 -29.379  1.00 74.81           C  
ANISOU 1117  CG  LYS A 140     8998   8446  10981    266    270   1064       C  
ATOM   1118  CD  LYS A 140     -26.767 138.301 -29.080  1.00 79.35           C  
ANISOU 1118  CD  LYS A 140     9639   8908  11601    374    282   1069       C  
ATOM   1119  CE  LYS A 140     -27.157 139.036 -30.350  1.00 82.54           C  
ANISOU 1119  CE  LYS A 140    10072   9284  12006    454    299   1199       C  
ATOM   1120  NZ  LYS A 140     -28.012 140.219 -30.053  1.00 86.76           N  
ANISOU 1120  NZ  LYS A 140    10675   9703  12588    567    308   1204       N  
ATOM   1121  N   LYS A 141     -24.341 138.405 -25.967  1.00 67.91           N  
ANISOU 1121  N   LYS A 141     8275   7244  10283    118    243    796       N  
ATOM   1122  CA  LYS A 141     -24.206 139.770 -25.486  1.00 68.81           C  
ANISOU 1122  CA  LYS A 141     8487   7172  10488    132    252    779       C  
ATOM   1123  C   LYS A 141     -22.738 140.181 -25.416  1.00 68.48           C  
ANISOU 1123  C   LYS A 141     8472   7016  10530      2    244    774       C  
ATOM   1124  O   LYS A 141     -22.362 141.244 -25.909  1.00 71.21           O  
ANISOU 1124  O   LYS A 141     8875   7227  10954    -11    267    840       O  
ATOM   1125  CB  LYS A 141     -24.872 139.922 -24.114  1.00 70.30           C  
ANISOU 1125  CB  LYS A 141     8717   7327  10667    187    238    658       C  
ATOM   1126  CG  LYS A 141     -24.956 141.357 -23.602  1.00 72.99           C  
ANISOU 1126  CG  LYS A 141     9165   7477  11093    227    247    635       C  
ATOM   1127  CD  LYS A 141     -23.808 141.689 -22.657  1.00 73.75           C  
ANISOU 1127  CD  LYS A 141     9316   7453  11254    118    215    543       C  
ATOM   1128  CE  LYS A 141     -23.857 143.142 -22.218  1.00 74.08           C  
ANISOU 1128  CE  LYS A 141     9470   7293  11385    153    222    521       C  
ATOM   1129  NZ  LYS A 141     -22.722 143.481 -21.317  1.00 74.50           N  
ANISOU 1129  NZ  LYS A 141     9574   7227  11506     42    182    426       N  
ATOM   1130  N   LEU A 142     -21.910 139.336 -24.811  1.00 65.91           N  
ANISOU 1130  N   LEU A 142     8106   6745  10192    -95    211    697       N  
ATOM   1131  CA  LEU A 142     -20.504 139.670 -24.607  1.00 64.52           C  
ANISOU 1131  CA  LEU A 142     7944   6468  10103   -221    194    674       C  
ATOM   1132  C   LEU A 142     -19.716 139.671 -25.913  1.00 66.52           C  
ANISOU 1132  C   LEU A 142     8154   6733  10386   -286    228    793       C  
ATOM   1133  O   LEU A 142     -18.690 140.337 -26.024  1.00 69.66           O  
ANISOU 1133  O   LEU A 142     8574   7013  10881   -376    236    810       O  
ATOM   1134  CB  LEU A 142     -19.867 138.704 -23.610  1.00 61.81           C  
ANISOU 1134  CB  LEU A 142     7563   6191   9730   -296    143    560       C  
ATOM   1135  CG  LEU A 142     -20.446 138.714 -22.196  1.00 61.16           C  
ANISOU 1135  CG  LEU A 142     7535   6085   9619   -248    111    433       C  
ATOM   1136  CD1 LEU A 142     -19.741 137.701 -21.320  1.00 59.78           C  
ANISOU 1136  CD1 LEU A 142     7327   5981   9407   -322     58    333       C  
ATOM   1137  CD2 LEU A 142     -20.350 140.099 -21.590  1.00 62.35           C  
ANISOU 1137  CD2 LEU A 142     7788   6043   9861   -240    105    392       C  
ATOM   1138  N   VAL A 143     -20.201 138.930 -26.903  1.00 66.68           N  
ANISOU 1138  N   VAL A 143     8117   6895  10325   -241    251    874       N  
ATOM   1139  CA  VAL A 143     -19.558 138.901 -28.211  1.00 69.39           C  
ANISOU 1139  CA  VAL A 143     8427   7260  10679   -287    291    993       C  
ATOM   1140  C   VAL A 143     -19.761 140.218 -28.963  1.00 74.94           C  
ANISOU 1140  C   VAL A 143     9204   7827  11442   -244    337   1098       C  
ATOM   1141  O   VAL A 143     -18.814 140.779 -29.518  1.00 76.78           O  
ANISOU 1141  O   VAL A 143     9452   7972  11750   -323    371   1163       O  
ATOM   1142  CB  VAL A 143     -20.090 137.734 -29.071  1.00 68.73           C  
ANISOU 1142  CB  VAL A 143     8270   7366  10480   -240    297   1045       C  
ATOM   1143  CG1 VAL A 143     -19.689 137.911 -30.530  1.00 67.12           C  
ANISOU 1143  CG1 VAL A 143     8056   7174  10274   -253    347   1183       C  
ATOM   1144  CG2 VAL A 143     -19.582 136.402 -28.532  1.00 69.56           C  
ANISOU 1144  CG2 VAL A 143     8300   7593  10536   -306    259    960       C  
ATOM   1145  N   ASP A 144     -20.993 140.717 -28.962  1.00 77.47           N  
ANISOU 1145  N   ASP A 144     9572   8130  11733   -119    340   1116       N  
ATOM   1146  CA  ASP A 144     -21.342 141.896 -29.749  1.00 80.36           C  
ANISOU 1146  CA  ASP A 144    10014   8380  12140    -56    381   1225       C  
ATOM   1147  C   ASP A 144     -21.069 143.225 -29.036  1.00 83.52           C  
ANISOU 1147  C   ASP A 144    10511   8568  12656    -75    384   1189       C  
ATOM   1148  O   ASP A 144     -20.507 144.146 -29.631  1.00 85.98           O  
ANISOU 1148  O   ASP A 144    10877   8748  13044   -113    423   1272       O  
ATOM   1149  CB  ASP A 144     -22.817 141.831 -30.161  1.00 79.81           C  
ANISOU 1149  CB  ASP A 144     9945   8391  11987     98    379   1266       C  
ATOM   1150  CG  ASP A 144     -23.101 140.709 -31.148  1.00 77.75           C  
ANISOU 1150  CG  ASP A 144     9602   8319  11619    122    379   1327       C  
ATOM   1151  OD1 ASP A 144     -22.172 140.314 -31.882  1.00 78.33           O  
ANISOU 1151  OD1 ASP A 144     9644   8431  11689     37    401   1385       O  
ATOM   1152  OD2 ASP A 144     -24.252 140.228 -31.194  1.00 75.14           O  
ANISOU 1152  OD2 ASP A 144     9238   8100  11213    225    358   1316       O  
ATOM   1153  N   SER A 145     -21.468 143.320 -27.770  1.00 84.63           N  
ANISOU 1153  N   SER A 145    10677   8672  12806    -48    346   1065       N  
ATOM   1154  CA  SER A 145     -21.392 144.572 -27.013  1.00 85.67           C  
ANISOU 1154  CA  SER A 145    10911   8604  13036    -45    342   1016       C  
ATOM   1155  C   SER A 145     -19.964 145.077 -26.799  1.00 88.29           C  
ANISOU 1155  C   SER A 145    11263   8801  13481   -194    341    997       C  
ATOM   1156  O   SER A 145     -19.020 144.291 -26.724  1.00 87.64           O  
ANISOU 1156  O   SER A 145    11108   8791  13400   -304    325    966       O  
ATOM   1157  CB  SER A 145     -22.080 144.402 -25.656  1.00 84.73           C  
ANISOU 1157  CB  SER A 145    10810   8496  12886     13    302    876       C  
ATOM   1158  OG  SER A 145     -21.892 145.543 -24.837  1.00 86.80           O  
ANISOU 1158  OG  SER A 145    11172   8566  13241      5    292    811       O  
ATOM   1159  N   THR A 146     -19.820 146.396 -26.697  1.00 91.16           N  
ANISOU 1159  N   THR A 146    11725   8965  13946   -196    358   1013       N  
ATOM   1160  CA  THR A 146     -18.518 147.020 -26.477  1.00 92.45           C  
ANISOU 1160  CA  THR A 146    11914   8979  14235   -339    357    993       C  
ATOM   1161  C   THR A 146     -18.416 147.628 -25.082  1.00 91.38           C  
ANISOU 1161  C   THR A 146    11849   8708  14165   -356    305    850       C  
ATOM   1162  O   THR A 146     -17.413 148.253 -24.739  1.00 90.38           O  
ANISOU 1162  O   THR A 146    11750   8437  14151   -470    292    813       O  
ATOM   1163  CB  THR A 146     -18.231 148.119 -27.518  1.00 94.93           C  
ANISOU 1163  CB  THR A 146    12291   9146  14631   -354    421   1132       C  
ATOM   1164  OG1 THR A 146     -19.304 149.068 -27.523  1.00 97.75           O  
ANISOU 1164  OG1 THR A 146    12751   9399  14988   -220    435   1161       O  
ATOM   1165  CG2 THR A 146     -18.087 147.517 -28.907  1.00 93.87           C  
ANISOU 1165  CG2 THR A 146    12091   9139  14435   -359    473   1273       C  
ATOM   1166  N   ASP A 147     -19.460 147.440 -24.282  1.00 92.10           N  
ANISOU 1166  N   ASP A 147    11965   8845  14182   -243    277    766       N  
ATOM   1167  CA  ASP A 147     -19.494 147.968 -22.924  1.00 94.56           C  
ANISOU 1167  CA  ASP A 147    12354   9041  14535   -240    229    624       C  
ATOM   1168  C   ASP A 147     -18.729 147.065 -21.961  1.00 93.79           C  
ANISOU 1168  C   ASP A 147    12199   9021  14417   -336    167    497       C  
ATOM   1169  O   ASP A 147     -18.729 145.845 -22.114  1.00 95.31           O  
ANISOU 1169  O   ASP A 147    12296   9395  14521   -345    158    499       O  
ATOM   1170  CB  ASP A 147     -20.940 148.130 -22.451  1.00 98.12           C  
ANISOU 1170  CB  ASP A 147    12856   9514  14912    -73    234    588       C  
ATOM   1171  CG  ASP A 147     -21.777 148.965 -23.403  1.00103.71           C  
ANISOU 1171  CG  ASP A 147    13616  10158  15631     39    288    712       C  
ATOM   1172  OD1 ASP A 147     -21.196 149.780 -24.152  1.00107.98           O  
ANISOU 1172  OD1 ASP A 147    14200  10569  16260    -13    319    805       O  
ATOM   1173  OD2 ASP A 147     -23.017 148.809 -23.400  1.00103.31           O  
ANISOU 1173  OD2 ASP A 147    13565  10186  15504    182    301    718       O  
ATOM   1174  N   LYS A 148     -18.076 147.669 -20.972  1.00 93.59           N  
ANISOU 1174  N   LYS A 148    12235   8853  14472   -405    118    386       N  
ATOM   1175  CA  LYS A 148     -17.361 146.907 -19.954  1.00 92.02           C  
ANISOU 1175  CA  LYS A 148    11997   8713  14254   -486     47    256       C  
ATOM   1176  C   LYS A 148     -18.335 146.075 -19.130  1.00 90.65           C  
ANISOU 1176  C   LYS A 148    11821   8674  13946   -381     27    172       C  
ATOM   1177  O   LYS A 148     -19.282 146.607 -18.551  1.00 89.95           O  
ANISOU 1177  O   LYS A 148    11816   8529  13831   -272     34    126       O  
ATOM   1178  CB  LYS A 148     -16.562 147.832 -19.036  1.00 94.07           C  
ANISOU 1178  CB  LYS A 148    12336   8780  14626   -569     -8    148       C  
ATOM   1179  CG  LYS A 148     -15.860 147.102 -17.903  1.00 94.56           C  
ANISOU 1179  CG  LYS A 148    12369   8896  14663   -641    -94      4       C  
ATOM   1180  CD  LYS A 148     -15.422 148.055 -16.804  1.00 97.13           C  
ANISOU 1180  CD  LYS A 148    12799   9034  15072   -681   -158   -126       C  
ATOM   1181  CE  LYS A 148     -14.900 147.292 -15.595  1.00 97.21           C  
ANISOU 1181  CE  LYS A 148    12795   9110  15032   -725   -251   -276       C  
ATOM   1182  NZ  LYS A 148     -14.570 148.192 -14.454  1.00 99.04           N  
ANISOU 1182  NZ  LYS A 148    13138   9165  15327   -749   -322   -414       N  
ATOM   1183  N   ALA A 149     -18.096 144.768 -19.076  1.00 89.34           N  
ANISOU 1183  N   ALA A 149    11561   8685  13700   -415      5    154       N  
ATOM   1184  CA  ALA A 149     -19.004 143.860 -18.386  1.00 85.94           C  
ANISOU 1184  CA  ALA A 149    11119   8394  13139   -325     -5     89       C  
ATOM   1185  C   ALA A 149     -18.394 143.305 -17.104  1.00 82.97           C  
ANISOU 1185  C   ALA A 149    10754   8036  12734   -382    -80    -56       C  
ATOM   1186  O   ALA A 149     -17.175 143.310 -16.930  1.00 82.95           O  
ANISOU 1186  O   ALA A 149    10730   7985  12802   -502   -131    -94       O  
ATOM   1187  CB  ALA A 149     -19.408 142.727 -19.309  1.00 82.95           C  
ANISOU 1187  CB  ALA A 149    10634   8209  12673   -298     32    181       C  
ATOM   1188  N   ASP A 150     -19.262 142.838 -16.211  1.00 81.00           N  
ANISOU 1188  N   ASP A 150    10538   7856  12382   -292    -86   -135       N  
ATOM   1189  CA  ASP A 150     -18.848 142.211 -14.961  1.00 81.10           C  
ANISOU 1189  CA  ASP A 150    10573   7903  12340   -325   -153   -269       C  
ATOM   1190  C   ASP A 150     -17.941 141.017 -15.246  1.00 80.27           C  
ANISOU 1190  C   ASP A 150    10361   7928  12209   -422   -188   -255       C  
ATOM   1191  O   ASP A 150     -18.266 140.164 -16.071  1.00 78.63           O  
ANISOU 1191  O   ASP A 150    10067   7863  11946   -406   -148   -168       O  
ATOM   1192  CB  ASP A 150     -20.078 141.776 -14.155  1.00 82.60           C  
ANISOU 1192  CB  ASP A 150    10804   8172  12408   -203   -129   -328       C  
ATOM   1193  CG  ASP A 150     -19.744 141.393 -12.721  1.00 85.03           C  
ANISOU 1193  CG  ASP A 150    11174   8478  12656   -219   -195   -474       C  
ATOM   1194  OD1 ASP A 150     -18.722 140.712 -12.492  1.00 85.75           O  
ANISOU 1194  OD1 ASP A 150    11223   8613  12746   -315   -258   -512       O  
ATOM   1195  OD2 ASP A 150     -20.517 141.774 -11.815  1.00 86.70           O  
ANISOU 1195  OD2 ASP A 150    11478   8645  12819   -129   -183   -552       O  
ATOM   1196  N   LEU A 151     -16.807 140.965 -14.553  1.00 81.25           N  
ANISOU 1196  N   LEU A 151    10493   8002  12374   -519   -267   -345       N  
ATOM   1197  CA  LEU A 151     -15.820 139.913 -14.763  1.00 80.76           C  
ANISOU 1197  CA  LEU A 151    10332   8049  12303   -613   -308   -341       C  
ATOM   1198  C   LEU A 151     -16.403 138.533 -14.457  1.00 80.46           C  
ANISOU 1198  C   LEU A 151    10258   8191  12122   -559   -304   -357       C  
ATOM   1199  O   LEU A 151     -16.000 137.533 -15.052  1.00 79.74           O  
ANISOU 1199  O   LEU A 151    10071   8224  12002   -601   -303   -306       O  
ATOM   1200  CB  LEU A 151     -14.580 140.171 -13.903  1.00 81.01           C  
ANISOU 1200  CB  LEU A 151    10388   7987  12404   -713   -406   -452       C  
ATOM   1201  CG  LEU A 151     -13.309 139.392 -14.248  1.00 79.74           C  
ANISOU 1201  CG  LEU A 151    10118   7899  12283   -827   -453   -443       C  
ATOM   1202  CD1 LEU A 151     -12.882 139.664 -15.681  1.00 79.37           C  
ANISOU 1202  CD1 LEU A 151     9983   7845  12328   -887   -390   -308       C  
ATOM   1203  CD2 LEU A 151     -12.190 139.743 -13.282  1.00 80.95           C  
ANISOU 1203  CD2 LEU A 151    10300   7951  12507   -914   -559   -567       C  
ATOM   1204  N   ARG A 152     -17.355 138.490 -13.530  1.00 79.44           N  
ANISOU 1204  N   ARG A 152    10208   8070  11904   -464   -297   -427       N  
ATOM   1205  CA  ARG A 152     -18.029 137.245 -13.182  1.00 76.75           C  
ANISOU 1205  CA  ARG A 152     9845   7889  11429   -409   -282   -441       C  
ATOM   1206  C   ARG A 152     -18.864 136.730 -14.351  1.00 75.39           C  
ANISOU 1206  C   ARG A 152     9589   7836  11220   -360   -203   -318       C  
ATOM   1207  O   ARG A 152     -18.906 135.525 -14.614  1.00 74.70           O  
ANISOU 1207  O   ARG A 152     9429   7893  11059   -370   -198   -291       O  
ATOM   1208  CB  ARG A 152     -18.906 137.439 -11.942  1.00 77.27           C  
ANISOU 1208  CB  ARG A 152    10018   7925  11413   -316   -278   -540       C  
ATOM   1209  CG  ARG A 152     -18.121 137.567 -10.643  1.00 79.06           C  
ANISOU 1209  CG  ARG A 152    10330   8076  11633   -356   -368   -677       C  
ATOM   1210  CD  ARG A 152     -19.006 137.989  -9.475  1.00 79.51           C  
ANISOU 1210  CD  ARG A 152    10511   8082  11617   -257   -354   -771       C  
ATOM   1211  NE  ARG A 152     -19.493 139.357  -9.623  1.00 79.87           N  
ANISOU 1211  NE  ARG A 152    10622   7985  11740   -207   -318   -762       N  
ATOM   1212  CZ  ARG A 152     -20.168 140.017  -8.686  1.00 81.03           C  
ANISOU 1212  CZ  ARG A 152    10886   8051  11851   -122   -305   -845       C  
ATOM   1213  NH1 ARG A 152     -20.439 139.437  -7.525  1.00 80.00           N  
ANISOU 1213  NH1 ARG A 152    10822   7970  11604    -79   -321   -941       N  
ATOM   1214  NH2 ARG A 152     -20.572 141.261  -8.909  1.00 82.56           N  
ANISOU 1214  NH2 ARG A 152    11135   8111  12123    -76   -272   -831       N  
ATOM   1215  N   LEU A 153     -19.525 137.644 -15.054  1.00 73.72           N  
ANISOU 1215  N   LEU A 153     9390   7561  11059   -306   -145   -244       N  
ATOM   1216  CA  LEU A 153     -20.318 137.268 -16.217  1.00 73.23           C  
ANISOU 1216  CA  LEU A 153     9254   7604  10968   -255    -79   -126       C  
ATOM   1217  C   LEU A 153     -19.412 136.874 -17.379  1.00 73.74           C  
ANISOU 1217  C   LEU A 153     9225   7717  11078   -344    -82    -35       C  
ATOM   1218  O   LEU A 153     -19.801 136.088 -18.243  1.00 75.08           O  
ANISOU 1218  O   LEU A 153     9317   8015  11197   -325    -47     44       O  
ATOM   1219  CB  LEU A 153     -21.251 138.408 -16.626  1.00 74.37           C  
ANISOU 1219  CB  LEU A 153     9444   7660  11154   -164    -23    -74       C  
ATOM   1220  CG  LEU A 153     -22.260 138.837 -15.558  1.00 75.66           C  
ANISOU 1220  CG  LEU A 153     9696   7779  11274    -61     -7   -157       C  
ATOM   1221  CD1 LEU A 153     -23.264 139.830 -16.122  1.00 75.58           C  
ANISOU 1221  CD1 LEU A 153     9712   7704  11300     41     52    -92       C  
ATOM   1222  CD2 LEU A 153     -22.968 137.626 -14.967  1.00 74.84           C  
ANISOU 1222  CD2 LEU A 153     9562   7827  11046    -17      6   -201       C  
ATOM   1223  N   ILE A 154     -18.201 137.422 -17.388  1.00 72.02           N  
ANISOU 1223  N   ILE A 154     9013   7395  10957   -440   -122    -51       N  
ATOM   1224  CA  ILE A 154     -17.207 137.078 -18.397  1.00 70.29           C  
ANISOU 1224  CA  ILE A 154     8705   7215  10789   -532   -121     26       C  
ATOM   1225  C   ILE A 154     -16.673 135.667 -18.172  1.00 69.20           C  
ANISOU 1225  C   ILE A 154     8497   7217  10580   -579   -161    -10       C  
ATOM   1226  O   ILE A 154     -16.510 134.898 -19.120  1.00 69.24           O  
ANISOU 1226  O   ILE A 154     8418   7332  10559   -599   -136     68       O  
ATOM   1227  CB  ILE A 154     -16.028 138.069 -18.394  1.00 71.85           C  
ANISOU 1227  CB  ILE A 154     8922   7258  11121   -630   -152     13       C  
ATOM   1228  CG1 ILE A 154     -16.530 139.489 -18.661  1.00 76.38           C  
ANISOU 1228  CG1 ILE A 154     9572   7680  11769   -586   -110     55       C  
ATOM   1229  CG2 ILE A 154     -14.984 137.667 -19.428  1.00 70.47           C  
ANISOU 1229  CG2 ILE A 154     8646   7131  10997   -726   -141     92       C  
ATOM   1230  CD1 ILE A 154     -15.451 140.543 -18.578  1.00 77.70           C  
ANISOU 1230  CD1 ILE A 154     9769   7677  12075   -684   -138     35       C  
ATOM   1231  N   TYR A 155     -16.406 135.328 -16.915  1.00 66.27           N  
ANISOU 1231  N   TYR A 155     8168   6838  10172   -590   -224   -129       N  
ATOM   1232  CA  TYR A 155     -15.893 134.005 -16.594  1.00 64.12           C  
ANISOU 1232  CA  TYR A 155     7843   6688   9831   -628   -268   -169       C  
ATOM   1233  C   TYR A 155     -16.889 132.913 -16.980  1.00 60.65           C  
ANISOU 1233  C   TYR A 155     7363   6404   9276   -560   -221   -122       C  
ATOM   1234  O   TYR A 155     -16.544 131.982 -17.709  1.00 57.48           O  
ANISOU 1234  O   TYR A 155     6879   6112   8849   -593   -215    -69       O  
ATOM   1235  CB  TYR A 155     -15.549 133.891 -15.107  1.00 64.93           C  
ANISOU 1235  CB  TYR A 155     8019   6750   9903   -636   -345   -306       C  
ATOM   1236  CG  TYR A 155     -15.407 132.456 -14.655  1.00 64.45           C  
ANISOU 1236  CG  TYR A 155     7927   6823   9738   -639   -380   -346       C  
ATOM   1237  CD1 TYR A 155     -14.247 131.734 -14.916  1.00 62.78           C  
ANISOU 1237  CD1 TYR A 155     7638   6665   9551   -721   -428   -346       C  
ATOM   1238  CD2 TYR A 155     -16.442 131.814 -13.988  1.00 64.33           C  
ANISOU 1238  CD2 TYR A 155     7958   6881   9603   -559   -359   -381       C  
ATOM   1239  CE1 TYR A 155     -14.123 130.415 -14.516  1.00 60.40           C  
ANISOU 1239  CE1 TYR A 155     7315   6480   9153   -718   -461   -380       C  
ATOM   1240  CE2 TYR A 155     -16.327 130.502 -13.587  1.00 62.31           C  
ANISOU 1240  CE2 TYR A 155     7682   6739   9253   -562   -386   -412       C  
ATOM   1241  CZ  TYR A 155     -15.166 129.807 -13.851  1.00 60.13           C  
ANISOU 1241  CZ  TYR A 155     7338   6509   9000   -640   -440   -411       C  
ATOM   1242  OH  TYR A 155     -15.060 128.500 -13.446  1.00 59.00           O  
ANISOU 1242  OH  TYR A 155     7183   6474   8762   -637   -468   -440       O  
ATOM   1243  N   LEU A 156     -18.119 133.036 -16.485  1.00 59.65           N  
ANISOU 1243  N   LEU A 156     7293   6285   9084   -466   -187   -143       N  
ATOM   1244  CA  LEU A 156     -19.156 132.040 -16.739  1.00 55.66           C  
ANISOU 1244  CA  LEU A 156     6751   5921   8476   -403   -143   -109       C  
ATOM   1245  C   LEU A 156     -19.384 131.819 -18.234  1.00 57.04           C  
ANISOU 1245  C   LEU A 156     6840   6171   8663   -399    -95     15       C  
ATOM   1246  O   LEU A 156     -19.597 130.687 -18.670  1.00 58.39           O  
ANISOU 1246  O   LEU A 156     6948   6473   8765   -398    -85     46       O  
ATOM   1247  CB  LEU A 156     -20.464 132.444 -16.058  1.00 55.41           C  
ANISOU 1247  CB  LEU A 156     6787   5868   8396   -301   -104   -144       C  
ATOM   1248  CG  LEU A 156     -20.443 132.481 -14.526  1.00 58.40           C  
ANISOU 1248  CG  LEU A 156     7260   6197   8731   -286   -141   -268       C  
ATOM   1249  CD1 LEU A 156     -21.776 132.957 -13.972  1.00 60.86           C  
ANISOU 1249  CD1 LEU A 156     7634   6489   9002   -179    -86   -293       C  
ATOM   1250  CD2 LEU A 156     -20.083 131.121 -13.948  1.00 58.84           C  
ANISOU 1250  CD2 LEU A 156     7300   6358   8699   -319   -178   -317       C  
ATOM   1251  N   ALA A 157     -19.328 132.891 -19.017  1.00 57.17           N  
ANISOU 1251  N   ALA A 157     6859   6100   8762   -397    -67     84       N  
ATOM   1252  CA  ALA A 157     -19.448 132.769 -20.467  1.00 56.80           C  
ANISOU 1252  CA  ALA A 157     6743   6115   8724   -394    -24    205       C  
ATOM   1253  C   ALA A 157     -18.283 131.968 -21.057  1.00 58.44           C  
ANISOU 1253  C   ALA A 157     6876   6389   8941   -486    -46    231       C  
ATOM   1254  O   ALA A 157     -18.478 131.140 -21.948  1.00 57.93           O  
ANISOU 1254  O   ALA A 157     6746   6442   8825   -478    -23    296       O  
ATOM   1255  CB  ALA A 157     -19.525 134.139 -21.110  1.00 54.33           C  
ANISOU 1255  CB  ALA A 157     6464   5680   8499   -376     10    273       C  
ATOM   1256  N   LEU A 158     -17.075 132.216 -20.558  1.00 58.34           N  
ANISOU 1256  N   LEU A 158     6872   6300   8996   -569    -93    177       N  
ATOM   1257  CA  LEU A 158     -15.890 131.515 -21.045  1.00 57.58           C  
ANISOU 1257  CA  LEU A 158     6699   6258   8920   -656   -114    195       C  
ATOM   1258  C   LEU A 158     -15.840 130.086 -20.511  1.00 57.14           C  
ANISOU 1258  C   LEU A 158     6615   6327   8770   -658   -152    136       C  
ATOM   1259  O   LEU A 158     -15.491 129.158 -21.239  1.00 57.05           O  
ANISOU 1259  O   LEU A 158     6531   6419   8726   -682   -144    180       O  
ATOM   1260  CB  LEU A 158     -14.614 132.268 -20.655  1.00 57.16           C  
ANISOU 1260  CB  LEU A 158     6655   6082   8980   -746   -156    151       C  
ATOM   1261  CG  LEU A 158     -14.441 133.696 -21.183  1.00 57.09           C  
ANISOU 1261  CG  LEU A 158     6676   5933   9083   -765   -120    209       C  
ATOM   1262  CD1 LEU A 158     -13.159 134.310 -20.647  1.00 58.65           C  
ANISOU 1262  CD1 LEU A 158     6877   6014   9395   -864   -172    148       C  
ATOM   1263  CD2 LEU A 158     -14.462 133.738 -22.704  1.00 56.01           C  
ANISOU 1263  CD2 LEU A 158     6484   5840   8958   -766    -50    345       C  
ATOM   1264  N   ALA A 159     -16.191 129.923 -19.238  1.00 57.15           N  
ANISOU 1264  N   ALA A 159     6678   6312   8724   -629   -190     38       N  
ATOM   1265  CA  ALA A 159     -16.233 128.612 -18.595  1.00 55.19           C  
ANISOU 1265  CA  ALA A 159     6421   6168   8379   -624   -224    -20       C  
ATOM   1266  C   ALA A 159     -17.179 127.664 -19.324  1.00 55.16           C  
ANISOU 1266  C   ALA A 159     6373   6298   8289   -574   -175     43       C  
ATOM   1267  O   ALA A 159     -16.866 126.485 -19.534  1.00 52.31           O  
ANISOU 1267  O   ALA A 159     5963   6038   7875   -597   -190     45       O  
ATOM   1268  CB  ALA A 159     -16.651 128.753 -17.139  1.00 55.02           C  
ANISOU 1268  CB  ALA A 159     6493   6099   8315   -587   -257   -125       C  
ATOM   1269  N   HIS A 160     -18.336 128.196 -19.706  1.00 48.33           N  
ANISOU 1269  N   HIS A 160     5524   5428   7413   -504   -121     91       N  
ATOM   1270  CA  HIS A 160     -19.354 127.424 -20.403  1.00 44.28           C  
ANISOU 1270  CA  HIS A 160     4966   5035   6826   -452    -78    148       C  
ATOM   1271  C   HIS A 160     -18.832 126.943 -21.750  1.00 42.83           C  
ANISOU 1271  C   HIS A 160     4703   4922   6650   -488    -65    234       C  
ATOM   1272  O   HIS A 160     -19.193 125.866 -22.215  1.00 42.04           O  
ANISOU 1272  O   HIS A 160     4556   4939   6480   -477    -57    257       O  
ATOM   1273  CB  HIS A 160     -20.624 128.258 -20.589  1.00 41.92           C  
ANISOU 1273  CB  HIS A 160     4693   4705   6530   -367    -29    183       C  
ATOM   1274  CG  HIS A 160     -21.744 127.517 -21.250  1.00 43.01           C  
ANISOU 1274  CG  HIS A 160     4779   4964   6597   -310      8    234       C  
ATOM   1275  ND1 HIS A 160     -21.959 127.553 -22.610  1.00 44.39           N  
ANISOU 1275  ND1 HIS A 160     4899   5188   6780   -295     34    331       N  
ATOM   1276  CD2 HIS A 160     -22.712 126.720 -20.735  1.00 44.74           C  
ANISOU 1276  CD2 HIS A 160     4994   5264   6740   -268     21    198       C  
ATOM   1277  CE1 HIS A 160     -23.011 126.809 -22.907  1.00 46.16           C  
ANISOU 1277  CE1 HIS A 160     5084   5520   6936   -246     53    349       C  
ATOM   1278  NE2 HIS A 160     -23.486 126.293 -21.788  1.00 45.91           N  
ANISOU 1278  NE2 HIS A 160     5079   5509   6858   -232     49    270       N  
ATOM   1279  N   MET A 161     -17.981 127.754 -22.369  1.00 43.45           N  
ANISOU 1279  N   MET A 161     4769   4927   6814   -532    -61    280       N  
ATOM   1280  CA  MET A 161     -17.357 127.390 -23.634  1.00 45.74           C  
ANISOU 1280  CA  MET A 161     4990   5276   7115   -570    -41    362       C  
ATOM   1281  C   MET A 161     -16.254 126.360 -23.411  1.00 47.61           C  
ANISOU 1281  C   MET A 161     5183   5567   7338   -637    -83    318       C  
ATOM   1282  O   MET A 161     -16.109 125.415 -24.187  1.00 47.35           O  
ANISOU 1282  O   MET A 161     5094   5637   7258   -645    -73    357       O  
ATOM   1283  CB  MET A 161     -16.793 128.628 -24.333  1.00 45.91           C  
ANISOU 1283  CB  MET A 161     5016   5193   7236   -598    -13    429       C  
ATOM   1284  CG  MET A 161     -17.855 129.608 -24.802  1.00 47.95           C  
ANISOU 1284  CG  MET A 161     5313   5402   7503   -523     32    492       C  
ATOM   1285  SD  MET A 161     -17.175 131.246 -25.129  1.00 69.82           S  
ANISOU 1285  SD  MET A 161     8123   8003  10403   -560     56    541       S  
ATOM   1286  CE  MET A 161     -18.668 132.173 -25.460  1.00 88.79           C  
ANISOU 1286  CE  MET A 161    10582  10365  12791   -446     98    599       C  
ATOM   1287  N   ILE A 162     -15.482 126.546 -22.346  1.00 47.34           N  
ANISOU 1287  N   ILE A 162     5178   5463   7346   -682   -135    233       N  
ATOM   1288  CA  ILE A 162     -14.398 125.630 -22.030  1.00 49.85           C  
ANISOU 1288  CA  ILE A 162     5457   5826   7658   -740   -185    184       C  
ATOM   1289  C   ILE A 162     -14.935 124.254 -21.649  1.00 47.80           C  
ANISOU 1289  C   ILE A 162     5197   5679   7287   -707   -201    147       C  
ATOM   1290  O   ILE A 162     -14.496 123.241 -22.183  1.00 44.56           O  
ANISOU 1290  O   ILE A 162     4731   5357   6841   -727   -206    166       O  
ATOM   1291  CB  ILE A 162     -13.519 126.162 -20.882  1.00 51.87           C  
ANISOU 1291  CB  ILE A 162     5749   5979   7979   -788   -249     92       C  
ATOM   1292  CG1 ILE A 162     -12.820 127.456 -21.296  1.00 55.54           C  
ANISOU 1292  CG1 ILE A 162     6205   6329   8570   -839   -234    126       C  
ATOM   1293  CG2 ILE A 162     -12.492 125.126 -20.476  1.00 50.08           C  
ANISOU 1293  CG2 ILE A 162     5483   5809   7737   -834   -309     35       C  
ATOM   1294  CD1 ILE A 162     -11.890 127.297 -22.465  1.00 56.09           C  
ANISOU 1294  CD1 ILE A 162     6187   6434   8692   -895   -205    201       C  
ATOM   1295  N   LYS A 163     -15.900 124.231 -20.736  1.00 49.02           N  
ANISOU 1295  N   LYS A 163     5416   5825   7386   -656   -205     97       N  
ATOM   1296  CA  LYS A 163     -16.423 122.983 -20.187  1.00 45.14           C  
ANISOU 1296  CA  LYS A 163     4936   5423   6792   -630   -219     55       C  
ATOM   1297  C   LYS A 163     -17.200 122.165 -21.217  1.00 45.62           C  
ANISOU 1297  C   LYS A 163     4946   5596   6790   -600   -174    124       C  
ATOM   1298  O   LYS A 163     -17.254 120.939 -21.123  1.00 45.67           O  
ANISOU 1298  O   LYS A 163     4938   5687   6726   -602   -187    106       O  
ATOM   1299  CB  LYS A 163     -17.309 123.276 -18.974  1.00 44.00           C  
ANISOU 1299  CB  LYS A 163     4875   5236   6607   -582   -219    -10       C  
ATOM   1300  CG  LYS A 163     -17.654 122.055 -18.138  1.00 44.45           C  
ANISOU 1300  CG  LYS A 163     4962   5363   6565   -567   -238    -66       C  
ATOM   1301  CD  LYS A 163     -18.536 122.437 -16.962  1.00 43.99           C  
ANISOU 1301  CD  LYS A 163     4989   5259   6467   -517   -225   -126       C  
ATOM   1302  CE  LYS A 163     -18.754 121.268 -16.013  1.00 41.31           C  
ANISOU 1302  CE  LYS A 163     4693   4974   6028   -507   -242   -184       C  
ATOM   1303  NZ  LYS A 163     -19.606 121.657 -14.853  1.00 37.88           N  
ANISOU 1303  NZ  LYS A 163     4347   4497   5551   -456   -220   -241       N  
ATOM   1304  N   PHE A 164     -17.806 122.841 -22.191  1.00 44.56           N  
ANISOU 1304  N   PHE A 164     4789   5460   6681   -570   -125    202       N  
ATOM   1305  CA  PHE A 164     -18.510 122.150 -23.270  1.00 44.32           C  
ANISOU 1305  CA  PHE A 164     4709   5535   6597   -540    -91    268       C  
ATOM   1306  C   PHE A 164     -18.032 122.667 -24.623  1.00 45.23           C  
ANISOU 1306  C   PHE A 164     4779   5648   6760   -554    -63    358       C  
ATOM   1307  O   PHE A 164     -18.711 123.470 -25.269  1.00 46.89           O  
ANISOU 1307  O   PHE A 164     4992   5836   6988   -512    -26    420       O  
ATOM   1308  CB  PHE A 164     -20.024 122.327 -23.135  1.00 45.87           C  
ANISOU 1308  CB  PHE A 164     4925   5752   6753   -469    -57    276       C  
ATOM   1309  CG  PHE A 164     -20.549 122.035 -21.758  1.00 42.59           C  
ANISOU 1309  CG  PHE A 164     4563   5323   6297   -451    -68    193       C  
ATOM   1310  CD1 PHE A 164     -20.628 120.738 -21.297  1.00 30.63           C  
ANISOU 1310  CD1 PHE A 164     3046   3883   4708   -464    -85    151       C  
ATOM   1311  CD2 PHE A 164     -20.982 123.065 -20.933  1.00 39.33           C  
ANISOU 1311  CD2 PHE A 164     4209   4820   5914   -417    -58    157       C  
ATOM   1312  CE1 PHE A 164     -21.115 120.467 -20.035  1.00 34.07           C  
ANISOU 1312  CE1 PHE A 164     3540   4306   5100   -446    -87     80       C  
ATOM   1313  CE2 PHE A 164     -21.473 122.801 -19.669  1.00 34.60           C  
ANISOU 1313  CE2 PHE A 164     3666   4211   5269   -396    -61     82       C  
ATOM   1314  CZ  PHE A 164     -21.538 121.503 -19.218  1.00 35.04           C  
ANISOU 1314  CZ  PHE A 164     3721   4344   5249   -411    -74     45       C  
ATOM   1315  N   ARG A 165     -16.874 122.175 -25.057  1.00 41.60           N  
ANISOU 1315  N   ARG A 165     4277   5212   6315   -609    -78    367       N  
ATOM   1316  CA  ARG A 165     -16.107 122.833 -26.111  1.00 41.62           C  
ANISOU 1316  CA  ARG A 165     4246   5186   6382   -639    -49    441       C  
ATOM   1317  C   ARG A 165     -16.380 122.383 -27.545  1.00 41.10           C  
ANISOU 1317  C   ARG A 165     4136   5212   6269   -616    -10    528       C  
ATOM   1318  O   ARG A 165     -15.861 122.987 -28.473  1.00 44.81           O  
ANISOU 1318  O   ARG A 165     4586   5657   6782   -632     25    600       O  
ATOM   1319  CB  ARG A 165     -14.614 122.673 -25.821  1.00 44.70           C  
ANISOU 1319  CB  ARG A 165     4608   5547   6829   -712    -80    404       C  
ATOM   1320  CG  ARG A 165     -14.167 121.229 -25.620  1.00 47.36           C  
ANISOU 1320  CG  ARG A 165     4914   5976   7105   -729   -116    358       C  
ATOM   1321  CD  ARG A 165     -12.676 121.155 -25.326  1.00 48.95           C  
ANISOU 1321  CD  ARG A 165     5079   6147   7373   -795   -151    321       C  
ATOM   1322  NE  ARG A 165     -12.209 119.778 -25.205  1.00 48.94           N  
ANISOU 1322  NE  ARG A 165     5049   6232   7314   -803   -185    281       N  
ATOM   1323  CZ  ARG A 165     -10.929 119.430 -25.112  1.00 49.12           C  
ANISOU 1323  CZ  ARG A 165     5024   6257   7381   -850   -217    252       C  
ATOM   1324  NH1 ARG A 165      -9.985 120.359 -25.132  1.00 49.70           N  
ANISOU 1324  NH1 ARG A 165     5068   6253   7561   -901   -217    257       N  
ATOM   1325  NH2 ARG A 165     -10.593 118.152 -25.007  1.00 50.32           N  
ANISOU 1325  NH2 ARG A 165     5157   6486   7475   -846   -248    218       N  
ATOM   1326  N   GLY A 166     -17.181 121.342 -27.742  1.00 39.43           N  
ANISOU 1326  N   GLY A 166     3911   5101   5968   -579    -16    522       N  
ATOM   1327  CA  GLY A 166     -17.472 120.880 -29.092  1.00 42.48           C  
ANISOU 1327  CA  GLY A 166     4261   5576   6302   -554     12    596       C  
ATOM   1328  C   GLY A 166     -16.404 119.946 -29.637  1.00 46.23           C  
ANISOU 1328  C   GLY A 166     4693   6113   6759   -597      7    598       C  
ATOM   1329  O   GLY A 166     -15.322 119.836 -29.061  1.00 46.67           O  
ANISOU 1329  O   GLY A 166     4739   6134   6861   -649    -14    553       O  
ATOM   1330  N   HIS A 167     -16.697 119.283 -30.755  1.00 48.60           N  
ANISOU 1330  N   HIS A 167     4967   6506   6993   -572     25    647       N  
ATOM   1331  CA  HIS A 167     -15.845 118.193 -31.229  1.00 51.82           C  
ANISOU 1331  CA  HIS A 167     5337   6985   7366   -600     19    639       C  
ATOM   1332  C   HIS A 167     -14.600 118.662 -31.980  1.00 53.52           C  
ANISOU 1332  C   HIS A 167     5522   7176   7636   -638     56    691       C  
ATOM   1333  O   HIS A 167     -14.427 119.850 -32.247  1.00 54.94           O  
ANISOU 1333  O   HIS A 167     5713   7282   7880   -645     91    744       O  
ATOM   1334  CB  HIS A 167     -16.652 117.225 -32.108  1.00 53.06           C  
ANISOU 1334  CB  HIS A 167     5483   7252   7425   -558     19    661       C  
ATOM   1335  CG  HIS A 167     -17.114 117.804 -33.412  1.00 56.11           C  
ANISOU 1335  CG  HIS A 167     5869   7663   7789   -516     57    754       C  
ATOM   1336  ND1 HIS A 167     -16.247 118.149 -34.428  1.00 57.85           N  
ANISOU 1336  ND1 HIS A 167     6074   7883   8023   -529    100    822       N  
ATOM   1337  CD2 HIS A 167     -18.359 118.059 -33.880  1.00 55.17           C  
ANISOU 1337  CD2 HIS A 167     5762   7571   7627   -458     58    790       C  
ATOM   1338  CE1 HIS A 167     -16.936 118.609 -35.456  1.00 56.93           C  
ANISOU 1338  CE1 HIS A 167     5972   7791   7869   -478    125    898       C  
ATOM   1339  NE2 HIS A 167     -18.220 118.565 -35.150  1.00 56.02           N  
ANISOU 1339  NE2 HIS A 167     5870   7693   7720   -433     95    879       N  
ATOM   1340  N   PHE A 168     -13.733 117.705 -32.299  1.00 53.88           N  
ANISOU 1340  N   PHE A 168     5530   7281   7659   -663     53    675       N  
ATOM   1341  CA  PHE A 168     -12.481 117.966 -33.006  1.00 53.80           C  
ANISOU 1341  CA  PHE A 168     5479   7262   7699   -701     94    718       C  
ATOM   1342  C   PHE A 168     -12.387 117.125 -34.275  1.00 54.12           C  
ANISOU 1342  C   PHE A 168     5498   7404   7660   -675    125    764       C  
ATOM   1343  O   PHE A 168     -11.360 116.502 -34.536  1.00 55.96           O  
ANISOU 1343  O   PHE A 168     5690   7674   7900   -701    135    751       O  
ATOM   1344  CB  PHE A 168     -11.276 117.669 -32.104  1.00 52.70           C  
ANISOU 1344  CB  PHE A 168     5307   7091   7626   -757     60    647       C  
ATOM   1345  CG  PHE A 168     -11.065 118.678 -31.013  1.00 54.56           C  
ANISOU 1345  CG  PHE A 168     5560   7216   7954   -792     35    609       C  
ATOM   1346  CD1 PHE A 168     -11.857 118.667 -29.873  1.00 55.08           C  
ANISOU 1346  CD1 PHE A 168     5675   7250   8002   -774    -15    545       C  
ATOM   1347  CD2 PHE A 168     -10.069 119.634 -31.122  1.00 54.88           C  
ANISOU 1347  CD2 PHE A 168     5571   7181   8100   -844     64    635       C  
ATOM   1348  CE1 PHE A 168     -11.661 119.599 -28.866  1.00 55.84           C  
ANISOU 1348  CE1 PHE A 168     5797   7243   8177   -802    -40    504       C  
ATOM   1349  CE2 PHE A 168      -9.869 120.565 -30.118  1.00 56.74           C  
ANISOU 1349  CE2 PHE A 168     5827   7309   8423   -878     34    594       C  
ATOM   1350  CZ  PHE A 168     -10.665 120.547 -28.990  1.00 56.79           C  
ANISOU 1350  CZ  PHE A 168     5889   7286   8403   -854    -20    526       C  
ATOM   1351  N   LEU A 169     -13.461 117.098 -35.057  1.00 52.57           N  
ANISOU 1351  N   LEU A 169     5329   7256   7388   -620    138    812       N  
ATOM   1352  CA  LEU A 169     -13.491 116.290 -36.269  1.00 52.64           C  
ANISOU 1352  CA  LEU A 169     5329   7364   7309   -589    160    850       C  
ATOM   1353  C   LEU A 169     -12.972 117.064 -37.478  1.00 55.42           C  
ANISOU 1353  C   LEU A 169     5676   7707   7672   -585    233    949       C  
ATOM   1354  O   LEU A 169     -12.669 116.479 -38.519  1.00 57.09           O  
ANISOU 1354  O   LEU A 169     5879   7993   7819   -566    264    983       O  
ATOM   1355  CB  LEU A 169     -14.910 115.782 -36.535  1.00 50.91           C  
ANISOU 1355  CB  LEU A 169     5138   7208   6999   -532    127    846       C  
ATOM   1356  CG  LEU A 169     -15.466 114.831 -35.471  1.00 52.35           C  
ANISOU 1356  CG  LEU A 169     5324   7411   7156   -537     65    753       C  
ATOM   1357  CD1 LEU A 169     -16.787 114.221 -35.912  1.00 51.01           C  
ANISOU 1357  CD1 LEU A 169     5168   7314   6898   -488     39    753       C  
ATOM   1358  CD2 LEU A 169     -14.449 113.743 -35.135  1.00 52.98           C  
ANISOU 1358  CD2 LEU A 169     5379   7519   7231   -572     47    693       C  
ATOM   1359  N   ILE A 170     -12.859 118.379 -37.334  1.00 56.01           N  
ANISOU 1359  N   ILE A 170     5765   7689   7828   -602    264    996       N  
ATOM   1360  CA  ILE A 170     -12.406 119.224 -38.431  1.00 56.68           C  
ANISOU 1360  CA  ILE A 170     5857   7752   7929   -601    341   1098       C  
ATOM   1361  C   ILE A 170     -11.079 119.895 -38.112  1.00 61.34           C  
ANISOU 1361  C   ILE A 170     6408   8260   8636   -675    383   1105       C  
ATOM   1362  O   ILE A 170     -11.001 120.773 -37.254  1.00 64.93           O  
ANISOU 1362  O   ILE A 170     6870   8616   9185   -710    369   1085       O  
ATOM   1363  CB  ILE A 170     -13.444 120.302 -38.768  1.00 55.26           C  
ANISOU 1363  CB  ILE A 170     5731   7524   7740   -552    353   1168       C  
ATOM   1364  CG1 ILE A 170     -14.764 119.645 -39.172  1.00 55.11           C  
ANISOU 1364  CG1 ILE A 170     5738   7592   7609   -478    309   1163       C  
ATOM   1365  CG2 ILE A 170     -12.932 121.202 -39.876  1.00 54.49           C  
ANISOU 1365  CG2 ILE A 170     5651   7393   7658   -552    437   1281       C  
ATOM   1366  CD1 ILE A 170     -15.895 120.616 -39.337  1.00 56.42           C  
ANISOU 1366  CD1 ILE A 170     5950   7717   7770   -421    304   1215       C  
ATOM   1367  N   GLU A 171     -10.033 119.475 -38.812  1.00 63.37           N  
ANISOU 1367  N   GLU A 171     6622   8562   8892   -699    434   1129       N  
ATOM   1368  CA  GLU A 171      -8.711 120.047 -38.614  1.00 64.41           C  
ANISOU 1368  CA  GLU A 171     6702   8627   9142   -773    479   1137       C  
ATOM   1369  C   GLU A 171      -8.615 121.399 -39.301  1.00 68.57           C  
ANISOU 1369  C   GLU A 171     7257   9076   9721   -786    558   1244       C  
ATOM   1370  O   GLU A 171      -9.090 121.571 -40.423  1.00 68.49           O  
ANISOU 1370  O   GLU A 171     7289   9101   9631   -735    608   1332       O  
ATOM   1371  CB  GLU A 171      -7.629 119.102 -39.144  1.00 63.00           C  
ANISOU 1371  CB  GLU A 171     6460   8529   8947   -790    513   1126       C  
ATOM   1372  N   GLY A 172      -8.003 122.360 -38.621  1.00 73.37           N  
ANISOU 1372  N   GLY A 172     7846   9572  10460   -852    567   1236       N  
ATOM   1373  CA  GLY A 172      -7.795 123.673 -39.199  1.00 79.01           C  
ANISOU 1373  CA  GLY A 172     8587  10194  11239   -876    646   1336       C  
ATOM   1374  C   GLY A 172      -8.904 124.651 -38.877  1.00 82.46           C  
ANISOU 1374  C   GLY A 172     9103  10548  11682   -840    620   1360       C  
ATOM   1375  O   GLY A 172      -9.874 124.312 -38.199  1.00 83.04           O  
ANISOU 1375  O   GLY A 172     9205  10639  11708   -795    543   1298       O  
ATOM   1376  N   ASP A 173      -8.757 125.874 -39.372  1.00 85.91           N  
ANISOU 1376  N   ASP A 173     9574  10888  12179   -858    689   1453       N  
ATOM   1377  CA  ASP A 173      -9.718 126.933 -39.097  1.00 88.57           C  
ANISOU 1377  CA  ASP A 173     9988  11129  12534   -822    672   1483       C  
ATOM   1378  C   ASP A 173     -10.842 126.944 -40.124  1.00 88.41           C  
ANISOU 1378  C   ASP A 173    10037  11167  12389   -722    688   1567       C  
ATOM   1379  O   ASP A 173     -10.705 126.394 -41.216  1.00 88.81           O  
ANISOU 1379  O   ASP A 173    10084  11309  12351   -692    733   1625       O  
ATOM   1380  CB  ASP A 173      -9.016 128.291 -39.078  1.00 93.52           C  
ANISOU 1380  CB  ASP A 173    10627  11611  13295   -892    734   1540       C  
ATOM   1381  CG  ASP A 173      -7.751 128.279 -38.246  1.00 99.14           C  
ANISOU 1381  CG  ASP A 173    11258  12273  14137   -998    723   1465       C  
ATOM   1382  OD1 ASP A 173      -7.718 127.561 -37.224  1.00 99.18           O  
ANISOU 1382  OD1 ASP A 173    11226  12312  14146  -1009    639   1349       O  
ATOM   1383  OD2 ASP A 173      -6.788 128.983 -38.617  1.00103.40           O  
ANISOU 1383  OD2 ASP A 173    11771  12741  14776  -1071    799   1521       O  
ATOM   1384  N   LEU A 174     -11.958 127.566 -39.763  1.00 87.60           N  
ANISOU 1384  N   LEU A 174     9995  11012  12277   -665    646   1568       N  
ATOM   1385  CA  LEU A 174     -13.037 127.794 -40.714  1.00 88.64           C  
ANISOU 1385  CA  LEU A 174    10193  11179  12306   -567    657   1654       C  
ATOM   1386  C   LEU A 174     -13.276 129.289 -40.863  1.00 90.51           C  
ANISOU 1386  C   LEU A 174    10500  11278  12610   -555    698   1737       C  
ATOM   1387  O   LEU A 174     -13.040 130.057 -39.932  1.00 90.71           O  
ANISOU 1387  O   LEU A 174    10531  11185  12750   -605    686   1698       O  
ATOM   1388  CB  LEU A 174     -14.317 127.075 -40.280  1.00 87.47           C  
ANISOU 1388  CB  LEU A 174    10050  11111  12072   -491    568   1584       C  
ATOM   1389  CG  LEU A 174     -14.739 127.097 -38.807  1.00 86.89           C  
ANISOU 1389  CG  LEU A 174     9966  10990  12059   -506    496   1473       C  
ATOM   1390  CD1 LEU A 174     -15.387 128.418 -38.417  1.00 87.78           C  
ANISOU 1390  CD1 LEU A 174    10140  10977  12234   -475    495   1501       C  
ATOM   1391  CD2 LEU A 174     -15.677 125.933 -38.519  1.00 85.32           C  
ANISOU 1391  CD2 LEU A 174     9745  10908  11763   -453    424   1399       C  
ATOM   1392  N   ASN A 175     -13.736 129.700 -42.039  1.00 92.46           N  
ANISOU 1392  N   ASN A 175    10809  11539  12784   -487    743   1852       N  
ATOM   1393  CA  ASN A 175     -13.938 131.115 -42.315  1.00 94.28           C  
ANISOU 1393  CA  ASN A 175    11117  11635  13070   -469    789   1947       C  
ATOM   1394  C   ASN A 175     -15.369 131.548 -42.017  1.00 93.86           C  
ANISOU 1394  C   ASN A 175    11119  11560  12982   -369    724   1939       C  
ATOM   1395  O   ASN A 175     -16.314 131.037 -42.616  1.00 92.90           O  
ANISOU 1395  O   ASN A 175    11014  11542  12743   -276    688   1958       O  
ATOM   1396  CB  ASN A 175     -13.580 131.427 -43.769  1.00 95.39           C  
ANISOU 1396  CB  ASN A 175    11304  11788  13151   -449    883   2087       C  
ATOM   1397  CG  ASN A 175     -13.227 132.884 -43.981  1.00 96.28           C  
ANISOU 1397  CG  ASN A 175    11483  11738  13360   -478    958   2186       C  
ATOM   1398  OD1 ASN A 175     -13.813 133.773 -43.365  1.00 96.27           O  
ANISOU 1398  OD1 ASN A 175    11529  11627  13422   -455    926   2177       O  
ATOM   1399  ND2 ASN A 175     -12.257 133.137 -44.853  1.00 97.13           N  
ANISOU 1399  ND2 ASN A 175    11598  11827  13481   -528   1064   2281       N  
ATOM   1400  N   PRO A 176     -15.530 132.490 -41.076  1.00 95.35           N  
ANISOU 1400  N   PRO A 176    11335  11616  13278   -388    706   1906       N  
ATOM   1401  CA  PRO A 176     -16.840 133.018 -40.676  1.00 96.32           C  
ANISOU 1401  CA  PRO A 176    11508  11702  13387   -294    650   1894       C  
ATOM   1402  C   PRO A 176     -17.563 133.735 -41.815  1.00 98.74           C  
ANISOU 1402  C   PRO A 176    11897  11992  13629   -193    680   2023       C  
ATOM   1403  O   PRO A 176     -18.794 133.787 -41.820  1.00 98.17           O  
ANISOU 1403  O   PRO A 176    11849  11953  13499    -89    625   2019       O  
ATOM   1404  CB  PRO A 176     -16.494 134.002 -39.552  1.00 96.37           C  
ANISOU 1404  CB  PRO A 176    11534  11547  13535   -354    648   1844       C  
ATOM   1405  CG  PRO A 176     -15.162 133.562 -39.052  1.00 96.26           C  
ANISOU 1405  CG  PRO A 176    11452  11527  13595   -479    665   1783       C  
ATOM   1406  CD  PRO A 176     -14.440 133.047 -40.256  1.00 96.04           C  
ANISOU 1406  CD  PRO A 176    11399  11582  13509   -502    732   1865       C  
ATOM   1407  N   ASP A 177     -16.802 134.277 -42.763  1.00 99.77           N  
ANISOU 1407  N   ASP A 177    12068  12072  13767   -223    766   2137       N  
ATOM   1408  CA  ASP A 177     -17.372 135.015 -43.887  1.00101.28           C  
ANISOU 1408  CA  ASP A 177    12351  12237  13894   -129    801   2272       C  
ATOM   1409  C   ASP A 177     -18.192 134.116 -44.808  1.00 98.05           C  
ANISOU 1409  C   ASP A 177    11938  11992  13323    -28    761   2296       C  
ATOM   1410  O   ASP A 177     -19.204 134.541 -45.362  1.00 98.40           O  
ANISOU 1410  O   ASP A 177    12044  12041  13302     86    734   2359       O  
ATOM   1411  CB  ASP A 177     -16.266 135.707 -44.690  1.00106.88           C  
ANISOU 1411  CB  ASP A 177    13104  12860  14646   -195    915   2390       C  
ATOM   1412  CG  ASP A 177     -15.587 136.818 -43.912  1.00109.76           C  
ANISOU 1412  CG  ASP A 177    13488  13039  15175   -285    954   2383       C  
ATOM   1413  OD1 ASP A 177     -16.248 137.434 -43.049  1.00110.39           O  
ANISOU 1413  OD1 ASP A 177    13595  13031  15316   -254    901   2332       O  
ATOM   1414  OD2 ASP A 177     -14.392 137.077 -44.167  1.00110.76           O  
ANISOU 1414  OD2 ASP A 177    13602  13108  15373   -388   1039   2428       O  
ATOM   1415  N   ASN A 178     -17.750 132.874 -44.969  1.00 94.85           N  
ANISOU 1415  N   ASN A 178    11462  11720  12857    -67    753   2244       N  
ATOM   1416  CA  ASN A 178     -18.450 131.923 -45.823  1.00 91.92           C  
ANISOU 1416  CA  ASN A 178    11084  11506  12334     18    710   2254       C  
ATOM   1417  C   ASN A 178     -19.724 131.400 -45.168  1.00 90.20           C  
ANISOU 1417  C   ASN A 178    10829  11359  12082     88    602   2158       C  
ATOM   1418  O   ASN A 178     -19.711 130.369 -44.495  1.00 87.41           O  
ANISOU 1418  O   ASN A 178    10400  11087  11725     48    555   2047       O  
ATOM   1419  CB  ASN A 178     -17.528 130.760 -46.185  1.00 89.55           C  
ANISOU 1419  CB  ASN A 178    10723  11317  11984    -48    739   2223       C  
ATOM   1420  CG  ASN A 178     -16.321 131.203 -46.990  1.00 91.21           C  
ANISOU 1420  CG  ASN A 178    10965  11478  12214   -107    855   2326       C  
ATOM   1421  OD1 ASN A 178     -16.378 132.192 -47.723  1.00 93.01           O  
ANISOU 1421  OD1 ASN A 178    11278  11628  12434    -69    912   2446       O  
ATOM   1422  ND2 ASN A 178     -15.220 130.472 -46.859  1.00 90.69           N  
ANISOU 1422  ND2 ASN A 178    10828  11455  12174   -199    893   2280       N  
ATOM   1423  N   SER A 179     -20.825 132.119 -45.375  1.00 90.39           N  
ANISOU 1423  N   SER A 179    10908  11351  12084    193    566   2204       N  
ATOM   1424  CA  SER A 179     -22.101 131.767 -44.760  1.00 89.29           C  
ANISOU 1424  CA  SER A 179    10730  11270  11925    265    472   2122       C  
ATOM   1425  C   SER A 179     -23.202 131.585 -45.798  1.00 91.64           C  
ANISOU 1425  C   SER A 179    11054  11666  12098    393    421   2178       C  
ATOM   1426  O   SER A 179     -24.133 130.803 -45.599  1.00 93.34           O  
ANISOU 1426  O   SER A 179    11213  11989  12263    440    341   2105       O  
ATOM   1427  CB  SER A 179     -22.516 132.838 -43.750  1.00 86.51           C  
ANISOU 1427  CB  SER A 179    10402  10780  11687    278    463   2096       C  
ATOM   1428  OG  SER A 179     -22.651 134.101 -44.378  1.00 85.41           O  
ANISOU 1428  OG  SER A 179    10358  10531  11564    338    503   2215       O  
ATOM   1429  N   ASP A 180     -23.096 132.317 -46.903  1.00 92.49           N  
ANISOU 1429  N   ASP A 180    11248  11735  12157    447    465   2309       N  
ATOM   1430  CA  ASP A 180     -24.085 132.240 -47.971  1.00 92.93           C  
ANISOU 1430  CA  ASP A 180    11342  11878  12088    576    413   2373       C  
ATOM   1431  C   ASP A 180     -23.854 130.995 -48.824  1.00 94.52           C  
ANISOU 1431  C   ASP A 180    11516  12236  12163    570    399   2362       C  
ATOM   1432  O   ASP A 180     -22.884 130.922 -49.578  1.00 99.26           O  
ANISOU 1432  O   ASP A 180    12155  12838  12722    528    473   2430       O  
ATOM   1433  CB  ASP A 180     -24.035 133.501 -48.840  1.00 95.21           C  
ANISOU 1433  CB  ASP A 180    11749  12063  12364    642    466   2522       C  
ATOM   1434  CG  ASP A 180     -25.322 133.734 -49.613  1.00 96.66           C  
ANISOU 1434  CG  ASP A 180    11975  12303  12450    797    391   2576       C  
ATOM   1435  OD1 ASP A 180     -26.071 132.762 -49.847  1.00 96.71           O  
ANISOU 1435  OD1 ASP A 180    11922  12454  12368    847    307   2516       O  
ATOM   1436  OD2 ASP A 180     -25.584 134.896 -49.989  1.00 98.84           O  
ANISOU 1436  OD2 ASP A 180    12343  12473  12739    870    412   2678       O  
ATOM   1437  N   VAL A 181     -24.747 130.019 -48.697  1.00 91.25           N  
ANISOU 1437  N   VAL A 181    11034  11949  11690    610    305   2276       N  
ATOM   1438  CA  VAL A 181     -24.632 128.773 -49.447  1.00 88.40           C  
ANISOU 1438  CA  VAL A 181    10645  11735  11209    608    279   2251       C  
ATOM   1439  C   VAL A 181     -24.837 129.014 -50.941  1.00 89.85           C  
ANISOU 1439  C   VAL A 181    10915  11963  11258    705    281   2368       C  
ATOM   1440  O   VAL A 181     -24.144 128.428 -51.773  1.00 91.50           O  
ANISOU 1440  O   VAL A 181    11149  12238  11378    683    320   2399       O  
ATOM   1441  CB  VAL A 181     -25.648 127.722 -48.951  1.00 84.23           C  
ANISOU 1441  CB  VAL A 181    10025  11323  10655    629    174   2130       C  
ATOM   1442  CG1 VAL A 181     -25.530 126.437 -49.758  1.00 84.56           C  
ANISOU 1442  CG1 VAL A 181    10046  11510  10573    627    143   2102       C  
ATOM   1443  CG2 VAL A 181     -25.438 127.443 -47.471  1.00 80.02           C  
ANISOU 1443  CG2 VAL A 181     9415  10748  10241    536    175   2017       C  
ATOM   1444  N   ASP A 182     -25.780 129.890 -51.270  1.00 88.01           N  
ANISOU 1444  N   ASP A 182    10736  11695  11011    817    240   2433       N  
ATOM   1445  CA  ASP A 182     -26.098 130.196 -52.661  1.00 88.17           C  
ANISOU 1445  CA  ASP A 182    10848  11753  10898    926    230   2548       C  
ATOM   1446  C   ASP A 182     -24.965 130.934 -53.366  1.00 88.51           C  
ANISOU 1446  C   ASP A 182    10995  11706  10928    895    353   2677       C  
ATOM   1447  O   ASP A 182     -24.543 130.541 -54.453  1.00 89.41           O  
ANISOU 1447  O   ASP A 182    11162  11890  10921    914    384   2737       O  
ATOM   1448  CB  ASP A 182     -27.380 131.027 -52.744  1.00 90.22           C  
ANISOU 1448  CB  ASP A 182    11137  11985  11158   1058    154   2585       C  
ATOM   1449  CG  ASP A 182     -28.590 130.286 -52.218  1.00 92.33           C  
ANISOU 1449  CG  ASP A 182    11298  12356  11426   1100     33   2468       C  
ATOM   1450  OD1 ASP A 182     -28.628 129.043 -52.338  1.00 92.30           O  
ANISOU 1450  OD1 ASP A 182    11230  12480  11360   1066    -12   2387       O  
ATOM   1451  OD2 ASP A 182     -29.506 130.948 -51.684  1.00 94.59           O  
ANISOU 1451  OD2 ASP A 182    11566  12594  11778   1167    -15   2456       O  
ATOM   1452  N   LYS A 183     -24.481 132.006 -52.745  1.00 89.19           N  
ANISOU 1452  N   LYS A 183    11111  11636  11142    847    426   2717       N  
ATOM   1453  CA  LYS A 183     -23.449 132.845 -53.347  1.00 90.75           C  
ANISOU 1453  CA  LYS A 183    11405  11728  11349    812    549   2845       C  
ATOM   1454  C   LYS A 183     -22.153 132.074 -53.572  1.00 91.08           C  
ANISOU 1454  C   LYS A 183    11418  11815  11374    700    635   2832       C  
ATOM   1455  O   LYS A 183     -21.386 132.384 -54.483  1.00 92.74           O  
ANISOU 1455  O   LYS A 183    11707  12002  11530    691    731   2942       O  
ATOM   1456  CB  LYS A 183     -23.182 134.073 -52.474  1.00 90.86           C  
ANISOU 1456  CB  LYS A 183    11442  11558  11522    767    603   2869       C  
ATOM   1457  N   LEU A 184     -21.915 131.067 -52.738  1.00 89.74           N  
ANISOU 1457  N   LEU A 184    11137  11710  11250    616    603   2698       N  
ATOM   1458  CA  LEU A 184     -20.733 130.227 -52.875  1.00 89.53           C  
ANISOU 1458  CA  LEU A 184    11069  11736  11210    516    673   2670       C  
ATOM   1459  C   LEU A 184     -20.988 129.087 -53.855  1.00 89.75           C  
ANISOU 1459  C   LEU A 184    11100  11930  11073    573    629   2656       C  
ATOM   1460  O   LEU A 184     -20.072 128.633 -54.540  1.00 91.07           O  
ANISOU 1460  O   LEU A 184    11284  12142  11178    536    705   2689       O  
ATOM   1461  CB  LEU A 184     -20.304 129.678 -51.515  1.00 88.17           C  
ANISOU 1461  CB  LEU A 184    10785  11552  11164    404    658   2535       C  
ATOM   1462  CG  LEU A 184     -19.772 130.732 -50.543  1.00 87.93           C  
ANISOU 1462  CG  LEU A 184    10753  11356  11302    326    712   2540       C  
ATOM   1463  CD1 LEU A 184     -19.465 130.108 -49.199  1.00 86.11           C  
ANISOU 1463  CD1 LEU A 184    10416  11127  11175    230    679   2398       C  
ATOM   1464  CD2 LEU A 184     -18.539 131.415 -51.114  1.00 88.83           C  
ANISOU 1464  CD2 LEU A 184    10920  11381  11449    262    845   2649       C  
ATOM   1465  N   PHE A 185     -22.236 128.630 -53.916  1.00 87.88           N  
ANISOU 1465  N   PHE A 185    10843  11782  10765    663    507   2603       N  
ATOM   1466  CA  PHE A 185     -22.635 127.623 -54.893  1.00 85.84           C  
ANISOU 1466  CA  PHE A 185    10596  11675  10344    730    448   2589       C  
ATOM   1467  C   PHE A 185     -22.492 128.175 -56.306  1.00 87.83           C  
ANISOU 1467  C   PHE A 185    10975  11930  10467    813    500   2734       C  
ATOM   1468  O   PHE A 185     -21.900 127.534 -57.175  1.00 86.85           O  
ANISOU 1468  O   PHE A 185    10883  11885  10232    811    543   2757       O  
ATOM   1469  CB  PHE A 185     -24.075 127.165 -54.647  1.00 82.21           C  
ANISOU 1469  CB  PHE A 185    10086  11298   9852    809    302   2507       C  
ATOM   1470  CG  PHE A 185     -24.574 126.160 -55.647  1.00 79.17           C  
ANISOU 1470  CG  PHE A 185     9712  11065   9303    879    227   2485       C  
ATOM   1471  CD1 PHE A 185     -24.273 124.816 -55.504  1.00 76.46           C  
ANISOU 1471  CD1 PHE A 185     9301  10823   8928    818    203   2379       C  
ATOM   1472  CD2 PHE A 185     -25.348 126.558 -56.724  1.00 78.65           C  
ANISOU 1472  CD2 PHE A 185     9730  11038   9115   1010    174   2569       C  
ATOM   1473  CE1 PHE A 185     -24.730 123.889 -56.420  1.00 75.47           C  
ANISOU 1473  CE1 PHE A 185     9190  10832   8654    881    130   2353       C  
ATOM   1474  CE2 PHE A 185     -25.808 125.636 -57.642  1.00 77.73           C  
ANISOU 1474  CE2 PHE A 185     9627  11060   8845   1074     96   2542       C  
ATOM   1475  CZ  PHE A 185     -25.499 124.299 -57.490  1.00 76.41           C  
ANISOU 1475  CZ  PHE A 185     9391  10990   8650   1007     74   2432       C  
ATOM   1476  N   ILE A 186     -23.040 129.366 -56.524  1.00 90.23           N  
ANISOU 1476  N   ILE A 186    11356  12144  10783    892    498   2831       N  
ATOM   1477  CA  ILE A 186     -22.947 130.034 -57.818  1.00 93.18           C  
ANISOU 1477  CA  ILE A 186    11866  12502  11037    979    549   2982       C  
ATOM   1478  C   ILE A 186     -21.482 130.297 -58.155  1.00 94.96           C  
ANISOU 1478  C   ILE A 186    12134  12662  11282    887    712   3062       C  
ATOM   1479  O   ILE A 186     -21.052 130.108 -59.295  1.00 96.07           O  
ANISOU 1479  O   ILE A 186    12356  12858  11289    922    770   3143       O  
ATOM   1480  CB  ILE A 186     -23.753 131.356 -57.835  1.00 93.01           C  
ANISOU 1480  CB  ILE A 186    11919  12372  11048   1074    522   3072       C  
ATOM   1481  CG1 ILE A 186     -25.196 131.102 -58.280  1.00 92.21           C  
ANISOU 1481  CG1 ILE A 186    11823  12372  10841   1217    372   3049       C  
ATOM   1482  CG2 ILE A 186     -23.118 132.375 -58.771  1.00 95.20           C  
ANISOU 1482  CG2 ILE A 186    12338  12554  11278   1102    640   3243       C  
ATOM   1483  CD1 ILE A 186     -26.002 130.226 -57.345  1.00 89.34           C  
ANISOU 1483  CD1 ILE A 186    11321  12091  10533   1199    253   2889       C  
ATOM   1484  N   GLN A 187     -20.713 130.705 -57.150  1.00 95.23           N  
ANISOU 1484  N   GLN A 187    12113  12586  11486    768    784   3035       N  
ATOM   1485  CA  GLN A 187     -19.281 130.918 -57.319  1.00 90.89           C  
ANISOU 1485  CA  GLN A 187    11576  11974  10984    663    936   3094       C  
ATOM   1486  C   GLN A 187     -18.567 129.606 -57.639  1.00 86.22           C  
ANISOU 1486  C   GLN A 187    10928  11513  10319    613    961   3028       C  
ATOM   1487  O   GLN A 187     -17.539 129.602 -58.313  1.00 87.81           O  
ANISOU 1487  O   GLN A 187    11166  11712  10484    573   1083   3100       O  
ATOM   1488  CB  GLN A 187     -18.677 131.556 -56.067  1.00 89.66           C  
ANISOU 1488  CB  GLN A 187    11356  11678  11033    544    985   3057       C  
ATOM   1489  N   LEU A 188     -19.116 128.494 -57.159  1.00 80.67           N  
ANISOU 1489  N   LEU A 188    10136  10919   9595    616    849   2891       N  
ATOM   1490  CA  LEU A 188     -18.548 127.180 -57.453  1.00 79.31           C  
ANISOU 1490  CA  LEU A 188     9914  10872   9347    579    857   2818       C  
ATOM   1491  C   LEU A 188     -18.888 126.739 -58.874  1.00 81.99           C  
ANISOU 1491  C   LEU A 188    10346  11325   9480    688    841   2877       C  
ATOM   1492  O   LEU A 188     -18.040 126.201 -59.587  1.00 82.01           O  
ANISOU 1492  O   LEU A 188    10371  11386   9403    669    923   2901       O  
ATOM   1493  CB  LEU A 188     -19.043 126.134 -56.452  1.00 74.26           C  
ANISOU 1493  CB  LEU A 188     9158  10304   8756    545    743   2654       C  
ATOM   1494  CG  LEU A 188     -18.646 124.688 -56.767  1.00 72.10           C  
ANISOU 1494  CG  LEU A 188     8839  10163   8392    523    729   2569       C  
ATOM   1495  CD1 LEU A 188     -17.130 124.527 -56.772  1.00 70.58           C  
ANISOU 1495  CD1 LEU A 188     8621   9946   8252    423    864   2585       C  
ATOM   1496  CD2 LEU A 188     -19.291 123.718 -55.789  1.00 70.85           C  
ANISOU 1496  CD2 LEU A 188     8578  10064   8278    498    610   2416       C  
ATOM   1497  N   VAL A 189     -20.135 126.970 -59.275  1.00 83.13           N  
ANISOU 1497  N   VAL A 189    10543  11502   9540    806    732   2898       N  
ATOM   1498  CA  VAL A 189     -20.597 126.610 -60.611  1.00 84.43           C  
ANISOU 1498  CA  VAL A 189    10804  11774   9503    923    694   2950       C  
ATOM   1499  C   VAL A 189     -19.906 127.454 -61.680  1.00 87.37           C  
ANISOU 1499  C   VAL A 189    11308  12090   9796    956    828   3116       C  
ATOM   1500  O   VAL A 189     -19.510 126.943 -62.728  1.00 87.79           O  
ANISOU 1500  O   VAL A 189    11428  12229   9700    993    873   3155       O  
ATOM   1501  CB  VAL A 189     -22.127 126.774 -60.736  1.00 83.25           C  
ANISOU 1501  CB  VAL A 189    10673  11664   9296   1045    539   2935       C  
ATOM   1502  CG1 VAL A 189     -22.583 126.527 -62.166  1.00 84.00           C  
ANISOU 1502  CG1 VAL A 189    10879  11861   9177   1172    496   2999       C  
ATOM   1503  CG2 VAL A 189     -22.838 125.834 -59.778  1.00 81.12           C  
ANISOU 1503  CG2 VAL A 189    10272  11462   9088   1013    413   2772       C  
ATOM   1504  N   GLN A 190     -19.755 128.746 -61.404  1.00 90.43           N  
ANISOU 1504  N   GLN A 190    11739  12333  10287    941    896   3214       N  
ATOM   1505  CA  GLN A 190     -19.145 129.669 -62.356  1.00 96.76           C  
ANISOU 1505  CA  GLN A 190    12673  13062  11029    968   1029   3383       C  
ATOM   1506  C   GLN A 190     -17.678 129.342 -62.629  1.00100.89           C  
ANISOU 1506  C   GLN A 190    13184  13587  11563    866   1191   3409       C  
ATOM   1507  O   GLN A 190     -17.239 129.359 -63.779  1.00105.50           O  
ANISOU 1507  O   GLN A 190    13870  14207  12007    912   1279   3510       O  
ATOM   1508  CB  GLN A 190     -19.277 131.108 -61.857  1.00 99.79           C  
ANISOU 1508  CB  GLN A 190    13097  13274  11546    959   1066   3470       C  
ATOM   1509  CG  GLN A 190     -20.675 131.684 -62.014  1.00103.61           C  
ANISOU 1509  CG  GLN A 190    13641  13747  11978   1097    937   3499       C  
ATOM   1510  CD  GLN A 190     -20.797 133.085 -61.452  1.00106.19           C  
ANISOU 1510  CD  GLN A 190    14006  13896  12444   1089    972   3576       C  
ATOM   1511  OE1 GLN A 190     -19.864 133.603 -60.838  1.00107.01           O  
ANISOU 1511  OE1 GLN A 190    14081  13882  12695    970   1084   3593       O  
ATOM   1512  NE2 GLN A 190     -21.951 133.708 -61.660  1.00107.68           N  
ANISOU 1512  NE2 GLN A 190    14260  14065  12590   1218    873   3619       N  
ATOM   1513  N   THR A 191     -16.922 129.045 -61.576  1.00 99.81           N  
ANISOU 1513  N   THR A 191    12921  13414  11589    732   1229   3318       N  
ATOM   1514  CA  THR A 191     -15.517 128.682 -61.733  1.00101.23           C  
ANISOU 1514  CA  THR A 191    13065  13601  11797    631   1375   3328       C  
ATOM   1515  C   THR A 191     -15.383 127.369 -62.497  1.00 98.25           C  
ANISOU 1515  C   THR A 191    12687  13387  11256    672   1358   3272       C  
ATOM   1516  O   THR A 191     -14.393 127.142 -63.193  1.00100.42           O  
ANISOU 1516  O   THR A 191    12989  13692  11474    646   1488   3326       O  
ATOM   1517  CB  THR A 191     -14.803 128.553 -60.376  1.00105.44           C  
ANISOU 1517  CB  THR A 191    13453  14070  12538    487   1395   3225       C  
ATOM   1518  OG1 THR A 191     -15.546 127.674 -59.523  1.00108.34           O  
ANISOU 1518  OG1 THR A 191    13725  14510  12931    489   1244   3071       O  
ATOM   1519  CG2 THR A 191     -14.674 129.915 -59.710  1.00105.19           C  
ANISOU 1519  CG2 THR A 191    13432  13862  12671    432   1443   3291       C  
ATOM   1520  N   TYR A 192     -16.386 126.508 -62.359  1.00 92.24           N  
ANISOU 1520  N   TYR A 192    11894  12731  10424    736   1199   3163       N  
ATOM   1521  CA  TYR A 192     -16.432 125.258 -63.106  1.00 88.79           C  
ANISOU 1521  CA  TYR A 192    11468  12448   9822    787   1159   3102       C  
ATOM   1522  C   TYR A 192     -16.648 125.537 -64.589  1.00 89.87           C  
ANISOU 1522  C   TYR A 192    11763  12631   9754    908   1194   3227       C  
ATOM   1523  O   TYR A 192     -15.947 124.991 -65.442  1.00 91.20           O  
ANISOU 1523  O   TYR A 192    11976  12871   9804    919   1280   3253       O  
ATOM   1524  CB  TYR A 192     -17.539 124.350 -62.567  1.00 85.52           C  
ANISOU 1524  CB  TYR A 192    10981  12120   9392    821    975   2957       C  
ATOM   1525  CG  TYR A 192     -17.630 123.009 -63.259  1.00 84.45           C  
ANISOU 1525  CG  TYR A 192    10853  12137   9098    867    921   2878       C  
ATOM   1526  CD1 TYR A 192     -16.887 121.925 -62.813  1.00 82.76           C  
ANISOU 1526  CD1 TYR A 192    10544  11975   8925    784    944   2768       C  
ATOM   1527  CD2 TYR A 192     -18.466 122.824 -64.354  1.00 85.22           C  
ANISOU 1527  CD2 TYR A 192    11055  12322   9004    997    841   2911       C  
ATOM   1528  CE1 TYR A 192     -16.968 120.697 -63.440  1.00 82.46           C  
ANISOU 1528  CE1 TYR A 192    10519  12067   8744    827    895   2693       C  
ATOM   1529  CE2 TYR A 192     -18.552 121.600 -64.988  1.00 84.57           C  
ANISOU 1529  CE2 TYR A 192    10985  12373   8776   1038    787   2833       C  
ATOM   1530  CZ  TYR A 192     -17.802 120.540 -64.526  1.00 83.29           C  
ANISOU 1530  CZ  TYR A 192    10730  12255   8661    952    816   2724       C  
ATOM   1531  OH  TYR A 192     -17.885 119.318 -65.150  1.00 82.93           O  
ANISOU 1531  OH  TYR A 192    10702  12334   8472    993    763   2643       O  
ATOM   1532  N   ASN A 193     -17.622 126.392 -64.888  1.00 88.21           N  
ANISOU 1532  N   ASN A 193    11639  12377   9498   1004   1125   3305       N  
ATOM   1533  CA  ASN A 193     -17.921 126.769 -66.264  1.00 87.94           C  
ANISOU 1533  CA  ASN A 193    11768  12377   9267   1131   1145   3433       C  
ATOM   1534  C   ASN A 193     -16.766 127.523 -66.913  1.00 89.38           C  
ANISOU 1534  C   ASN A 193    12039  12482   9438   1097   1350   3585       C  
ATOM   1535  O   ASN A 193     -16.605 127.498 -68.133  1.00 91.98           O  
ANISOU 1535  O   ASN A 193    12496  12865   9585   1179   1410   3678       O  
ATOM   1536  CB  ASN A 193     -19.193 127.617 -66.324  1.00 86.43           C  
ANISOU 1536  CB  ASN A 193    11643  12142   9055   1240   1027   3485       C  
ATOM   1537  CG  ASN A 193     -20.428 126.848 -65.895  1.00 83.72           C  
ANISOU 1537  CG  ASN A 193    11221  11892   8695   1292    824   3345       C  
ATOM   1538  OD1 ASN A 193     -20.445 125.618 -65.912  1.00 83.15           O  
ANISOU 1538  OD1 ASN A 193    11088  11939   8567   1277    764   3227       O  
ATOM   1539  ND2 ASN A 193     -21.472 127.573 -65.512  1.00 83.10           N  
ANISOU 1539  ND2 ASN A 193    11145  11760   8670   1353    721   3359       N  
ATOM   1540  N   GLN A 194     -15.966 128.196 -66.093  1.00 88.77           N  
ANISOU 1540  N   GLN A 194    11896  12279   9556    975   1458   3609       N  
ATOM   1541  CA  GLN A 194     -14.787 128.898 -66.583  1.00 90.74           C  
ANISOU 1541  CA  GLN A 194    12205  12445   9826    918   1662   3745       C  
ATOM   1542  C   GLN A 194     -13.736 127.901 -67.057  1.00 90.07           C  
ANISOU 1542  C   GLN A 194    12086  12462   9675    873   1767   3710       C  
ATOM   1543  O   GLN A 194     -13.027 128.142 -68.034  1.00 91.05           O  
ANISOU 1543  O   GLN A 194    12306  12588   9700    890   1916   3828       O  
ATOM   1544  CB  GLN A 194     -14.207 129.808 -65.497  1.00 92.80           C  
ANISOU 1544  CB  GLN A 194    12385  12545  10328    788   1736   3760       C  
ATOM   1545  CG  GLN A 194     -12.921 130.515 -65.898  1.00 96.90           C  
ANISOU 1545  CG  GLN A 194    12943  12973  10901    707   1952   3891       C  
ATOM   1546  CD  GLN A 194     -13.105 131.423 -67.098  1.00102.38           C  
ANISOU 1546  CD  GLN A 194    13826  13621  11453    807   2033   4077       C  
ATOM   1547  OE1 GLN A 194     -12.235 131.508 -67.966  1.00104.36           O  
ANISOU 1547  OE1 GLN A 194    14145  13880  11628    795   2196   4178       O  
ATOM   1548  NE2 GLN A 194     -14.239 132.115 -67.150  1.00105.07           N  
ANISOU 1548  NE2 GLN A 194    14253  13914  11756    908   1922   4122       N  
ATOM   1549  N   LEU A 195     -13.648 126.775 -66.356  1.00 88.23           N  
ANISOU 1549  N   LEU A 195    11719  12310   9495    818   1691   3547       N  
ATOM   1550  CA  LEU A 195     -12.712 125.718 -66.715  1.00 87.33           C  
ANISOU 1550  CA  LEU A 195    11561  12296   9323    782   1772   3493       C  
ATOM   1551  C   LEU A 195     -13.240 124.873 -67.865  1.00 86.44           C  
ANISOU 1551  C   LEU A 195    11550  12329   8964    912   1710   3481       C  
ATOM   1552  O   LEU A 195     -12.466 124.291 -68.624  1.00 87.21           O  
ANISOU 1552  O   LEU A 195    11679  12502   8956    920   1815   3496       O  
ATOM   1553  CB  LEU A 195     -12.422 124.825 -65.508  1.00 84.51           C  
ANISOU 1553  CB  LEU A 195    11030  11965   9116    680   1709   3323       C  
ATOM   1554  CG  LEU A 195     -11.150 125.138 -64.725  1.00 82.98           C  
ANISOU 1554  CG  LEU A 195    10724  11681   9124    532   1843   3322       C  
ATOM   1555  CD1 LEU A 195     -11.086 124.294 -63.465  1.00 81.17           C  
ANISOU 1555  CD1 LEU A 195    10336  11475   9032    450   1746   3151       C  
ATOM   1556  CD2 LEU A 195      -9.927 124.899 -65.597  1.00 83.98           C  
ANISOU 1556  CD2 LEU A 195    10874  11848   9185    512   2025   3389       C  
ATOM   1557  N   PHE A 196     -14.561 124.809 -67.990  1.00 85.45           N  
ANISOU 1557  N   PHE A 196    11473  12245   8749   1014   1538   3450       N  
ATOM   1558  CA  PHE A 196     -15.185 123.960 -68.997  1.00 87.42           C  
ANISOU 1558  CA  PHE A 196    11811  12635   8771   1137   1447   3418       C  
ATOM   1559  C   PHE A 196     -16.285 124.693 -69.756  1.00 91.83           C  
ANISOU 1559  C   PHE A 196    12512  13187   9192   1275   1360   3516       C  
ATOM   1560  O   PHE A 196     -17.468 124.548 -69.448  1.00 89.54           O  
ANISOU 1560  O   PHE A 196    12200  12926   8895   1333   1181   3446       O  
ATOM   1561  CB  PHE A 196     -15.748 122.696 -68.344  1.00 85.67           C  
ANISOU 1561  CB  PHE A 196    11473  12508   8568   1122   1284   3230       C  
ATOM   1562  CG  PHE A 196     -14.753 121.966 -67.486  1.00 84.89           C  
ANISOU 1562  CG  PHE A 196    11231  12410   8612    993   1349   3126       C  
ATOM   1563  CD1 PHE A 196     -13.838 121.093 -68.053  1.00 85.21           C  
ANISOU 1563  CD1 PHE A 196    11276  12533   8569    982   1443   3098       C  
ATOM   1564  CD2 PHE A 196     -14.727 122.157 -66.115  1.00 84.21           C  
ANISOU 1564  CD2 PHE A 196    11010  12243   8743    888   1314   3055       C  
ATOM   1565  CE1 PHE A 196     -12.919 120.422 -67.266  1.00 84.34           C  
ANISOU 1565  CE1 PHE A 196    11032  12423   8591    871   1497   3003       C  
ATOM   1566  CE2 PHE A 196     -13.811 121.490 -65.324  1.00 83.04           C  
ANISOU 1566  CE2 PHE A 196    10734  12095   8721    775   1365   2960       C  
ATOM   1567  CZ  PHE A 196     -12.906 120.621 -65.900  1.00 83.03           C  
ANISOU 1567  CZ  PHE A 196    10733  12176   8638    768   1455   2935       C  
ATOM   1568  N   GLU A 197     -15.886 125.479 -70.751  1.00 97.79           N  
ANISOU 1568  N   GLU A 197    13413  13905   9839   1330   1490   3680       N  
ATOM   1569  CA  GLU A 197     -16.836 126.213 -71.577  1.00103.28           C  
ANISOU 1569  CA  GLU A 197    14263  14591  10387   1472   1420   3790       C  
ATOM   1570  C   GLU A 197     -17.614 125.271 -72.489  1.00105.53           C  
ANISOU 1570  C   GLU A 197    14624  15032  10442   1602   1282   3728       C  
ATOM   1571  O   GLU A 197     -18.758 125.546 -72.848  1.00109.15           O  
ANISOU 1571  O   GLU A 197    15151  15508  10815   1714   1133   3734       O  
ATOM   1572  CB  GLU A 197     -16.113 127.274 -72.410  1.00105.31           C  
ANISOU 1572  CB  GLU A 197    14650  14744  10618   1470   1590   3939       C  
ATOM   1573  N   GLU A 198     -16.989 124.158 -72.858  1.00104.43           N  
ANISOU 1573  N   GLU A 198    14464  14997  10218   1582   1323   3648       N  
ATOM   1574  CA  GLU A 198     -17.611 123.188 -73.752  1.00107.69           C  
ANISOU 1574  CA  GLU A 198    14944  15544  10430   1685   1193   3557       C  
ATOM   1575  C   GLU A 198     -18.796 122.489 -73.091  1.00110.14           C  
ANISOU 1575  C   GLU A 198    15159  15928  10760   1714    971   3423       C  
ATOM   1576  O   GLU A 198     -19.787 122.176 -73.750  1.00111.88           O  
ANISOU 1576  O   GLU A 198    15453  16234  10822   1833    818   3394       O  
ATOM   1577  CB  GLU A 198     -16.584 122.153 -74.214  1.00109.91           C  
ANISOU 1577  CB  GLU A 198    15217  15904  10641   1645   1298   3490       C  
ATOM   1578  N   ASN A 199     -18.691 122.248 -71.789  1.00108.94           N  
ANISOU 1578  N   ASN A 199    14837  15731  10824   1593    946   3318       N  
ATOM   1579  CA  ASN A 199     -19.761 121.587 -71.049  1.00108.30           C  
ANISOU 1579  CA  ASN A 199    14644  15698  10805   1591    744   3167       C  
ATOM   1580  C   ASN A 199     -20.165 122.360 -69.795  1.00105.21           C  
ANISOU 1580  C   ASN A 199    14144  15194  10636   1522    707   3159       C  
ATOM   1581  O   ASN A 199     -19.869 121.935 -68.680  1.00104.08           O  
ANISOU 1581  O   ASN A 199    13858  15025  10663   1407    707   3055       O  
ATOM   1582  CB  ASN A 199     -19.339 120.168 -70.664  1.00110.54           C  
ANISOU 1582  CB  ASN A 199    14824  16067  11111   1517    723   3007       C  
ATOM   1583  CG  ASN A 199     -18.788 119.386 -71.840  1.00114.60           C  
ANISOU 1583  CG  ASN A 199    15442  16684  11417   1576    781   3008       C  
ATOM   1584  OD1 ASN A 199     -19.526 118.700 -72.545  1.00117.75           O  
ANISOU 1584  OD1 ASN A 199    15902  17188  11650   1671    650   2949       O  
ATOM   1585  ND2 ASN A 199     -17.481 119.488 -72.058  1.00115.61           N  
ANISOU 1585  ND2 ASN A 199    15588  16783  11556   1520    978   3074       N  
ATOM   1586  N   PRO A 200     -20.854 123.500 -69.975  1.00103.75           N  
ANISOU 1586  N   PRO A 200    14033  14940  10446   1598    673   3267       N  
ATOM   1587  CA  PRO A 200     -21.237 124.349 -68.842  1.00102.13           C  
ANISOU 1587  CA  PRO A 200    13741  14618  10445   1545    647   3270       C  
ATOM   1588  C   PRO A 200     -22.238 123.676 -67.907  1.00100.51           C  
ANISOU 1588  C   PRO A 200    13398  14460  10332   1526    469   3111       C  
ATOM   1589  O   PRO A 200     -22.707 122.573 -68.188  1.00101.07           O  
ANISOU 1589  O   PRO A 200    13445  14653  10306   1558    356   3002       O  
ATOM   1590  CB  PRO A 200     -21.872 125.574 -69.516  1.00102.80           C  
ANISOU 1590  CB  PRO A 200    13963  14643  10452   1666    631   3421       C  
ATOM   1591  CG  PRO A 200     -21.402 125.532 -70.934  1.00104.51           C  
ANISOU 1591  CG  PRO A 200    14343  14915  10450   1750    714   3526       C  
ATOM   1592  CD  PRO A 200     -21.278 124.080 -71.259  1.00104.67           C  
ANISOU 1592  CD  PRO A 200    14328  15080  10363   1745    662   3397       C  
ATOM   1593  N   ILE A 201     -22.552 124.338 -66.799  1.00 97.56           N  
ANISOU 1593  N   ILE A 201    12937  13986  10145   1472    449   3097       N  
ATOM   1594  CA  ILE A 201     -23.580 123.855 -65.887  1.00 93.21           C  
ANISOU 1594  CA  ILE A 201    12261  13470   9687   1461    290   2961       C  
ATOM   1595  C   ILE A 201     -24.584 124.961 -65.588  1.00 93.77           C  
ANISOU 1595  C   ILE A 201    12343  13465   9821   1532    215   3018       C  
ATOM   1596  O   ILE A 201     -24.213 126.049 -65.148  1.00 94.59           O  
ANISOU 1596  O   ILE A 201    12464  13437  10039   1499    308   3106       O  
ATOM   1597  CB  ILE A 201     -22.979 123.331 -64.572  1.00 88.18           C  
ANISOU 1597  CB  ILE A 201    11475  12796   9235   1310    330   2849       C  
ATOM   1598  CG1 ILE A 201     -22.239 122.016 -64.821  1.00 87.09           C  
ANISOU 1598  CG1 ILE A 201    11308  12755   9029   1256    361   2761       C  
ATOM   1599  CG2 ILE A 201     -24.067 123.123 -63.531  1.00 85.27           C  
ANISOU 1599  CG2 ILE A 201    10986  12432   8980   1299    187   2734       C  
ATOM   1600  CD1 ILE A 201     -21.806 121.308 -63.557  1.00 84.33           C  
ANISOU 1600  CD1 ILE A 201    10812  12389   8840   1124    368   2632       C  
ATOM   1601  N   ASN A 202     -25.856 124.675 -65.846  1.00 93.53           N  
ANISOU 1601  N   ASN A 202    12303  13517   9718   1633     44   2966       N  
ATOM   1602  CA  ASN A 202     -26.924 125.636 -65.611  1.00 93.05           C  
ANISOU 1602  CA  ASN A 202    12245  13401   9708   1718    -45   3009       C  
ATOM   1603  C   ASN A 202     -27.470 125.541 -64.193  1.00 92.26           C  
ANISOU 1603  C   ASN A 202    11987  13266   9802   1645   -108   2895       C  
ATOM   1604  O   ASN A 202     -28.189 124.600 -63.856  1.00 91.85           O  
ANISOU 1604  O   ASN A 202    11834  13308   9757   1638   -231   2763       O  
ATOM   1605  CB  ASN A 202     -28.056 125.428 -66.617  1.00 94.51           C  
ANISOU 1605  CB  ASN A 202    12493  13696   9721   1872   -202   3012       C  
ATOM   1606  CG  ASN A 202     -29.182 126.424 -66.438  1.00 96.33           C  
ANISOU 1606  CG  ASN A 202    12726  13875   9999   1975   -299   3060       C  
ATOM   1607  OD1 ASN A 202     -28.972 127.533 -65.947  1.00 95.20           O  
ANISOU 1607  OD1 ASN A 202    12605  13599   9970   1960   -218   3145       O  
ATOM   1608  ND2 ASN A 202     -30.388 126.033 -66.835  1.00 98.76           N  
ANISOU 1608  ND2 ASN A 202    13012  14288  10226   2080   -476   3002       N  
ATOM   1609  N   ALA A 203     -27.126 126.521 -63.365  1.00 92.88           N  
ANISOU 1609  N   ALA A 203    12048  13205  10037   1589    -21   2945       N  
ATOM   1610  CA  ALA A 203     -27.581 126.544 -61.981  1.00 93.68           C  
ANISOU 1610  CA  ALA A 203    12012  13260  10322   1522    -66   2845       C  
ATOM   1611  C   ALA A 203     -28.656 127.605 -61.774  1.00 95.78           C  
ANISOU 1611  C   ALA A 203    12289  13463  10639   1623   -140   2893       C  
ATOM   1612  O   ALA A 203     -28.712 128.245 -60.725  1.00 96.50           O  
ANISOU 1612  O   ALA A 203    12324  13450  10892   1575   -112   2880       O  
ATOM   1613  CB  ALA A 203     -26.410 126.786 -61.043  1.00 94.52           C  
ANISOU 1613  CB  ALA A 203    12076  13257  10581   1378     77   2841       C  
ATOM   1614  N   SER A 204     -29.511 127.777 -62.777  1.00 98.00           N  
ANISOU 1614  N   SER A 204    12646  13809  10780   1767   -240   2946       N  
ATOM   1615  CA  SER A 204     -30.536 128.817 -62.753  1.00 98.88           C  
ANISOU 1615  CA  SER A 204    12782  13866  10921   1886   -315   3005       C  
ATOM   1616  C   SER A 204     -31.617 128.558 -61.707  1.00 97.50           C  
ANISOU 1616  C   SER A 204    12454  13718  10872   1882   -432   2878       C  
ATOM   1617  O   SER A 204     -31.762 129.321 -60.751  1.00 97.68           O  
ANISOU 1617  O   SER A 204    12433  13633  11046   1857   -401   2879       O  
ATOM   1618  CB  SER A 204     -31.180 128.954 -64.135  1.00100.42           C  
ANISOU 1618  CB  SER A 204    13094  14140  10922   2047   -406   3086       C  
ATOM   1619  OG  SER A 204     -32.178 129.961 -64.141  1.00100.96           O  
ANISOU 1619  OG  SER A 204    13187  14157  11017   2173   -484   3145       O  
ATOM   1620  N   GLY A 205     -32.376 127.484 -61.894  1.00 96.33           N  
ANISOU 1620  N   GLY A 205    12225  13713  10661   1906   -563   2768       N  
ATOM   1621  CA  GLY A 205     -33.505 127.200 -61.027  1.00 96.53           C  
ANISOU 1621  CA  GLY A 205    12106  13780  10793   1913   -679   2652       C  
ATOM   1622  C   GLY A 205     -33.222 126.200 -59.923  1.00 96.90           C  
ANISOU 1622  C   GLY A 205    12015  13850  10951   1765   -659   2510       C  
ATOM   1623  O   GLY A 205     -34.115 125.466 -59.503  1.00 97.71           O  
ANISOU 1623  O   GLY A 205    11998  14039  11089   1762   -768   2393       O  
ATOM   1624  N   VAL A 206     -31.983 126.167 -59.444  1.00 96.83           N  
ANISOU 1624  N   VAL A 206    12023  13767  11002   1643   -520   2519       N  
ATOM   1625  CA  VAL A 206     -31.630 125.254 -58.362  1.00 96.16           C  
ANISOU 1625  CA  VAL A 206    11818  13695  11022   1504   -496   2391       C  
ATOM   1626  C   VAL A 206     -31.614 125.968 -57.013  1.00 94.73           C  
ANISOU 1626  C   VAL A 206    11575  13395  11025   1445   -441   2371       C  
ATOM   1627  O   VAL A 206     -30.939 126.984 -56.834  1.00 94.13           O  
ANISOU 1627  O   VAL A 206    11567  13192  11005   1429   -338   2461       O  
ATOM   1628  CB  VAL A 206     -30.261 124.575 -58.605  1.00 96.31           C  
ANISOU 1628  CB  VAL A 206    11877  13722  10994   1401   -390   2390       C  
ATOM   1629  CG1 VAL A 206     -30.360 123.574 -59.743  1.00 97.03           C  
ANISOU 1629  CG1 VAL A 206    12005  13950  10912   1445   -457   2367       C  
ATOM   1630  CG2 VAL A 206     -29.185 125.606 -58.896  1.00 98.06           C  
ANISOU 1630  CG2 VAL A 206    12211  13826  11222   1387   -247   2525       C  
ATOM   1631  N   ASP A 207     -32.381 125.439 -56.067  1.00 94.45           N  
ANISOU 1631  N   ASP A 207    11410  13396  11080   1412   -511   2252       N  
ATOM   1632  CA  ASP A 207     -32.379 125.969 -54.712  1.00 94.77           C  
ANISOU 1632  CA  ASP A 207    11388  13334  11288   1351   -462   2214       C  
ATOM   1633  C   ASP A 207     -31.341 125.214 -53.891  1.00 92.19           C  
ANISOU 1633  C   ASP A 207    11015  12988  11025   1199   -381   2139       C  
ATOM   1634  O   ASP A 207     -31.674 124.303 -53.133  1.00 88.78           O  
ANISOU 1634  O   ASP A 207    10480  12612  10642   1137   -423   2020       O
[truncated: 3,637,063 more chars]
