# Supplementary material for: Scoria: a Python module for manipulating 3D molecular data
Source: J Cheminform. 2017 Sep 18;9:52. doi: 10.1186/s13321-017-0237-8 (PMC5603467; doi:10.1186/s13321-017-0237-8)
Supplement: Supplementary file 2 — Additional file 2. An archived version of Scoria, without MDAnalysis support. [file 13321_2017_237_MOESM2_ESM.zip › scoria-1.0.0/scoria/sample-files/file_io_test.pdb]

REMARK This is a remark.
ATOM      1  N   GLN A   1      42.237  16.800  35.823  1.00 12.04           N  
ATOM      2  CA  GLN A   1      41.667  17.015  34.477  1.00 10.21           C  
ATOM      3  C   GLN A   1      40.148  17.010  34.446  1.00 10.33           C  
ATOM      4  O   GLN A   1      39.564  17.006  33.382  1.00  9.88           O  
ATOM      5  CB  GLN A   1      42.228  15.967  33.522  1.00  9.36           C  
ATOM      6  CG  GLN A   1      43.734  16.095  33.352  1.00  9.40           C  
ATOM      7  CD  GLN A   1      44.170  17.346  32.622  1.00  8.47           C  
ATOM      8  OE1 GLN A   1      45.312  17.791  32.785  1.00 12.47           O  
ATOM      9  NE2 GLN A   1      43.296  17.915  31.849  1.00  8.79           N  
ATOM     10  N   SER A   2      39.488  17.025  35.604  1.00 11.01           N  
ATOM     11  CA  SER A   2      38.026  16.949  35.611  1.00 12.75           C  
ATOM     12  C   SER A   2      37.340  18.091  34.862  1.00 12.38           C  
ATOM     13  O   SER A   2      36.209  17.937  34.426  1.00 14.69           O  
ATOM     14  CB  SER A   2      37.462  16.890  37.026  1.00 13.59           C  
ATOM     15  OG  SER A   2      37.854  18.006  37.781  1.00 17.90           O  
ATOM     16  N   ASP A   3      38.012  19.228  34.730  1.00 11.65           N  
ATOM     17  CA  ASP A   3      37.455  20.341  33.968  1.00 11.85           C  
ATOM     18  C   ASP A   3      37.742  20.271  32.474  1.00 10.23           C  
ATOM     19  O   ASP A   3      37.168  21.045  31.722  1.00 11.10           O  
ATOM     20  CB  ASP A   3      37.947  21.667  34.531  1.00 13.04           C  
ATOM     21  CG  ASP A   3      37.464  21.907  35.937  1.00 16.08           C  
ATOM     22  OD1 ASP A   3      36.280  21.638  36.211  1.00 19.99           O  
ATOM     23  OD2 ASP A   3      38.207  22.360  36.811  1.00 21.76           O  
ATOM     24  N   PHE A   4      38.617  19.367  32.044  1.00  9.13           N  
ATOM     25  CA  PHE A   4      38.972  19.219  30.642  1.00  8.35           C  
ATOM     26  C   PHE A   4      37.915  18.485  29.848  1.00  8.87           C  
ATOM     27  O   PHE A   4      37.392  17.475  30.303  1.00 10.67           O  
ATOM     28  CB  PHE A   4      40.300  18.470  30.543  1.00  8.52           C  
ATOM     29  CG  PHE A   4      40.730  18.127  29.138  1.00  7.26           C  
ATOM     30  CD1 PHE A   4      41.050  19.110  28.229  1.00  7.47           C  
ATOM     31  CD2 PHE A   4      40.847  16.803  28.753  1.00  8.45           C  
ATOM     32  CE1 PHE A   4      41.470  18.763  26.957  1.00  8.40           C  
ATOM     33  CE2 PHE A   4      41.266  16.455  27.495  1.00  8.90           C  
ATOM     34  CZ  PHE A   4      41.584  17.426  26.589  1.00  9.37           C  
ATOM     35  N   SER A   5      37.615  18.984  28.653  1.00  8.47           N  
ATOM     36  CA  SER A   5      36.702  18.341  27.727  1.00  8.75           C  
ATOM     37  C   SER A   5      37.409  18.135  26.390  1.00  8.22           C  
ATOM     38  O   SER A   5      37.676  19.116  25.681  1.00  8.56           O  
ATOM     39  CB  SER A   5      35.476  19.231  27.540  1.00  9.47           C  
ATOM     40  OG  SER A   5      34.454  18.554  26.839  1.00 11.56           O  
ATOM     41  N   PRO A   6      37.729  16.888  26.033  1.00  8.33           N  
ATOM     42  CA  PRO A   6      38.409  16.649  24.754  1.00  8.76           C  
ATOM     43  C   PRO A   6      37.622  17.191  23.585  1.00  8.53           C  
ATOM     44  O   PRO A   6      36.400  17.105  23.551  1.00 10.15           O  
ATOM     45  CB  PRO A   6      38.525  15.124  24.677  1.00  9.69           C  
ATOM     46  CG  PRO A   6      38.403  14.640  26.059  1.00 11.00           C  
ATOM     47  CD  PRO A   6      37.508  15.628  26.772  1.00  9.30           C  
ATOM     48  N   TYR A   7      38.339  17.747  22.619  1.00  7.67           N  
ATOM     49  CA  TYR A   7      37.722  18.174  21.383  1.00  8.58           C  
ATOM     50  C   TYR A   7      37.720  16.916  20.539  1.00 10.08           C  
ATOM     51  O   TYR A   7      37.954  15.802  21.051  1.00 12.68           O  
ATOM     52  CB  TYR A   7      38.459  19.389  20.783  1.00  7.74           C  
ATOM     53  CG  TYR A   7      37.649  20.058  19.693  1.00  7.14           C  
ATOM     54  CD1 TYR A   7      36.490  20.749  19.989  1.00  7.63           C  
ATOM     55  CD2 TYR A   7      38.011  19.951  18.354  1.00  7.35           C  
ATOM     56  CE1 TYR A   7      35.725  21.321  18.986  1.00  6.97           C  
ATOM     57  CE2 TYR A   7      37.237  20.520  17.348  1.00  7.25           C  
ATOM     58  CZ  TYR A   7      36.095  21.188  17.671  1.00  6.13           C  
ATOM     59  OH  TYR A   7      35.360  21.745  16.658  1.00  7.63           O  
ATOM     60  N   ILE A   8      37.333  17.049  19.295  1.00 12.35           N  
ATOM     61  CA  ILE A   8      37.115  15.901  18.448  1.00 12.48           C  
ATOM     62  C   ILE A   8      38.089  15.820  17.302  1.00 11.76           C  
ATOM     63  O   ILE A   8      38.750  16.803  16.917  1.00 13.39           O  
ATOM     64  CB  ILE A   8      35.694  15.926  17.889  1.00 13.52           C  
ATOM     65  CG1 ILE A   8      35.445  17.222  17.112  1.00 15.44           C  
ATOM     66  CG2 ILE A   8      34.704  15.759  19.016  1.00 15.64           C  
ATOM     67  CD1 ILE A   8      34.256  17.154  16.212  1.00 17.64           C  
ATOM     68  N   GLU A   9      38.180  14.611  16.777  1.00 10.67           N  
ATOM     69  CA  GLU A   9      38.661  14.409  15.428  1.00 10.55           C  
ATOM     70  C   GLU A   9      37.481  14.459  14.452  1.00  8.69           C  
ATOM     71  O   GLU A   9      36.332  14.278  14.839  1.00 10.07           O  
ATOM     72  CB  GLU A   9      39.495  13.129  15.350  1.00 12.80           C  
ATOM     73  CG  GLU A   9      40.798  13.316  16.137  1.00 17.70           C  
ATOM     74  CD  GLU A   9      41.613  12.057  16.350  1.00 21.64           C  
ATOM     75  OE1 GLU A   9      41.570  11.155  15.484  1.00 23.57           O  
ATOM     76  OE2 GLU A   9      42.308  11.976  17.395  1.00 25.13           O  
ATOM     77  N   ILE A  10      37.793  14.733  13.206  1.00  6.90           N  
ATOM     78  CA  ILE A  10      36.779  14.950  12.200  1.00  7.13           C  
ATOM     79  C   ILE A  10      37.084  14.056  11.030  1.00  7.33           C  
ATOM     80  O   ILE A  10      38.219  13.998  10.572  1.00  8.79           O  
ATOM     81  CB  ILE A  10      36.757  16.443  11.793  1.00  6.83           C  
ATOM     82  CG1 ILE A  10      36.419  17.333  12.993  1.00  6.74           C  
ATOM     83  CG2 ILE A  10      35.749  16.663  10.695  1.00  6.97           C  
ATOM     84  CD1 ILE A  10      36.548  18.813  12.744  1.00  7.60           C  
ATOM     85  N   ASP A  11      36.066  13.372  10.530  1.00  6.96           N  
ATOM     86  CA  ASP A  11      36.254  12.425   9.448  1.00  7.34           C  
ATOM     87  C   ASP A  11      36.040  13.011   8.060  1.00  6.96           C  
ATOM     88  O   ASP A  11      35.232  13.916   7.872  1.00  6.52           O  
ATOM     89  CB  ASP A  11      35.294  11.244   9.583  1.00  8.39           C  
ATOM     90  CG  ASP A  11      35.411  10.521  10.881  1.00 11.97           C  
ATOM     91  OD1 ASP A  11      36.506  10.494  11.474  1.00 15.65           O  
ATOM     92  OD2 ASP A  11      34.418   9.952  11.370  1.00 17.75           O  
ATOM     93  N   LEU A  12      36.758  12.454   7.084  1.00  6.71           N  
ATOM     94  CA  LEU A  12      36.396  12.571   5.682  1.00  6.81           C  
ATOM     95  C   LEU A  12      35.017  11.951   5.504  1.00  7.10           C  
ATOM     96  O   LEU A  12      34.647  11.040   6.252  1.00  7.91           O  
ATOM     97  CB  LEU A  12      37.396  11.824   4.813  1.00  7.22           C  
ATOM     98  CG  LEU A  12      38.828  12.357   4.856  1.00  7.73           C  
ATOM     99  CD1 LEU A  12      39.771  11.385   4.148  1.00  8.36           C  
ATOM    100  CD2 LEU A  12      38.933  13.737   4.253  1.00  8.58           C  
ATOM    101  N   PRO A  13      34.242  12.400   4.526  1.00  7.30           N  
ATOM    102  CA  PRO A  13      32.886  11.862   4.349  1.00  7.38           C  
ATOM    103  C   PRO A  13      32.877  10.416   3.868  1.00  7.74           C  
ATOM    104  O   PRO A  13      33.404  10.094   2.797  1.00  8.70           O  
ATOM    105  CB  PRO A  13      32.270  12.793   3.299  1.00  8.12           C  
ATOM    106  CG  PRO A  13      33.462  13.342   2.535  1.00  7.13           C  
ATOM    107  CD  PRO A  13      34.540  13.481   3.572  1.00  7.55           C  
ATOM    108  N   SER A  14      32.257   9.546   4.658  1.00  8.35           N  
ATOM    109  CA  SER A  14      32.130   8.131   4.315  1.00  8.84           C  
ATOM    110  C   SER A  14      30.817   7.862   3.590  1.00  8.60           C  
ATOM    111  O   SER A  14      29.878   8.664   3.639  1.00  8.27           O  
ATOM    112  CB  SER A  14      32.191   7.250   5.568  1.00  9.54           C  
ATOM    113  OG  SER A  14      31.018   7.423   6.342  1.00 10.43           O  
ATOM    114  N   GLU A  15      30.748   6.713   2.924  1.00  9.13           N  
ATOM    115  CA  GLU A  15      29.508   6.316   2.271  1.00 10.14           C  
ATOM    116  C   GLU A  15      28.356   6.255   3.260  1.00  9.39           C  
ATOM    117  O   GLU A  15      27.277   6.760   2.981  1.00  9.78           O  
ATOM    118  CB  GLU A  15      29.642   4.957   1.552  1.00 11.33           C  
ATOM    119  CG  GLU A  15      28.306   4.414   1.019  1.00 15.93           C  
ATOM    120  CD  GLU A  15      28.433   3.123   0.242  1.00 20.49           C  
ATOM    121  OE1 GLU A  15      28.933   2.141   0.821  1.00 23.61           O  
ATOM    122  OE2 GLU A  15      28.019   3.089  -0.939  1.00 25.25           O  
ATOM    123  N   SER A  16      28.585   5.632   4.407  1.00  9.14           N  
ATOM    124  CA  SER A  16      27.500   5.447   5.369  1.00 10.01           C  
ATOM    125  C   SER A  16      27.067   6.771   5.976  1.00  8.81           C  
ATOM    126  O   SER A  16      25.882   6.991   6.211  1.00  9.60           O  
ATOM    127  CB  SER A  16      27.874   4.458   6.473  1.00 11.61           C  
ATOM    128  OG  SER A  16      28.977   4.872   7.232  1.00 14.26           O  
ATOM    129  N   ARG A  17      28.017   7.667   6.221  1.00  8.58           N  
ATOM    130  CA  ARG A  17      27.693   8.974   6.785  1.00  8.32           C  
ATOM    131  C   ARG A  17      26.824   9.757   5.813  1.00  8.01           C  
ATOM    132  O   ARG A  17      25.796  10.325   6.203  1.00  7.98           O  
ATOM    133  CB  ARG A  17      28.955   9.785   7.107  1.00  8.65           C  
ATOM    134  CG  ARG A  17      28.649  11.128   7.782  1.00  8.97           C  
ATOM    135  CD  ARG A  17      28.366  10.995   9.266  1.00  9.86           C  
ATOM    136  NE  ARG A  17      29.617  10.789   9.969  1.00  9.23           N  
ATOM    137  CZ  ARG A  17      30.474  11.757  10.265  1.00  8.88           C  
ATOM    138  NH1 ARG A  17      30.148  13.034  10.076  1.00  9.14           N  
ATOM    139  NH2 ARG A  17      31.642  11.441  10.803  1.00  9.93           N  
ATOM    140  N   ILE A  18      27.229   9.824   4.555  1.00  7.72           N  
ATOM    141  CA  ILE A  18      26.494  10.586   3.566  1.00  7.90           C  
ATOM    142  C   ILE A  18      25.093  10.004   3.380  1.00  8.35           C  
ATOM    143  O   ILE A  18      24.116  10.740   3.335  1.00  8.77           O  
ATOM    144  CB  ILE A  18      27.280  10.669   2.238  1.00  8.29           C  
ATOM    145  CG1 ILE A  18      28.568  11.485   2.415  1.00  8.01           C  
ATOM    146  CG2 ILE A  18      26.414  11.244   1.119  1.00  9.03           C  
ATOM    147  CD1 ILE A  18      28.371  12.938   2.863  1.00  8.71           C  
ATOM    148  N   GLN A  19      24.978   8.687   3.301  1.00  9.03           N  
ATOM    149  CA  GLN A  19      23.663   8.065   3.154  1.00  9.97           C  
ATOM    150  C   GLN A  19      22.760   8.408   4.337  1.00  9.86           C  
ATOM    151  O   GLN A  19      21.590   8.713   4.159  1.00 10.39           O  
ATOM    152  CB  GLN A  19      23.802   6.548   3.000  1.00 11.39           C  
ATOM    153  CG  GLN A  19      24.345   6.122   1.634  1.00 15.15           C  
ATOM    154  CD  GLN A  19      24.586   4.613   1.506  1.00 19.50           C  
ATOM    155  OE1 GLN A  19      24.649   4.085   0.390  1.00 25.55           O  
ATOM    156  NE2 GLN A  19      24.751   3.927   2.639  1.00 21.99           N  
ATOM    157  N   SER A  20      23.313   8.370   5.539  1.00  9.16           N  
ATOM    158  CA  SER A  20      22.538   8.672   6.737  1.00  9.41           C  
ATOM    159  C   SER A  20      22.139  10.142   6.811  1.00  8.82           C  
ATOM    160  O   SER A  20      21.038  10.469   7.249  1.00  9.42           O  
ATOM    161  CB  SER A  20      23.330   8.303   7.980  1.00 10.04           C  
ATOM    162  OG  SER A  20      23.470   6.912   8.117  1.00 14.22           O  
ATOM    163  N   LEU A  21      23.025  11.035   6.393  1.00  7.98           N  
ATOM    164  CA  LEU A  21      22.700  12.454   6.385  1.00  7.91           C  
ATOM    165  C   LEU A  21      21.559  12.750   5.425  1.00  8.47           C  
ATOM    166  O   LEU A  21      20.677  13.537   5.738  1.00  9.08           O  
ATOM    167  CB  LEU A  21      23.937  13.291   6.066  1.00  7.31           C  
ATOM    168  CG  LEU A  21      24.961  13.356   7.203  1.00  7.27           C  
ATOM    169  CD1 LEU A  21      26.247  13.996   6.730  1.00  7.32           C  
ATOM    170  CD2 LEU A  21      24.421  14.102   8.419  1.00  7.53           C  
ATOM    171  N   HIS A  22      21.531  12.080   4.287  1.00  9.11           N  
ATOM    172  CA  HIS A  22      20.392  12.239   3.387  1.00 10.66           C  
ATOM    173  C   HIS A  22      19.112  11.631   3.938  1.00 11.06           C  
ATOM    174  O   HIS A  22      18.081  12.290   3.955  1.00 11.72           O  
ATOM    175  CB  HIS A  22      20.711  11.686   2.016  1.00 11.39           C  
ATOM    176  CG  HIS A  22      21.579  12.598   1.224  1.00 12.21           C  
ATOM    177  ND1 HIS A  22      21.077  13.656   0.500  1.00 15.54           N  
ATOM    178  CD2 HIS A  22      22.925  12.688   1.132  1.00 15.34           C  
ATOM    179  CE1 HIS A  22      22.073  14.308  -0.072  1.00 15.27           C  
ATOM    180  NE2 HIS A  22      23.205  13.744   0.302  1.00 16.00           N  
ATOM    181  N   LYS A  23      19.190  10.402   4.427  1.00 11.31           N  
ATOM    182  CA  LYS A  23      17.993   9.689   4.878  1.00 12.24           C  
ATOM    183  C   LYS A  23      17.318  10.385   6.052  1.00 11.98           C  
ATOM    184  O   LYS A  23      16.084  10.418   6.144  1.00 13.11           O  
ATOM    185  CB  LYS A  23      18.335   8.242   5.246  1.00 12.91           C  
ATOM    186  CG  LYS A  23      17.127   7.395   5.620  1.00 17.37           C  
ATOM    187  CD  LYS A  23      16.113   7.287   4.476  1.00 22.78           C  
ATOM    188  CE  LYS A  23      15.121   6.149   4.706  1.00 25.42           C  
ATOM    189  NZ  LYS A  23      14.309   5.856   3.497  1.00 28.28           N  
ATOM    190  N   SER A  24      18.123  10.938   6.951  1.00 11.07           N  
ATOM    191  CA  SER A  24      17.621  11.627   8.128  1.00 11.13           C  
ATOM    192  C   SER A  24      16.975  12.967   7.807  1.00 10.90           C  
ATOM    193  O   SER A  24      16.318  13.538   8.663  1.00 12.48           O  
ATOM    194  CB  SER A  24      18.750  11.878   9.116  1.00 11.16           C  
ATOM    195  OG  SER A  24      19.719  12.744   8.551  1.00 10.33           O  
ATOM    196  N   GLY A  25      17.193  13.497   6.610  1.00 10.13           N  
ATOM    197  CA  GLY A  25      16.750  14.833   6.275  1.00 10.10           C  
ATOM    198  C   GLY A  25      17.766  15.916   6.584  1.00  9.05           C  
ATOM    199  O   GLY A  25      17.565  17.064   6.193  1.00 10.10           O  
ATOM    200  N   LEU A  26      18.864  15.570   7.261  1.00  8.52           N  
ATOM    201  CA  LEU A  26      19.818  16.590   7.668  1.00  8.03           C  
ATOM    202  C   LEU A  26      20.554  17.221   6.488  1.00  7.21           C  
ATOM    203  O   LEU A  26      20.877  18.401   6.541  1.00  7.89           O  
ATOM    204  CB  LEU A  26      20.815  16.020   8.660  1.00  8.06           C  
ATOM    205  CG  LEU A  26      20.235  15.696  10.031  1.00  9.09           C  
ATOM    206  CD1 LEU A  26      21.234  14.940  10.837  1.00 10.45           C  
ATOM    207  CD2 LEU A  26      19.791  16.934  10.762  1.00 11.72           C  
ATOM    208  N   ALA A  27      20.808  16.462   5.424  1.00  7.83           N  
ATOM    209  CA  ALA A  27      21.581  16.968   4.295  1.00  8.47           C  
ATOM    210  C   ALA A  27      20.884  18.141   3.614  1.00  8.53           C  
ATOM    211  O   ALA A  27      21.533  19.032   3.088  1.00  9.36           O  
ATOM    212  CB  ALA A  27      21.839  15.872   3.289  1.00  9.03           C  
ATOM    213  N   ALA A  28      19.550  18.145   3.630  1.00  9.47           N  
ATOM    214  CA  ALA A  28      18.752  19.184   2.970  1.00 10.09           C  
ATOM    215  C   ALA A  28      18.653  20.471   3.783  1.00  9.92           C  
ATOM    216  O   ALA A  28      18.143  21.473   3.292  1.00 11.33           O  
ATOM    217  CB  ALA A  28      17.360  18.646   2.708  1.00 10.82           C  
ATOM    218  N   GLN A  29      19.116  20.441   5.033  1.00  9.26           N  
ATOM    219  CA  GLN A  29      19.085  21.596   5.919  1.00  9.29           C  
ATOM    220  C   GLN A  29      20.326  22.465   5.664  1.00  9.11           C  
ATOM    221  O   GLN A  29      20.956  22.333   4.625  1.00  9.99           O  
ATOM    222  CB  GLN A  29      18.933  21.118   7.359  1.00  9.29           C  
ATOM    223  CG  GLN A  29      17.629  20.324   7.551  1.00 10.26           C  
ATOM    224  CD  GLN A  29      17.451  19.716   8.934  1.00 12.16           C  
ATOM    225  OE1 GLN A  29      18.187  20.005   9.855  1.00 12.95           O  
ATOM    226  NE2 GLN A  29      16.436  18.870   9.074  1.00 15.56           N  
ATOM    227  N   GLU A  30      20.643  23.377   6.573  1.00  8.73           N  
ATOM    228  CA  GLU A  30      21.690  24.368   6.333  1.00  8.29           C  
ATOM    229  C   GLU A  30      23.011  23.942   6.965  1.00  6.84           C  
ATOM    230  O   GLU A  30      23.063  23.575   8.143  1.00  6.87           O  
ATOM    231  CB  GLU A  30      21.292  25.723   6.915  1.00  9.67           C  
ATOM    232  CG  GLU A  30      20.281  26.580   6.168  1.00 13.76           C  
ATOM    233  CD  GLU A  30      20.492  28.042   6.545  1.00 16.85           C  
ATOM    234  OE1 GLU A  30      21.004  28.826   5.719  1.00 18.18           O  
ATOM    235  OE2 GLU A  30      20.210  28.388   7.713  1.00 19.24           O  
ATOM    236  N   TRP A  31      24.055  24.069   6.162  1.00  6.78           N  
ATOM    237  CA  TRP A  31      25.428  23.727   6.498  1.00  5.64           C  
ATOM    238  C   TRP A  31      26.323  24.892   6.106  1.00  5.61           C  
ATOM    239  O   TRP A  31      25.987  25.707   5.245  1.00  6.42           O  
ATOM    240  CB  TRP A  31      25.861  22.476   5.715  1.00  6.41           C  
ATOM    241  CG  TRP A  31      25.084  21.243   6.054  1.00  6.10           C  
ATOM    242  CD1 TRP A  31      23.780  20.996   5.757  1.00  6.25           C  
ATOM    243  CD2 TRP A  31      25.558  20.090   6.748  1.00  5.81           C  
ATOM    244  NE1 TRP A  31      23.407  19.771   6.247  1.00  6.29           N  
ATOM    245  CE2 TRP A  31      24.477  19.195   6.865  1.00  6.66           C  
ATOM    246  CE3 TRP A  31      26.794  19.722   7.294  1.00  6.08           C  
ATOM    247  CZ2 TRP A  31      24.599  17.961   7.483  1.00  7.04           C  
ATOM    248  CZ3 TRP A  31      26.914  18.497   7.903  1.00  6.38           C  
ATOM    249  CH2 TRP A  31      25.832  17.632   7.997  1.00  7.28           C  
ATOM    250  N   VAL A  32      27.495  24.938   6.725  1.00  5.50           N  
ATOM    251  CA  VAL A  32      28.558  25.853   6.334  1.00  5.35           C  
ATOM    252  C   VAL A  32      29.852  25.080   6.127  1.00  5.46           C  
ATOM    253  O   VAL A  32      30.092  24.049   6.745  1.00  6.18           O  
ATOM    254  CB  VAL A  32      28.792  26.978   7.383  1.00  5.76           C  
ATOM    255  CG1 VAL A  32      27.590  27.932   7.390  1.00  6.61           C  
ATOM    256  CG2 VAL A  32      29.071  26.406   8.787  1.00  6.54           C  
ATOM    257  N   ALA A  33      30.707  25.624   5.272  1.00  5.43           N  
ATOM    258  CA  ALA A  33      32.110  25.240   5.201  1.00  5.06           C  
ATOM    259  C   ALA A  33      32.946  26.392   5.715  1.00  5.11           C  
ATOM    260  O   ALA A  33      32.764  27.514   5.253  1.00  5.97           O  
ATOM    261  CB  ALA A  33      32.527  24.920   3.791  1.00  6.31           C  
ATOM    262  N   CYS A  34      33.852  26.124   6.654  1.00  4.78           N  
ATOM    263  CA  CYS A  34      34.795  27.114   7.154  1.00  4.73           C  
ATOM    264  C   CYS A  34      36.205  26.576   6.987  1.00  4.63           C  
ATOM    265  O   CYS A  34      36.421  25.390   6.800  1.00  4.76           O  
ATOM    266  CB  CYS A  34      34.535  27.427   8.627  1.00  5.52           C  
ATOM    267  SG  CYS A  34      32.869  28.017   9.012  1.00  7.11           S  
ATOM    268  N   GLU A  35      37.190  27.455   7.078  1.00  4.62           N  
ATOM    269  CA  GLU A  35      38.571  27.044   6.878  1.00  4.45           C  
ATOM    270  C   GLU A  35      39.020  26.076   7.969  1.00  4.37           C  
ATOM    271  O   GLU A  35      38.754  26.297   9.154  1.00  4.85           O  
ATOM    272  CB  GLU A  35      39.465  28.281   6.845  1.00  5.19           C  
ATOM    273  CG  GLU A  35      40.931  27.959   6.607  1.00  4.98           C  
ATOM    274  CD  GLU A  35      41.812  29.159   6.344  1.00  6.64           C  
ATOM    275  OE1 GLU A  35      41.342  30.314   6.471  1.00  7.94           O  
ATOM    276  OE2 GLU A  35      43.012  28.933   6.041  1.00  6.62           O  
ATOM    277  N   LYS A  36      39.723  25.026   7.552  1.00  3.83           N  
ATOM    278  CA  LYS A  36      40.425  24.140   8.472  1.00  3.94           C  
ATOM    279  C   LYS A  36      41.850  24.659   8.607  1.00  3.95           C  
ATOM    280  O   LYS A  36      42.583  24.714   7.619  1.00  4.64           O  
ATOM    281  CB  LYS A  36      40.406  22.700   7.983  1.00  4.21           C  
ATOM    282  CG  LYS A  36      40.812  21.716   9.060  1.00  4.82           C  
ATOM    283  CD  LYS A  36      40.599  20.285   8.636  1.00  5.64           C  
ATOM    284  CE  LYS A  36      40.745  19.292   9.788  1.00  6.04           C  
ATOM    285  NZ  LYS A  36      42.137  19.250  10.300  1.00  6.11           N  
ATOM    286  N   VAL A  37      42.191  25.106   9.813  1.00  4.11           N  
ATOM    287  CA  VAL A  37      43.484  25.722  10.086  1.00  4.45           C  
ATOM    288  C   VAL A  37      44.463  24.675  10.618  1.00  3.93           C  
ATOM    289  O   VAL A  37      44.131  23.888  11.506  1.00  4.74           O  
ATOM    290  CB  VAL A  37      43.302  26.914  11.068  1.00  4.47           C  
ATOM    291  CG1 VAL A  37      44.644  27.493  11.514  1.00  5.48           C  
ATOM    292  CG2 VAL A  37      42.459  27.975  10.373  1.00  5.25           C  
ATOM    293  N   HIS A  38      45.670  24.687  10.054  1.00  4.36           N  
ATOM    294  CA  HIS A  38      46.730  23.760  10.416  1.00  4.44           C  
ATOM    295  C   HIS A  38      47.626  24.352  11.490  1.00  4.47           C  
ATOM    296  O   HIS A  38      48.645  24.992  11.200  1.00  5.45           O  
ATOM    297  CB  HIS A  38      47.539  23.442   9.194  1.00  5.39           C  
ATOM    298  CG  HIS A  38      48.572  22.385   9.383  1.00  5.84           C  
ATOM    299  ND1 HIS A  38      48.273  21.121   9.793  1.00  7.90           N  
ATOM    300  CD2 HIS A  38      49.912  22.427   9.275  1.00  9.92           C  
ATOM    301  CE1 HIS A  38      49.367  20.386   9.781  1.00  7.28           C  
ATOM    302  NE2 HIS A  38      50.363  21.139   9.389  1.00  7.99           N  
ATOM    303  N   GLY A  39      47.212  24.171  12.734  1.00  4.84           N  
ATOM    304  CA  GLY A  39      47.977  24.569  13.905  1.00  4.82           C  
ATOM    305  C   GLY A  39      47.968  23.416  14.884  1.00  4.31           C  
ATOM    306  O   GLY A  39      48.231  22.268  14.522  1.00  5.30           O  
ATOM    307  N   THR A  40      47.650  23.727  16.133  1.00  4.47           N  
ATOM    308  CA  THR A  40      47.488  22.698  17.144  1.00  5.08           C  
ATOM    309  C   THR A  40      46.227  23.006  17.947  1.00  4.89           C  
ATOM    310  O   THR A  40      45.848  24.161  18.123  1.00  4.88           O  
ATOM    311  CB  THR A  40      48.776  22.587  17.981  1.00  5.80           C  
ATOM    312  OG1 THR A  40      48.738  21.401  18.776  1.00  7.22           O  
ATOM    313  CG2 THR A  40      48.947  23.756  18.929  1.00  7.35           C  
ATOM    314  N   ASN A  41      45.560  21.960  18.391  1.00  4.91           N  
ATOM    315  CA  ASN A  41      44.301  22.113  19.093  1.00  5.14           C  
ATOM    316  C   ASN A  41      44.489  22.853  20.414  1.00  4.84           C  
ATOM    317  O   ASN A  41      45.438  22.578  21.157  1.00  5.79           O  
ATOM    318  CB  ASN A  41      43.702  20.727  19.353  1.00  5.44           C  
ATOM    319  CG  ASN A  41      42.298  20.794  19.874  1.00  6.04           C  
ATOM    320  OD1 ASN A  41      42.067  20.782  21.077  1.00  9.32           O  
ATOM    321  ND2 ASN A  41      41.350  20.907  18.972  1.00  6.71           N  
ATOM    322  N   PHE A  42      43.585  23.765  20.710  1.00  5.58           N  
ATOM    323  CA  PHE A  42      43.744  24.595  21.888  1.00  6.28           C  
ATOM    324  C   PHE A  42      42.372  24.872  22.491  1.00  6.64           C  
ATOM    325  O   PHE A  42      41.336  24.938  21.797  1.00 11.84           O  
ATOM    326  CB  PHE A  42      44.514  25.854  21.484  1.00  6.74           C  
ATOM    327  CG  PHE A  42      45.044  26.656  22.642  1.00  6.65           C  
ATOM    328  CD1 PHE A  42      46.235  26.319  23.260  1.00  8.52           C  
ATOM    329  CD2 PHE A  42      44.360  27.767  23.113  1.00  6.80           C  
ATOM    330  CE1 PHE A  42      46.720  27.067  24.325  1.00  9.10           C  
ATOM    331  CE2 PHE A  42      44.847  28.519  24.178  1.00  8.18           C  
ATOM    332  CZ  PHE A  42      46.031  28.162  24.776  1.00  8.89           C  
ATOM    333  N   GLY A  43      42.300  24.959  23.791  1.00  5.27           N  
ATOM    334  CA  GLY A  43      41.063  25.306  24.447  1.00  5.53           C  
ATOM    335  C   GLY A  43      41.307  26.336  25.528  1.00  5.32           C  
ATOM    336  O   GLY A  43      42.275  26.237  26.289  1.00  6.37           O  
ATOM    337  N   ILE A  44      40.417  27.313  25.600  1.00  5.38           N  
ATOM    338  CA  ILE A  44      40.413  28.316  26.652  1.00  5.67           C  
ATOM    339  C   ILE A  44      39.185  28.061  27.513  1.00  6.00           C  
ATOM    340  O   ILE A  44      38.057  28.034  27.030  1.00  6.51           O  
ATOM    341  CB  ILE A  44      40.343  29.725  26.042  1.00  6.28           C  
ATOM    342  CG1 ILE A  44      41.534  29.973  25.112  1.00  7.15           C  
ATOM    343  CG2 ILE A  44      40.270  30.771  27.132  1.00  7.90           C  
ATOM    344  CD1 ILE A  44      41.367  31.118  24.145  1.00  8.23           C  
ATOM    345  N   TYR A  45      39.433  27.859  28.798  1.00  6.44           N  
ATOM    346  CA  TYR A  45      38.417  27.482  29.757  1.00  7.18           C  
ATOM    347  C   TYR A  45      38.202  28.577  30.791  1.00  7.54           C  
ATOM    348  O   TYR A  45      39.158  29.130  31.312  1.00  8.77           O  
ATOM    349  CB  TYR A  45      38.872  26.235  30.517  1.00  7.82           C  
ATOM    350  CG  TYR A  45      38.843  24.964  29.703  1.00  7.38           C  
ATOM    351  CD1 TYR A  45      37.934  23.971  29.993  1.00  7.62           C  
ATOM    352  CD2 TYR A  45      39.720  24.749  28.639  1.00  7.58           C  
ATOM    353  CE1 TYR A  45      37.871  22.814  29.270  1.00  8.09           C  
ATOM    354  CE2 TYR A  45      39.659  23.587  27.890  1.00  7.82           C  
ATOM    355  CZ  TYR A  45      38.726  22.620  28.218  1.00  7.05           C  
ATOM    356  OH  TYR A  45      38.628  21.447  27.518  1.00  8.76           O  
ATOM    357  N   LEU A  46      36.940  28.832  31.123  1.00  7.39           N  
ATOM    358  CA  LEU A  46      36.602  29.617  32.301  1.00  7.48           C  
ATOM    359  C   LEU A  46      35.731  28.717  33.170  1.00  8.25           C  
ATOM    360  O   LEU A  46      34.679  28.249  32.754  1.00  9.30           O  
ATOM    361  CB  LEU A  46      35.855  30.893  31.933  1.00  8.20           C  
ATOM    362  CG  LEU A  46      35.619  31.870  33.083  1.00 10.44           C  
ATOM    363  CD1 LEU A  46      36.893  32.376  33.661  1.00 12.92           C  
ATOM    364  CD2 LEU A  46      34.813  33.035  32.587  1.00 13.72           C  
ATOM    365  N   ILE A  47      36.192  28.453  34.388  1.00  9.59           N  
ATOM    366  CA  ILE A  47      35.572  27.483  35.291  1.00 11.31           C  
ATOM    367  C   ILE A  47      35.063  28.195  36.537  1.00 13.03           C  
ATOM    368  O   ILE A  47      35.846  28.803  37.223  1.00 13.62           O  
ATOM    369  CB  ILE A  47      36.626  26.432  35.705  1.00 11.51           C  
ATOM    370  CG1 ILE A  47      37.266  25.760  34.478  1.00 14.23           C  
ATOM    371  CG2 ILE A  47      36.041  25.420  36.713  1.00 12.82           C  
ATOM    372  CD1 ILE A  47      36.407  24.977  33.692  1.00 17.84           C  
ATOM    373  N   ASN A  48      33.755  28.126  36.771  1.00 13.87           N  
ATOM    374  CA  ASN A  48      33.124  28.671  37.963  1.00 15.86           C  
ATOM    375  C   ASN A  48      33.287  27.740  39.147  1.00 16.91           C  
ATOM    376  O   ASN A  48      33.064  26.526  39.060  1.00 18.08           O  
ATOM    377  CB  ASN A  48      31.634  28.888  37.739  1.00 16.88           C  
ATOM    378  CG  ASN A  48      30.971  29.502  38.937  1.00 18.71           C  
ATOM    379  OD1 ASN A  48      30.409  28.800  39.777  1.00 21.30           O  
ATOM    380  ND2 ASN A  48      31.073  30.813  39.052  1.00 20.44           N  
ATOM    381  N   GLN A  49      33.694  28.340  40.249  1.00 17.83           N  
ATOM    382  CA  GLN A  49      33.844  27.655  41.518  1.00 19.07           C  
ATOM    383  C   GLN A  49      33.106  28.467  42.579  1.00 19.98           C  
ATOM    384  O   GLN A  49      33.696  28.935  43.547  1.00 20.42           O  
ATOM    385  CB  GLN A  49      35.326  27.532  41.833  1.00 19.00           C  
ATOM    386  CG  GLN A  49      36.072  26.694  40.803  1.00 20.95           C  
ATOM    387  CD  GLN A  49      37.569  26.712  40.988  1.00 23.06           C  
ATOM    388  OE1 GLN A  49      38.112  27.582  41.673  1.00 25.81           O  
ATOM    389  NE2 GLN A  49      38.248  25.753  40.365  1.00 24.14           N  
ATOM    390  N   GLY A  50      31.803  28.633  42.384  1.00 21.10           N  
ATOM    391  CA  GLY A  50      30.973  29.381  43.319  1.00 21.76           C  
ATOM    392  C   GLY A  50      31.099  30.883  43.122  1.00 22.45           C  
ATOM    393  O   GLY A  50      30.743  31.399  42.061  1.00 22.91           O  
ATOM    394  N   ASP A  51      31.617  31.594  44.126  1.00 23.19           N  
ATOM    395  CA  ASP A  51      31.788  33.054  44.029  1.00 23.87           C  
ATOM    396  C   ASP A  51      33.144  33.431  43.435  1.00 23.12           C  
ATOM    397  O   ASP A  51      33.490  34.611  43.376  1.00 23.97           O  
ATOM    398  CB  ASP A  51      31.616  33.777  45.382  1.00 24.59           C  
ATOM    399  CG  ASP A  51      31.047  32.897  46.460  1.00 27.28           C  
ATOM    400  OD1 ASP A  51      29.909  32.403  46.292  1.00 31.96           O  
ATOM    401  OD2 ASP A  51      31.670  32.656  47.515  1.00 30.79           O  

CONECT    1    2
CONECT    2    1    3    5
CONECT    3    2    4   10
CONECT    4    3
CONECT    5    2    6
CONECT    6    5    7
CONECT    7    6    8    9
CONECT    8    7
CONECT    9    7
CONECT   10    3   11
CONECT   11   10   12   14
CONECT   12   11   13   16
CONECT   13   12
CONECT   14   11   15
CONECT   15   14
CONECT   16   12   17
CONECT   17   16   18   20
CONECT   18   17   19   24
CONECT   19   18
CONECT   20   17   21
CONECT   21   20   22   23
CONECT   22   21
CONECT   23   21
CONECT   24   18   25
CONECT   25   24   26   28
CONECT   26   25   27   35
CONECT   27   26
CONECT   28   25   29
CONECT   29   28   30   31
CONECT   30   29   32
CONECT   31   29   33
CONECT   32   30   34
CONECT   33   31   34
CONECT   34   32   33
CONECT   35   26   36
CONECT   36   35   37   39
CONECT   37   36   38   41
CONECT   38   37
CONECT   39   36   40
CONECT   40   39
CONECT   41   37   42   47
CONECT   42   41   43   45
CONECT   43   42   44   48
CONECT   44   43
CONECT   45   42   46
CONECT   46   45   47
CONECT   47   41   46
CONECT   48   43   49
CONECT   49   48   50   52
CONECT   50   49   51   60
CONECT   51   50
CONECT   52   49   53
CONECT   53   52   54   55
CONECT   54   53   56
CONECT   55   53   57
CONECT   56   54   58
CONECT   57   55   58
CONECT   58   56   57   59
CONECT   59   58
CONECT   60   50   61
CONECT   61   60   62   64
CONECT   62   61   63   68
CONECT   63   62
CONECT   64   61   65   66
CONECT   65   64   67
CONECT   66   64
CONECT   67   65
CONECT   68   62   69
CONECT   69   68   70   72
CONECT   70   69   71   77
CONECT   71   70
CONECT   72   69   73
CONECT   73   72   74
CONECT   74   73   75   76
CONECT   75   74
CONECT   76   74
CONECT   77   70   78
CONECT   78   77   79   81
CONECT   79   78   80   85
CONECT   80   79
CONECT   81   78   82   83
CONECT   82   81   84
CONECT   83   81
CONECT   84   82
CONECT   85   79   86
CONECT   86   85   87   89
CONECT   87   86   88   93
CONECT   88   87
CONECT   89   86   90
CONECT   90   89   91   92
CONECT   91   90
CONECT   92   90
CONECT   93   87   94
CONECT   94   93   95   97
CONECT   95   94   96  101
CONECT   96   95
CONECT   97   94   98
CONECT   98   97   99  100
CONECT   99   98
CONECT  100   98
CONECT  101   95  102  107
CONECT  102  101  103  105
CONECT  103  102  104  108
CONECT  104  103
CONECT  105  102  106
CONECT  106  105  107
CONECT  107  101  106
CONECT  108  103  109
CONECT  109  108  110  112
CONECT  110  109  111  114
CONECT  111  110
CONECT  112  109  113
CONECT  113  112
CONECT  114  110  115
CONECT  115  114  116  118
CONECT  116  115  117  123
CONECT  117  116
CONECT  118  115  119
CONECT  119  118  120
CONECT  120  119  121  122
CONECT  121  120
CONECT  122  120
CONECT  123  116  124
CONECT  124  123  125  127
CONECT  125  124  126  129
CONECT  126  125
CONECT  127  124  128
CONECT  128  127
CONECT  129  125  130
CONECT  130  129  131  133
CONECT  131  130  132  140
CONECT  132  131
CONECT  133  130  134
CONECT  134  133  135
CONECT  135  134  136
CONECT  136  135  137
CONECT  137  136  138  139
CONECT  138  137
CONECT  139  137
CONECT  140  131  141
CONECT  141  140  142  144
CONECT  142  141  143  148
CONECT  143  142
CONECT  144  141  145  146
CONECT  145  144  147
CONECT  146  144
CONECT  147  145
CONECT  148  142  149
CONECT  149  148  150  152
CONECT  150  149  151  157
CONECT  151  150
CONECT  152  149  153
CONECT  153  152  154
CONECT  154  153  155  156
CONECT  155  154
CONECT  156  154
CONECT  157  150  158
CONECT  158  157  159  161
CONECT  159  158  160  163
CONECT  160  159
CONECT  161  158  162
CONECT  162  161
CONECT  163  159  164
CONECT  164  163  165  167
CONECT  165  164  166  171
CONECT  166  165
CONECT  167  164  168
CONECT  168  167  169  170
CONECT  169  168
CONECT  170  168
CONECT  171  165  172
CONECT  172  171  173  175
CONECT  173  172  174  181
CONECT  174  173
CONECT  175  172  176
CONECT  176  175  177  178
CONECT  177  176  179
CONECT  178  176  180
CONECT  179  177  180
CONECT  180  178  179
CONECT  181  173  182
CONECT  182  181  183  185
CONECT  183  182  184  190
CONECT  184  183
CONECT  185  182  186
CONECT  186  185  187
CONECT  187  186  188
CONECT  188  187  189
CONECT  189  188
CONECT  190  183  191
CONECT  191  190  192  194
CONECT  192  191  193  196
CONECT  193  192
CONECT  194  191  195
CONECT  195  194
CONECT  196  192  197
CONECT  197  196  198
CONECT  198  197  199  200
CONECT  199  198
CONECT  200  198  201
CONECT  201  200  202  204
CONECT  202  201  203  208
CONECT  203  202
CONECT  204  201  205
CONECT  205  204  206  207
CONECT  206  205
CONECT  207  205
CONECT  208  202  209
CONECT  209  208  210  212
CONECT  210  209  211  213
CONECT  211  210
CONECT  212  209
CONECT  213  210  214
CONECT  214  213  215  217
CONECT  215  214  216  218
CONECT  216  215
CONECT  217  214
CONECT  218  215  219
CONECT  219  218  220  222
CONECT  220  219  221  227
CONECT  221  220
CONECT  222  219  223
CONECT  223  222  224
CONECT  224  223  225  226
CONECT  225  224
CONECT  226  224
CONECT  227  220  228
CONECT  228  227  229  231
CONECT  229  228  230  236
CONECT  230  229
CONECT  231  228  232
CONECT  232  231  233
CONECT  233  232  234  235
CONECT  234  233
CONECT  235  233
CONECT  236  229  237
CONECT  237  236  238  240
CONECT  238  237  239  250
CONECT  239  238
CONECT  240  237  241
CONECT  241  240  242  243
CONECT  242  241  244
CONECT  243  241  245  246
CONECT  244  242  245
CONECT  245  243  244  247
CONECT  246  243  248
CONECT  247  245  249
CONECT  248  246  249
CONECT  249  247  248
CONECT  250  238  251
CONECT  251  250  252  254
CONECT  252  251  253  257
CONECT  253  252
CONECT  254  251  255  256
CONECT  255  254
CONECT  256  254
CONECT  257  252  258
CONECT  258  257  259  261
CONECT  259  258  260  262
CONECT  260  259
CONECT  261  258
CONECT  262  259  263
CONECT  263  262  264  266
CONECT  264  263  265  268
CONECT  265  264
CONECT  266  263  267
CONECT  267  266
CONECT  268  264  269
CONECT  269  268  270  272
CONECT  270  269  271  277
CONECT  271  270
CONECT  272  269  273
CONECT  273  272  274
CONECT  274  273  275  276
CONECT  275  274
CONECT  276  274
CONECT  277  270  278
CONECT  278  277  279  281
CONECT  279  278  280  286
CONECT  280  279
CONECT  281  278  282
CONECT  282  281  283
CONECT  283  282  284
CONECT  284  283  285
CONECT  285  284
CONECT  286  279  287
CONECT  287  286  288  290
CONECT  288  287  289  293
CONECT  289  288
CONECT  290  287  291  292
CONECT  291  290
CONECT  292  290
CONECT  293  288  294
CONECT  294  293  295  297
CONECT  295  294  296  303
CONECT  296  295
CONECT  297  294  298
CONECT  298  297  299  300
CONECT  299  298  301
CONECT  300  298  302
CONECT  301  299  302
CONECT  302  300  301
CONECT  303  295  304
CONECT  304  303  305
CONECT  305  304  306  307
CONECT  306  305
CONECT  307  305  308
CONECT  308  307  309  311
CONECT  309  308  310  314
CONECT  310  309
CONECT  311  308  312  313
CONECT  312  311
CONECT  313  311
CONECT  314  309  315
CONECT  315  314  316  318
CONECT  316  315  317  322
CONECT  317  316
CONECT  318  315  319
CONECT  319  318  320  321
CONECT  320  319
CONECT  321  319
CONECT  322  316  323
CONECT  323  322  324  326
CONECT  324  323  325  333
CONECT  325  324
CONECT  326  323  327
CONECT  327  326  328  329
CONECT  328  327  330
CONECT  329  327  331
CONECT  330  328  332
CONECT  331  329  332
CONECT  332  330  331
CONECT  333  324  334
CONECT  334  333  335
CONECT  335  334  336  337
CONECT  336  335
CONECT  337  335  338
CONECT  338  337  339  341
CONECT  339  338  340  345
CONECT  340  339
CONECT  341  338  342  343
CONECT  342  341  344
CONECT  343  341
CONECT  344  342
CONECT  345  339  346
CONECT  346  345  347  349
CONECT  347  346  348  357
CONECT  348  347
CONECT  349  346  350
CONECT  350  349  351  352
CONECT  351  350  353
CONECT  352  350  354
CONECT  353  351  355
CONECT  354  352  355
CONECT  355  353  354  356
CONECT  356  355
CONECT  357  347  358
CONECT  358  357  359  361
CONECT  359  358  360  365
CONECT  360  359
CONECT  361  358  362
CONECT  362  361  363  364
CONECT  363  362
CONECT  364  362
CONECT  365  359  366
CONECT  366  365  367  369
CONECT  367  366  368  373
CONECT  368  367
CONECT  369  366  370  371
CONECT  370  369  372
CONECT  371  369
CONECT  372  370
CONECT  373  367  374
CONECT  374  373  375  377
CONECT  375  374  376  381
CONECT  376  375
CONECT  377  374  378
CONECT  378  377  379  380
CONECT  379  378
CONECT  380  378
CONECT  381  375  382
CONECT  382  381  383  385
CONECT  383  382  384  390
CONECT  384  383
CONECT  385  382  386
CONECT  386  385  387
CONECT  387  386  388  389
CONECT  388  387
CONECT  389  387
CONECT  390  383  391
CONECT  391  390  392
CONECT  392  391  393  394
CONECT  393  392
CONECT  394  392  395
CONECT  395  394  396  398
CONECT  396  395  397
CONECT  397  396
CONECT  398  395  399
CONECT  399  398  400  401
CONECT  400  399
CONECT  401  399
