# Supplementary material for: Scoria: a Python module for manipulating 3D molecular data
Source: J Cheminform. 2017 Sep 18;9:52. doi: 10.1186/s13321-017-0237-8 (PMC5603467; doi:10.1186/s13321-017-0237-8)
Supplement: Supplementary file 2 — Additional file 2. An archived version of Scoria, without MDAnalysis support. [file 13321_2017_237_MOESM2_ESM.zip › scoria-1.0.0/scoria/sample-files/M2_traj.psf]

PSF

       1 !NTITLE
 REMARKS VMD-generated NAMD/X-Plor PSF structure file

     856 !NATOM
       1 CLV  1    SER  N    N      0.000000       14.0070           0
       2 CLV  1    SER  CA   CA     0.000000       12.0110           0
       3 CLV  1    SER  CB   CB     0.000000       12.0110           0
       4 CLV  1    SER  OG   OG     0.000000       15.9990           0
       5 CLV  1    SER  C    C      0.000000       12.0110           0
       6 CLV  1    SER  O    O      0.000000       15.9990           0
       7 CLV  2    SER  N    N      0.000000       14.0070           0
       8 CLV  2    SER  CA   CA     0.000000       12.0110           0
       9 CLV  2    SER  CB   CB     0.000000       12.0110           0
      10 CLV  2    SER  OG   OG     0.000000       15.9990           0
      11 CLV  2    SER  C    C      0.000000       12.0110           0
      12 CLV  2    SER  O    O      0.000000       15.9990           0
      13 CLV  3    ASP  N    N      0.000000       14.0070           0
      14 CLV  3    ASP  CA   CA     0.000000       12.0110           0
      15 CLV  3    ASP  CB   CB     0.000000       12.0110           0
      16 CLV  3    ASP  CG   CG     0.000000       12.0110           0
      17 CLV  3    ASP  OD1  OD1    0.000000       15.9990           0
      18 CLV  3    ASP  OD2  OD2    0.000000       15.9990           0
      19 CLV  3    ASP  C    C      0.000000       12.0110           0
      20 CLV  3    ASP  O    O      0.000000       15.9990           0
      21 CLV  4    PRO  N    N      0.000000       14.0070           0
      22 CLV  4    PRO  CD   CD     0.000000       12.0110           0
      23 CLV  4    PRO  CA   CA     0.000000       12.0110           0
      24 CLV  4    PRO  CB   CB     0.000000       12.0110           0
      25 CLV  4    PRO  CG   CG     0.000000       12.0110           0
      26 CLV  4    PRO  C    C      0.000000       12.0110           0
      27 CLV  4    PRO  O    O      0.000000       15.9990           0
      28 CLV  5    LEU  N    N      0.000000       14.0070           0
      29 CLV  5    LEU  CA   CA     0.000000       12.0110           0
      30 CLV  5    LEU  CB   CB     0.000000       12.0110           0
      31 CLV  5    LEU  CG   CG     0.000000       12.0110           0
      32 CLV  5    LEU  CD1  CD1    0.000000       12.0110           0
      33 CLV  5    LEU  CD2  CD2    0.000000       12.0110           0
      34 CLV  5    LEU  C    C      0.000000       12.0110           0
      35 CLV  5    LEU  O    O      0.000000       15.9990           0
      36 CLV  6    VAL  N    N      0.000000       14.0070           0
      37 CLV  6    VAL  CA   CA     0.000000       12.0110           0
      38 CLV  6    VAL  CB   CB     0.000000       12.0110           0
      39 CLV  6    VAL  CG1  CG1    0.000000       12.0110           0
      40 CLV  6    VAL  CG2  CG2    0.000000       12.0110           0
      41 CLV  6    VAL  C    C      0.000000       12.0110           0
      42 CLV  6    VAL  O    O      0.000000       15.9990           0
      43 CLV  7    VAL  N    N      0.000000       14.0070           0
      44 CLV  7    VAL  CA   CA     0.000000       12.0110           0
      45 CLV  7    VAL  CB   CB     0.000000       12.0110           0
      46 CLV  7    VAL  CG1  CG1    0.000000       12.0110           0
      47 CLV  7    VAL  CG2  CG2    0.000000       12.0110           0
      48 CLV  7    VAL  C    C      0.000000       12.0110           0
      49 CLV  7    VAL  O    O      0.000000       15.9990           0
      50 CLV  8    ALA  N    N      0.000000       14.0070           0
      51 CLV  8    ALA  CA   CA     0.000000       12.0110           0
      52 CLV  8    ALA  CB   CB     0.000000       12.0110           0
      53 CLV  8    ALA  C    C      0.000000       12.0110           0
      54 CLV  8    ALA  O    O      0.000000       15.9990           0
      55 CLV  9    ALA  N    N      0.000000       14.0070           0
      56 CLV  9    ALA  CA   CA     0.000000       12.0110           0
      57 CLV  9    ALA  CB   CB     0.000000       12.0110           0
      58 CLV  9    ALA  C    C      0.000000       12.0110           0
      59 CLV  9    ALA  O    O      0.000000       15.9990           0
      60 CLV  10   SER  N    N      0.000000       14.0070           0
      61 CLV  10   SER  CA   CA     0.000000       12.0110           0
      62 CLV  10   SER  CB   CB     0.000000       12.0110           0
      63 CLV  10   SER  OG   OG     0.000000       15.9990           0
      64 CLV  10   SER  C    C      0.000000       12.0110           0
      65 CLV  10   SER  O    O      0.000000       15.9990           0
      66 CLV  11   ILE  N    N      0.000000       14.0070           0
      67 CLV  11   ILE  CA   CA     0.000000       12.0110           0
      68 CLV  11   ILE  CB   CB     0.000000       12.0110           0
      69 CLV  11   ILE  CG2  CG2    0.000000       12.0110           0
      70 CLV  11   ILE  CG1  CG1    0.000000       12.0110           0
      71 CLV  11   ILE  CD   CD     0.000000       12.0110           0
      72 CLV  11   ILE  C    C      0.000000       12.0110           0
      73 CLV  11   ILE  O    O      0.000000       15.9990           0
      74 CLV  12   ILE  N    N      0.000000       14.0070           0
      75 CLV  12   ILE  CA   CA     0.000000       12.0110           0
      76 CLV  12   ILE  CB   CB     0.000000       12.0110           0
      77 CLV  12   ILE  CG2  CG2    0.000000       12.0110           0
      78 CLV  12   ILE  CG1  CG1    0.000000       12.0110           0
      79 CLV  12   ILE  CD   CD     0.000000       12.0110           0
      80 CLV  12   ILE  C    C      0.000000       12.0110           0
      81 CLV  12   ILE  O    O      0.000000       15.9990           0
      82 CLV  13   GLY  N    N      0.000000       14.0070           0
      83 CLV  13   GLY  CA   CA     0.000000       12.0110           0
      84 CLV  13   GLY  C    C      0.000000       12.0110           0
      85 CLV  13   GLY  O    O      0.000000       15.9990           0
      86 CLV  14   ILE  N    N      0.000000       14.0070           0
      87 CLV  14   ILE  CA   CA     0.000000       12.0110           0
      88 CLV  14   ILE  CB   CB     0.000000       12.0110           0
      89 CLV  14   ILE  CG2  CG2    0.000000       12.0110           0
      90 CLV  14   ILE  CG1  CG1    0.000000       12.0110           0
      91 CLV  14   ILE  CD   CD     0.000000       12.0110           0
      92 CLV  14   ILE  C    C      0.000000       12.0110           0
      93 CLV  14   ILE  O    O      0.000000       15.9990           0
      94 CLV  15   LEU  N    N      0.000000       14.0070           0
      95 CLV  15   LEU  CA   CA     0.000000       12.0110           0
      96 CLV  15   LEU  CB   CB     0.000000       12.0110           0
      97 CLV  15   LEU  CG   CG     0.000000       12.0110           0
      98 CLV  15   LEU  CD1  CD1    0.000000       12.0110           0
      99 CLV  15   LEU  CD2  CD2    0.000000       12.0110           0
     100 CLV  15   LEU  C    C      0.000000       12.0110           0
     101 CLV  15   LEU  O    O      0.000000       15.9990           0
     102 CLV  16   HSE  N    N      0.000000       14.0070           0
     103 CLV  16   HSE  CA   CA     0.000000       12.0110           0
     104 CLV  16   HSE  CB   CB     0.000000       12.0110           0
     105 CLV  16   HSE  ND1  ND1    0.000000       14.0070           0
     106 CLV  16   HSE  CG   CG     0.000000       12.0110           0
     107 CLV  16   HSE  CE1  CE1    0.000000       12.0110           0
     108 CLV  16   HSE  NE2  NE2    0.000000       14.0070           0
     109 CLV  16   HSE  CD2  CD2    0.000000       12.0110           0
     110 CLV  16   HSE  C    C      0.000000       12.0110           0
     111 CLV  16   HSE  O    O      0.000000       15.9990           0
     112 CLV  17   LEU  N    N      0.000000       14.0070           0
     113 CLV  17   LEU  CA   CA     0.000000       12.0110           0
     114 CLV  17   LEU  CB   CB     0.000000       12.0110           0
     115 CLV  17   LEU  CG   CG     0.000000       12.0110           0
     116 CLV  17   LEU  CD1  CD1    0.000000       12.0110           0
     117 CLV  17   LEU  CD2  CD2    0.000000       12.0110           0
     118 CLV  17   LEU  C    C      0.000000       12.0110           0
     119 CLV  17   LEU  O    O      0.000000       15.9990           0
     120 CLV  18   ILE  N    N      0.000000       14.0070           0
     121 CLV  18   ILE  CA   CA     0.000000       12.0110           0
     122 CLV  18   ILE  CB   CB     0.000000       12.0110           0
     123 CLV  18   ILE  CG2  CG2    0.000000       12.0110           0
     124 CLV  18   ILE  CG1  CG1    0.000000       12.0110           0
     125 CLV  18   ILE  CD   CD     0.000000       12.0110           0
     126 CLV  18   ILE  C    C      0.000000       12.0110           0
     127 CLV  18   ILE  O    O      0.000000       15.9990           0
     128 CLV  19   LEU  N    N      0.000000       14.0070           0
     129 CLV  19   LEU  CA   CA     0.000000       12.0110           0
     130 CLV  19   LEU  CB   CB     0.000000       12.0110           0
     131 CLV  19   LEU  CG   CG     0.000000       12.0110           0
     132 CLV  19   LEU  CD1  CD1    0.000000       12.0110           0
     133 CLV  19   LEU  CD2  CD2    0.000000       12.0110           0
     134 CLV  19   LEU  C    C      0.000000       12.0110           0
     135 CLV  19   LEU  O    O      0.000000       15.9990           0
     136 CLV  20   TRP  N    N      0.000000       14.0070           0
     137 CLV  20   TRP  CA   CA     0.000000       12.0110           0
     138 CLV  20   TRP  CB   CB     0.000000       12.0110           0
     139 CLV  20   TRP  CG   CG     0.000000       12.0110           0
     140 CLV  20   TRP  CD1  CD1    0.000000       12.0110           0
     141 CLV  20   TRP  NE1  NE1    0.000000       14.0070           0
     142 CLV  20   TRP  CE2  CE2    0.000000       12.0110           0
     143 CLV  20   TRP  CD2  CD2    0.000000       12.0110           0
     144 CLV  20   TRP  CE3  CE3    0.000000       12.0110           0
     145 CLV  20   TRP  CZ3  CZ3    0.000000       12.0110           0
     146 CLV  20   TRP  CZ2  CZ2    0.000000       12.0110           0
     147 CLV  20   TRP  CH2  CH2    0.000000       12.0110           0
     148 CLV  20   TRP  C    C      0.000000       12.0110           0
     149 CLV  20   TRP  O    O      0.000000       15.9990           0
     150 CLV  21   ILE  N    N      0.000000       14.0070           0
     151 CLV  21   ILE  CA   CA     0.000000       12.0110           0
     152 CLV  21   ILE  CB   CB     0.000000       12.0110           0
     153 CLV  21   ILE  CG2  CG2    0.000000       12.0110           0
     154 CLV  21   ILE  CG1  CG1    0.000000       12.0110           0
     155 CLV  21   ILE  CD   CD     0.000000       12.0110           0
     156 CLV  21   ILE  C    C      0.000000       12.0110           0
     157 CLV  21   ILE  O    O      0.000000       15.9990           0
     158 CLV  22   LEU  N    N      0.000000       14.0070           0
     159 CLV  22   LEU  CA   CA     0.000000       12.0110           0
     160 CLV  22   LEU  CB   CB     0.000000       12.0110           0
     161 CLV  22   LEU  CG   CG     0.000000       12.0110           0
     162 CLV  22   LEU  CD1  CD1    0.000000       12.0110           0
     163 CLV  22   LEU  CD2  CD2    0.000000       12.0110           0
     164 CLV  22   LEU  C    C      0.000000       12.0110           0
     165 CLV  22   LEU  O    O      0.000000       15.9990           0
     166 CLV  23   ASP  N    N      0.000000       14.0070           0
     167 CLV  23   ASP  CA   CA     0.000000       12.0110           0
     168 CLV  23   ASP  CB   CB     0.000000       12.0110           0
     169 CLV  23   ASP  CG   CG     0.000000       12.0110           0
     170 CLV  23   ASP  OD1  OD1    0.000000       15.9990           0
     171 CLV  23   ASP  OD2  OD2    0.000000       15.9990           0
     172 CLV  23   ASP  C    C      0.000000       12.0110           0
     173 CLV  23   ASP  O    O      0.000000       15.9990           0
     174 CLV  24   ARG  N    N      0.000000       14.0070           0
     175 CLV  24   ARG  CA   CA     0.000000       12.0110           0
     176 CLV  24   ARG  CB   CB     0.000000       12.0110           0
     177 CLV  24   ARG  CG   CG     0.000000       12.0110           0
     178 CLV  24   ARG  CD   CD     0.000000       12.0110           0
     179 CLV  24   ARG  NE   NE     0.000000       14.0070           0
     180 CLV  24   ARG  CZ   CZ     0.000000       12.0110           0
     181 CLV  24   ARG  NH1  NH1    0.000000       14.0070           0
     182 CLV  24   ARG  NH2  NH2    0.000000       14.0070           0
     183 CLV  24   ARG  C    C      0.000000       12.0110           0
     184 CLV  24   ARG  O    O      0.000000       15.9990           0
     185 CLV  25   LEU  N    N      0.000000       14.0070           0
     186 CLV  25   LEU  CA   CA     0.000000       12.0110           0
     187 CLV  25   LEU  CB   CB     0.000000       12.0110           0
     188 CLV  25   LEU  CG   CG     0.000000       12.0110           0
     189 CLV  25   LEU  CD1  CD1    0.000000       12.0110           0
     190 CLV  25   LEU  CD2  CD2    0.000000       12.0110           0
     191 CLV  25   LEU  C    C      0.000000       12.0110           0
     192 CLV  25   LEU  O    O      0.000000       15.9990           0
     193 CLV  26   PHE  N    N      0.000000       14.0070           0
     194 CLV  26   PHE  CA   CA     0.000000       12.0110           0
     195 CLV  26   PHE  CB   CB     0.000000       12.0110           0
     196 CLV  26   PHE  CG   CG     0.000000       12.0110           0
     197 CLV  26   PHE  CD1  CD1    0.000000       12.0110           0
     198 CLV  26   PHE  CE1  CE1    0.000000       12.0110           0
     199 CLV  26   PHE  CZ   CZ     0.000000       12.0110           0
     200 CLV  26   PHE  CD2  CD2    0.000000       12.0110           0
     201 CLV  26   PHE  CE2  CE2    0.000000       12.0110           0
     202 CLV  26   PHE  C    C      0.000000       12.0110           0
     203 CLV  26   PHE  O    O      0.000000       15.9990           0
     204 CLV  27   PHE  N    N      0.000000       14.0070           0
     205 CLV  27   PHE  CA   CA     0.000000       12.0110           0
     206 CLV  27   PHE  CB   CB     0.000000       12.0110           0
     207 CLV  27   PHE  CG   CG     0.000000       12.0110           0
     208 CLV  27   PHE  CD1  CD1    0.000000       12.0110           0
     209 CLV  27   PHE  CE1  CE1    0.000000       12.0110           0
     210 CLV  27   PHE  CZ   CZ     0.000000       12.0110           0
     211 CLV  27   PHE  CD2  CD2    0.000000       12.0110           0
     212 CLV  27   PHE  CE2  CE2    0.000000       12.0110           0
     213 CLV  27   PHE  C    C      0.000000       12.0110           0
     214 CLV  27   PHE  O    O      0.000000       15.9990           0
     215 EJM  1    SER  N    N      0.000000       14.0070           0
     216 EJM  1    SER  CA   CA     0.000000       12.0110           0
     217 EJM  1    SER  CB   CB     0.000000       12.0110           0
     218 EJM  1    SER  OG   OG     0.000000       15.9990           0
     219 EJM  1    SER  C    C      0.000000       12.0110           0
     220 EJM  1    SER  O    O      0.000000       15.9990           0
     221 EJM  2    SER  N    N      0.000000       14.0070           0
     222 EJM  2    SER  CA   CA     0.000000       12.0110           0
     223 EJM  2    SER  CB   CB     0.000000       12.0110           0
     224 EJM  2    SER  OG   OG     0.000000       15.9990           0
     225 EJM  2    SER  C    C      0.000000       12.0110           0
     226 EJM  2    SER  O    O      0.000000       15.9990           0
     227 EJM  3    ASP  N    N      0.000000       14.0070           0
     228 EJM  3    ASP  CA   CA     0.000000       12.0110           0
     229 EJM  3    ASP  CB   CB     0.000000       12.0110           0
     230 EJM  3    ASP  CG   CG     0.000000       12.0110           0
     231 EJM  3    ASP  OD1  OD1    0.000000       15.9990           0
     232 EJM  3    ASP  OD2  OD2    0.000000       15.9990           0
     233 EJM  3    ASP  C    C      0.000000       12.0110           0
     234 EJM  3    ASP  O    O      0.000000       15.9990           0
     235 EJM  4    PRO  N    N      0.000000       14.0070           0
     236 EJM  4    PRO  CD   CD     0.000000       12.0110           0
     237 EJM  4    PRO  CA   CA     0.000000       12.0110           0
     238 EJM  4    PRO  CB   CB     0.000000       12.0110           0
     239 EJM  4    PRO  CG   CG     0.000000       12.0110           0
     240 EJM  4    PRO  C    C      0.000000       12.0110           0
     241 EJM  4    PRO  O    O      0.000000       15.9990           0
     242 EJM  5    LEU  N    N      0.000000       14.0070           0
     243 EJM  5    LEU  CA   CA     0.000000       12.0110           0
     244 EJM  5    LEU  CB   CB     0.000000       12.0110           0
     245 EJM  5    LEU  CG   CG     0.000000       12.0110           0
     246 EJM  5    LEU  CD1  CD1    0.000000       12.0110           0
     247 EJM  5    LEU  CD2  CD2    0.000000       12.0110           0
     248 EJM  5    LEU  C    C      0.000000       12.0110           0
     249 EJM  5    LEU  O    O      0.000000       15.9990           0
     250 EJM  6    VAL  N    N      0.000000       14.0070           0
     251 EJM  6    VAL  CA   CA     0.000000       12.0110           0
     252 EJM  6    VAL  CB   CB     0.000000       12.0110           0
     253 EJM  6    VAL  CG1  CG1    0.000000       12.0110           0
     254 EJM  6    VAL  CG2  CG2    0.000000       12.0110           0
     255 EJM  6    VAL  C    C      0.000000       12.0110           0
     256 EJM  6    VAL  O    O      0.000000       15.9990           0
     257 EJM  7    VAL  N    N      0.000000       14.0070           0
     258 EJM  7    VAL  CA   CA     0.000000       12.0110           0
     259 EJM  7    VAL  CB   CB     0.000000       12.0110           0
     260 EJM  7    VAL  CG1  CG1    0.000000       12.0110           0
     261 EJM  7    VAL  CG2  CG2    0.000000       12.0110           0
     262 EJM  7    VAL  C    C      0.000000       12.0110           0
     263 EJM  7    VAL  O    O      0.000000       15.9990           0
     264 EJM  8    ALA  N    N      0.000000       14.0070           0
     265 EJM  8    ALA  CA   CA     0.000000       12.0110           0
     266 EJM  8    ALA  CB   CB     0.000000       12.0110           0
     267 EJM  8    ALA  C    C      0.000000       12.0110           0
     268 EJM  8    ALA  O    O      0.000000       15.9990           0
     269 EJM  9    ALA  N    N      0.000000       14.0070           0
     270 EJM  9    ALA  CA   CA     0.000000       12.0110           0
     271 EJM  9    ALA  CB   CB     0.000000       12.0110           0
     272 EJM  9    ALA  C    C      0.000000       12.0110           0
     273 EJM  9    ALA  O    O      0.000000       15.9990           0
     274 EJM  10   SER  N    N      0.000000       14.0070           0
     275 EJM  10   SER  CA   CA     0.000000       12.0110           0
     276 EJM  10   SER  CB   CB     0.000000       12.0110           0
     277 EJM  10   SER  OG   OG     0.000000       15.9990           0
     278 EJM  10   SER  C    C      0.000000       12.0110           0
     279 EJM  10   SER  O    O      0.000000       15.9990           0
     280 EJM  11   ILE  N    N      0.000000       14.0070           0
     281 EJM  11   ILE  CA   CA     0.000000       12.0110           0
     282 EJM  11   ILE  CB   CB     0.000000       12.0110           0
     283 EJM  11   ILE  CG2  CG2    0.000000       12.0110           0
     284 EJM  11   ILE  CG1  CG1    0.000000       12.0110           0
     285 EJM  11   ILE  CD   CD     0.000000       12.0110           0
     286 EJM  11   ILE  C    C      0.000000       12.0110           0
     287 EJM  11   ILE  O    O      0.000000       15.9990           0
     288 EJM  12   ILE  N    N      0.000000       14.0070           0
     289 EJM  12   ILE  CA   CA     0.000000       12.0110           0
     290 EJM  12   ILE  CB   CB     0.000000       12.0110           0
     291 EJM  12   ILE  CG2  CG2    0.000000       12.0110           0
     292 EJM  12   ILE  CG1  CG1    0.000000       12.0110           0
     293 EJM  12   ILE  CD   CD     0.000000       12.0110           0
     294 EJM  12   ILE  C    C      0.000000       12.0110           0
     295 EJM  12   ILE  O    O      0.000000       15.9990           0
     296 EJM  13   GLY  N    N      0.000000       14.0070           0
     297 EJM  13   GLY  CA   CA     0.000000       12.0110           0
     298 EJM  13   GLY  C    C      0.000000       12.0110           0
     299 EJM  13   GLY  O    O      0.000000       15.9990           0
     300 EJM  14   ILE  N    N      0.000000       14.0070           0
     301 EJM  14   ILE  CA   CA     0.000000       12.0110           0
     302 EJM  14   ILE  CB   CB     0.000000       12.0110           0
     303 EJM  14   ILE  CG2  CG2    0.000000       12.0110           0
     304 EJM  14   ILE  CG1  CG1    0.000000       12.0110           0
     305 EJM  14   ILE  CD   CD     0.000000       12.0110           0
     306 EJM  14   ILE  C    C      0.000000       12.0110           0
     307 EJM  14   ILE  O    O      0.000000       15.9990           0
     308 EJM  15   LEU  N    N      0.000000       14.0070           0
     309 EJM  15   LEU  CA   CA     0.000000       12.0110           0
     310 EJM  15   LEU  CB   CB     0.000000       12.0110           0
     311 EJM  15   LEU  CG   CG     0.000000       12.0110           0
     312 EJM  15   LEU  CD1  CD1    0.000000       12.0110           0
     313 EJM  15   LEU  CD2  CD2    0.000000       12.0110           0
     314 EJM  15   LEU  C    C      0.000000       12.0110           0
     315 EJM  15   LEU  O    O      0.000000       15.9990           0
     316 EJM  16   HSE  N    N      0.000000       14.0070           0
     317 EJM  16   HSE  CA   CA     0.000000       12.0110           0
     318 EJM  16   HSE  CB   CB     0.000000       12.0110           0
     319 EJM  16   HSE  ND1  ND1    0.000000       14.0070           0
     320 EJM  16   HSE  CG   CG     0.000000       12.0110           0
     321 EJM  16   HSE  CE1  CE1    0.000000       12.0110           0
     322 EJM  16   HSE  NE2  NE2    0.000000       14.0070           0
     323 EJM  16   HSE  CD2  CD2    0.000000       12.0110           0
     324 EJM  16   HSE  C    C      0.000000       12.0110           0
     325 EJM  16   HSE  O    O      0.000000       15.9990           0
     326 EJM  17   LEU  N    N      0.000000       14.0070           0
     327 EJM  17   LEU  CA   CA     0.000000       12.0110           0
     328 EJM  17   LEU  CB   CB     0.000000       12.0110           0
     329 EJM  17   LEU  CG   CG     0.000000       12.0110           0
     330 EJM  17   LEU  CD1  CD1    0.000000       12.0110           0
     331 EJM  17   LEU  CD2  CD2    0.000000       12.0110           0
     332 EJM  17   LEU  C    C      0.000000       12.0110           0
     333 EJM  17   LEU  O    O      0.000000       15.9990           0
     334 EJM  18   ILE  N    N      0.000000       14.0070           0
     335 EJM  18   ILE  CA   CA     0.000000       12.0110           0
     336 EJM  18   ILE  CB   CB     0.000000       12.0110           0
     337 EJM  18   ILE  CG2  CG2    0.000000       12.0110           0
     338 EJM  18   ILE  CG1  CG1    0.000000       12.0110           0
     339 EJM  18   ILE  CD   CD     0.000000       12.0110           0
     340 EJM  18   ILE  C    C      0.000000       12.0110           0
     341 EJM  18   ILE  O    O      0.000000       15.9990           0
     342 EJM  19   LEU  N    N      0.000000       14.0070           0
     343 EJM  19   LEU  CA   CA     0.000000       12.0110           0
     344 EJM  19   LEU  CB   CB     0.000000       12.0110           0
     345 EJM  19   LEU  CG   CG     0.000000       12.0110           0
     346 EJM  19   LEU  CD1  CD1    0.000000       12.0110           0
     347 EJM  19   LEU  CD2  CD2    0.000000       12.0110           0
     348 EJM  19   LEU  C    C      0.000000       12.0110           0
     349 EJM  19   LEU  O    O      0.000000       15.9990           0
     350 EJM  20   TRP  N    N      0.000000       14.0070           0
     351 EJM  20   TRP  CA   CA     0.000000       12.0110           0
     352 EJM  20   TRP  CB   CB     0.000000       12.0110           0
     353 EJM  20   TRP  CG   CG     0.000000       12.0110           0
     354 EJM  20   TRP  CD1  CD1    0.000000       12.0110           0
     355 EJM  20   TRP  NE1  NE1    0.000000       14.0070           0
     356 EJM  20   TRP  CE2  CE2    0.000000       12.0110           0
     357 EJM  20   TRP  CD2  CD2    0.000000       12.0110           0
     358 EJM  20   TRP  CE3  CE3    0.000000       12.0110           0
     359 EJM  20   TRP  CZ3  CZ3    0.000000       12.0110           0
     360 EJM  20   TRP  CZ2  CZ2    0.000000       12.0110           0
     361 EJM  20   TRP  CH2  CH2    0.000000       12.0110           0
     362 EJM  20   TRP  C    C      0.000000       12.0110           0
     363 EJM  20   TRP  O    O      0.000000       15.9990           0
     364 EJM  21   ILE  N    N      0.000000       14.0070           0
     365 EJM  21   ILE  CA   CA     0.000000       12.0110           0
     366 EJM  21   ILE  CB   CB     0.000000       12.0110           0
     367 EJM  21   ILE  CG2  CG2    0.000000       12.0110           0
     368 EJM  21   ILE  CG1  CG1    0.000000       12.0110           0
     369 EJM  21   ILE  CD   CD     0.000000       12.0110           0
     370 EJM  21   ILE  C    C      0.000000       12.0110           0
     371 EJM  21   ILE  O    O      0.000000       15.9990           0
     372 EJM  22   LEU  N    N      0.000000       14.0070           0
     373 EJM  22   LEU  CA   CA     0.000000       12.0110           0
     374 EJM  22   LEU  CB   CB     0.000000       12.0110           0
     375 EJM  22   LEU  CG   CG     0.000000       12.0110           0
     376 EJM  22   LEU  CD1  CD1    0.000000       12.0110           0
     377 EJM  22   LEU  CD2  CD2    0.000000       12.0110           0
     378 EJM  22   LEU  C    C      0.000000       12.0110           0
     379 EJM  22   LEU  O    O      0.000000       15.9990           0
     380 EJM  23   ASP  N    N      0.000000       14.0070           0
     381 EJM  23   ASP  CA   CA     0.000000       12.0110           0
     382 EJM  23   ASP  CB   CB     0.000000       12.0110           0
     383 EJM  23   ASP  CG   CG     0.000000       12.0110           0
     384 EJM  23   ASP  OD1  OD1    0.000000       15.9990           0
     385 EJM  23   ASP  OD2  OD2    0.000000       15.9990           0
     386 EJM  23   ASP  C    C      0.000000       12.0110           0
     387 EJM  23   ASP  O    O      0.000000       15.9990           0
     388 EJM  24   ARG  N    N      0.000000       14.0070           0
     389 EJM  24   ARG  CA   CA     0.000000       12.0110           0
     390 EJM  24   ARG  CB   CB     0.000000       12.0110           0
     391 EJM  24   ARG  CG   CG     0.000000       12.0110           0
     392 EJM  24   ARG  CD   CD     0.000000       12.0110           0
     393 EJM  24   ARG  NE   NE     0.000000       14.0070           0
     394 EJM  24   ARG  CZ   CZ     0.000000       12.0110           0
     395 EJM  24   ARG  NH1  NH1    0.000000       14.0070           0
     396 EJM  24   ARG  NH2  NH2    0.000000       14.0070           0
     397 EJM  24   ARG  C    C      0.000000       12.0110           0
     398 EJM  24   ARG  O    O      0.000000       15.9990           0
     399 EJM  25   LEU  N    N      0.000000       14.0070           0
     400 EJM  25   LEU  CA   CA     0.000000       12.0110           0
     401 EJM  25   LEU  CB   CB     0.000000       12.0110           0
     402 EJM  25   LEU  CG   CG     0.000000       12.0110           0
     403 EJM  25   LEU  CD1  CD1    0.000000       12.0110           0
     404 EJM  25   LEU  CD2  CD2    0.000000       12.0110           0
     405 EJM  25   LEU  C    C      0.000000       12.0110           0
     406 EJM  25   LEU  O    O      0.000000       15.9990           0
     407 EJM  26   PHE  N    N      0.000000       14.0070           0
     408 EJM  26   PHE  CA   CA     0.000000       12.0110           0
     409 EJM  26   PHE  CB   CB     0.000000       12.0110           0
     410 EJM  26   PHE  CG   CG     0.000000       12.0110           0
     411 EJM  26   PHE  CD1  CD1    0.000000       12.0110           0
     412 EJM  26   PHE  CE1  CE1    0.000000       12.0110           0
     413 EJM  26   PHE  CZ   CZ     0.000000       12.0110           0
     414 EJM  26   PHE  CD2  CD2    0.000000       12.0110           0
     415 EJM  26   PHE  CE2  CE2    0.000000       12.0110           0
     416 EJM  26   PHE  C    C      0.000000       12.0110           0
     417 EJM  26   PHE  O    O      0.000000       15.9990           0
     418 EJM  27   PHE  N    N      0.000000       14.0070           0
     419 EJM  27   PHE  CA   CA     0.000000       12.0110           0
     420 EJM  27   PHE  CB   CB     0.000000       12.0110           0
     421 EJM  27   PHE  CG   CG     0.000000       12.0110           0
     422 EJM  27   PHE  CD1  CD1    0.000000       12.0110           0
     423 EJM  27   PHE  CE1  CE1    0.000000       12.0110           0
     424 EJM  27   PHE  CZ   CZ     0.000000       12.0110           0
     425 EJM  27   PHE  CD2  CD2    0.000000       12.0110           0
     426 EJM  27   PHE  CE2  CE2    0.000000       12.0110           0
     427 EJM  27   PHE  C    C      0.000000       12.0110           0
     428 EJM  27   PHE  O    O      0.000000       15.9990           0
     429 ELH  1    SER  N    N      0.000000       14.0070           0
     430 ELH  1    SER  CA   CA     0.000000       12.0110           0
     431 ELH  1    SER  CB   CB     0.000000       12.0110           0
     432 ELH  1    SER  OG   OG     0.000000       15.9990           0
     433 ELH  1    SER  C    C      0.000000       12.0110           0
     434 ELH  1    SER  O    O      0.000000       15.9990           0
     435 ELH  2    SER  N    N      0.000000       14.0070           0
     436 ELH  2    SER  CA   CA     0.000000       12.0110           0
     437 ELH  2    SER  CB   CB     0.000000       12.0110           0
     438 ELH  2    SER  OG   OG     0.000000       15.9990           0
     439 ELH  2    SER  C    C      0.000000       12.0110           0
     440 ELH  2    SER  O    O      0.000000       15.9990           0
     441 ELH  3    ASP  N    N      0.000000       14.0070           0
     442 ELH  3    ASP  CA   CA     0.000000       12.0110           0
     443 ELH  3    ASP  CB   CB     0.000000       12.0110           0
     444 ELH  3    ASP  CG   CG     0.000000       12.0110           0
     445 ELH  3    ASP  OD1  OD1    0.000000       15.9990           0
     446 ELH  3    ASP  OD2  OD2    0.000000       15.9990           0
     447 ELH  3    ASP  C    C      0.000000       12.0110           0
     448 ELH  3    ASP  O    O      0.000000       15.9990           0
     449 ELH  4    PRO  N    N      0.000000       14.0070           0
     450 ELH  4    PRO  CD   CD     0.000000       12.0110           0
     451 ELH  4    PRO  CA   CA     0.000000       12.0110           0
     452 ELH  4    PRO  CB   CB     0.000000       12.0110           0
     453 ELH  4    PRO  CG   CG     0.000000       12.0110           0
     454 ELH  4    PRO  C    C      0.000000       12.0110           0
     455 ELH  4    PRO  O    O      0.000000       15.9990           0
     456 ELH  5    LEU  N    N      0.000000       14.0070           0
     457 ELH  5    LEU  CA   CA     0.000000       12.0110           0
     458 ELH  5    LEU  CB   CB     0.000000       12.0110           0
     459 ELH  5    LEU  CG   CG     0.000000       12.0110           0
     460 ELH  5    LEU  CD1  CD1    0.000000       12.0110           0
     461 ELH  5    LEU  CD2  CD2    0.000000       12.0110           0
     462 ELH  5    LEU  C    C      0.000000       12.0110           0
     463 ELH  5    LEU  O    O      0.000000       15.9990           0
     464 ELH  6    VAL  N    N      0.000000       14.0070           0
     465 ELH  6    VAL  CA   CA     0.000000       12.0110           0
     466 ELH  6    VAL  CB   CB     0.000000       12.0110           0
     467 ELH  6    VAL  CG1  CG1    0.000000       12.0110           0
     468 ELH  6    VAL  CG2  CG2    0.000000       12.0110           0
     469 ELH  6    VAL  C    C      0.000000       12.0110           0
     470 ELH  6    VAL  O    O      0.000000       15.9990           0
     471 ELH  7    VAL  N    N      0.000000       14.0070           0
     472 ELH  7    VAL  CA   CA     0.000000       12.0110           0
     473 ELH  7    VAL  CB   CB     0.000000       12.0110           0
     474 ELH  7    VAL  CG1  CG1    0.000000       12.0110           0
     475 ELH  7    VAL  CG2  CG2    0.000000       12.0110           0
     476 ELH  7    VAL  C    C      0.000000       12.0110           0
     477 ELH  7    VAL  O    O      0.000000       15.9990           0
     478 ELH  8    ALA  N    N      0.000000       14.0070           0
     479 ELH  8    ALA  CA   CA     0.000000       12.0110           0
     480 ELH  8    ALA  CB   CB     0.000000       12.0110           0
     481 ELH  8    ALA  C    C      0.000000       12.0110           0
     482 ELH  8    ALA  O    O      0.000000       15.9990           0
     483 ELH  9    ALA  N    N      0.000000       14.0070           0
     484 ELH  9    ALA  CA   CA     0.000000       12.0110           0
     485 ELH  9    ALA  CB   CB     0.000000       12.0110           0
     486 ELH  9    ALA  C    C      0.000000       12.0110           0
     487 ELH  9    ALA  O    O      0.000000       15.9990           0
     488 ELH  10   SER  N    N      0.000000       14.0070           0
     489 ELH  10   SER  CA   CA     0.000000       12.0110           0
     490 ELH  10   SER  CB   CB     0.000000       12.0110           0
     491 ELH  10   SER  OG   OG     0.000000       15.9990           0
     492 ELH  10   SER  C    C      0.000000       12.0110           0
     493 ELH  10   SER  O    O      0.000000       15.9990           0
     494 ELH  11   ILE  N    N      0.000000       14.0070           0
     495 ELH  11   ILE  CA   CA     0.000000       12.0110           0
     496 ELH  11   ILE  CB   CB     0.000000       12.0110           0
     497 ELH  11   ILE  CG2  CG2    0.000000       12.0110           0
     498 ELH  11   ILE  CG1  CG1    0.000000       12.0110           0
     499 ELH  11   ILE  CD   CD     0.000000       12.0110           0
     500 ELH  11   ILE  C    C      0.000000       12.0110           0
     501 ELH  11   ILE  O    O      0.000000       15.9990           0
     502 ELH  12   ILE  N    N      0.000000       14.0070           0
     503 ELH  12   ILE  CA   CA     0.000000       12.0110           0
     504 ELH  12   ILE  CB   CB     0.000000       12.0110           0
     505 ELH  12   ILE  CG2  CG2    0.000000       12.0110           0
     506 ELH  12   ILE  CG1  CG1    0.000000       12.0110           0
     507 ELH  12   ILE  CD   CD     0.000000       12.0110           0
     508 ELH  12   ILE  C    C      0.000000       12.0110           0
     509 ELH  12   ILE  O    O      0.000000       15.9990           0
     510 ELH  13   GLY  N    N      0.000000       14.0070           0
     511 ELH  13   GLY  CA   CA     0.000000       12.0110           0
     512 ELH  13   GLY  C    C      0.000000       12.0110           0
     513 ELH  13   GLY  O    O      0.000000       15.9990           0
     514 ELH  14   ILE  N    N      0.000000       14.0070           0
     515 ELH  14   ILE  CA   CA     0.000000       12.0110           0
     516 ELH  14   ILE  CB   CB     0.000000       12.0110           0
     517 ELH  14   ILE  CG2  CG2    0.000000       12.0110           0
     518 ELH  14   ILE  CG1  CG1    0.000000       12.0110           0
     519 ELH  14   ILE  CD   CD     0.000000       12.0110           0
     520 ELH  14   ILE  C    C      0.000000       12.0110           0
     521 ELH  14   ILE  O    O      0.000000       15.9990           0
     522 ELH  15   LEU  N    N      0.000000       14.0070           0
     523 ELH  15   LEU  CA   CA     0.000000       12.0110           0
     524 ELH  15   LEU  CB   CB     0.000000       12.0110           0
     525 ELH  15   LEU  CG   CG     0.000000       12.0110           0
     526 ELH  15   LEU  CD1  CD1    0.000000       12.0110           0
     527 ELH  15   LEU  CD2  CD2    0.000000       12.0110           0
     528 ELH  15   LEU  C    C      0.000000       12.0110           0
     529 ELH  15   LEU  O    O      0.000000       15.9990           0
     530 ELH  16   HSE  N    N      0.000000       14.0070           0
     531 ELH  16   HSE  CA   CA     0.000000       12.0110           0
     532 ELH  16   HSE  CB   CB     0.000000       12.0110           0
     533 ELH  16   HSE  ND1  ND1    0.000000       14.0070           0
     534 ELH  16   HSE  CG   CG     0.000000       12.0110           0
     535 ELH  16   HSE  CE1  CE1    0.000000       12.0110           0
     536 ELH  16   HSE  NE2  NE2    0.000000       14.0070           0
     537 ELH  16   HSE  CD2  CD2    0.000000       12.0110           0
     538 ELH  16   HSE  C    C      0.000000       12.0110           0
     539 ELH  16   HSE  O    O      0.000000       15.9990           0
     540 ELH  17   LEU  N    N      0.000000       14.0070           0
     541 ELH  17   LEU  CA   CA     0.000000       12.0110           0
     542 ELH  17   LEU  CB   CB     0.000000       12.0110           0
     543 ELH  17   LEU  CG   CG     0.000000       12.0110           0
     544 ELH  17   LEU  CD1  CD1    0.000000       12.0110           0
     545 ELH  17   LEU  CD2  CD2    0.000000       12.0110           0
     546 ELH  17   LEU  C    C      0.000000       12.0110           0
     547 ELH  17   LEU  O    O      0.000000       15.9990           0
     548 ELH  18   ILE  N    N      0.000000       14.0070           0
     549 ELH  18   ILE  CA   CA     0.000000       12.0110           0
     550 ELH  18   ILE  CB   CB     0.000000       12.0110           0
     551 ELH  18   ILE  CG2  CG2    0.000000       12.0110           0
     552 ELH  18   ILE  CG1  CG1    0.000000       12.0110           0
     553 ELH  18   ILE  CD   CD     0.000000       12.0110           0
     554 ELH  18   ILE  C    C      0.000000       12.0110           0
     555 ELH  18   ILE  O    O      0.000000       15.9990           0
     556 ELH  19   LEU  N    N      0.000000       14.0070           0
     557 ELH  19   LEU  CA   CA     0.000000       12.0110           0
     558 ELH  19   LEU  CB   CB     0.000000       12.0110           0
     559 ELH  19   LEU  CG   CG     0.000000       12.0110           0
     560 ELH  19   LEU  CD1  CD1    0.000000       12.0110           0
     561 ELH  19   LEU  CD2  CD2    0.000000       12.0110           0
     562 ELH  19   LEU  C    C      0.000000       12.0110           0
     563 ELH  19   LEU  O    O      0.000000       15.9990           0
     564 ELH  20   TRP  N    N      0.000000       14.0070           0
     565 ELH  20   TRP  CA   CA     0.000000       12.0110           0
     566 ELH  20   TRP  CB   CB     0.000000       12.0110           0
     567 ELH  20   TRP  CG   CG     0.000000       12.0110           0
     568 ELH  20   TRP  CD1  CD1    0.000000       12.0110           0
     569 ELH  20   TRP  NE1  NE1    0.000000       14.0070           0
     570 ELH  20   TRP  CE2  CE2    0.000000       12.0110           0
     571 ELH  20   TRP  CD2  CD2    0.000000       12.0110           0
     572 ELH  20   TRP  CE3  CE3    0.000000       12.0110           0
     573 ELH  20   TRP  CZ3  CZ3    0.000000       12.0110           0
     574 ELH  20   TRP  CZ2  CZ2    0.000000       12.0110           0
     575 ELH  20   TRP  CH2  CH2    0.000000       12.0110           0
     576 ELH  20   TRP  C    C      0.000000       12.0110           0
     577 ELH  20   TRP  O    O      0.000000       15.9990           0
     578 ELH  21   ILE  N    N      0.000000       14.0070           0
     579 ELH  21   ILE  CA   CA     0.000000       12.0110           0
     580 ELH  21   ILE  CB   CB     0.000000       12.0110           0
     581 ELH  21   ILE  CG2  CG2    0.000000       12.0110           0
     582 ELH  21   ILE  CG1  CG1    0.000000       12.0110           0
     583 ELH  21   ILE  CD   CD     0.000000       12.0110           0
     584 ELH  21   ILE  C    C      0.000000       12.0110           0
     585 ELH  21   ILE  O    O      0.000000       15.9990           0
     586 ELH  22   LEU  N    N      0.000000       14.0070           0
     587 ELH  22   LEU  CA   CA     0.000000       12.0110           0
     588 ELH  22   LEU  CB   CB     0.000000       12.0110           0
     589 ELH  22   LEU  CG   CG     0.000000       12.0110           0
     590 ELH  22   LEU  CD1  CD1    0.000000       12.0110           0
     591 ELH  22   LEU  CD2  CD2    0.000000       12.0110           0
     592 ELH  22   LEU  C    C      0.000000       12.0110           0
     593 ELH  22   LEU  O    O      0.000000       15.9990           0
     594 ELH  23   ASP  N    N      0.000000       14.0070           0
     595 ELH  23   ASP  CA   CA     0.000000       12.0110           0
     596 ELH  23   ASP  CB   CB     0.000000       12.0110           0
     597 ELH  23   ASP  CG   CG     0.000000       12.0110           0
     598 ELH  23   ASP  OD1  OD1    0.000000       15.9990           0
     599 ELH  23   ASP  OD2  OD2    0.000000       15.9990           0
     600 ELH  23   ASP  C    C      0.000000       12.0110           0
     601 ELH  23   ASP  O    O      0.000000       15.9990           0
     602 ELH  24   ARG  N    N      0.000000       14.0070           0
     603 ELH  24   ARG  CA   CA     0.000000       12.0110           0
     604 ELH  24   ARG  CB   CB     0.000000       12.0110           0
     605 ELH  24   ARG  CG   CG     0.000000       12.0110           0
     606 ELH  24   ARG  CD   CD     0.000000       12.0110           0
     607 ELH  24   ARG  NE   NE     0.000000       14.0070           0
     608 ELH  24   ARG  CZ   CZ     0.000000       12.0110           0
     609 ELH  24   ARG  NH1  NH1    0.000000       14.0070           0
     610 ELH  24   ARG  NH2  NH2    0.000000       14.0070           0
     611 ELH  24   ARG  C    C      0.000000       12.0110           0
     612 ELH  24   ARG  O    O      0.000000       15.9990           0
     613 ELH  25   LEU  N    N      0.000000       14.0070           0
     614 ELH  25   LEU  CA   CA     0.000000       12.0110           0
     615 ELH  25   LEU  CB   CB     0.000000       12.0110           0
     616 ELH  25   LEU  CG   CG     0.000000       12.0110           0
     617 ELH  25   LEU  CD1  CD1    0.000000       12.0110           0
     618 ELH  25   LEU  CD2  CD2    0.000000       12.0110           0
     619 ELH  25   LEU  C    C      0.000000       12.0110           0
     620 ELH  25   LEU  O    O      0.000000       15.9990           0
     621 ELH  26   PHE  N    N      0.000000       14.0070           0
     622 ELH  26   PHE  CA   CA     0.000000       12.0110           0
     623 ELH  26   PHE  CB   CB     0.000000       12.0110           0
     624 ELH  26   PHE  CG   CG     0.000000       12.0110           0
     625 ELH  26   PHE  CD1  CD1    0.000000       12.0110           0
     626 ELH  26   PHE  CE1  CE1    0.000000       12.0110           0
     627 ELH  26   PHE  CZ   CZ     0.000000       12.0110           0
     628 ELH  26   PHE  CD2  CD2    0.000000       12.0110           0
     629 ELH  26   PHE  CE2  CE2    0.000000       12.0110           0
     630 ELH  26   PHE  C    C      0.000000       12.0110           0
     631 ELH  26   PHE  O    O      0.000000       15.9990           0
     632 ELH  27   PHE  N    N      0.000000       14.0070           0
     633 ELH  27   PHE  CA   CA     0.000000       12.0110           0
     634 ELH  27   PHE  CB   CB     0.000000       12.0110           0
     635 ELH  27   PHE  CG   CG     0.000000       12.0110           0
     636 ELH  27   PHE  CD1  CD1    0.000000       12.0110           0
     637 ELH  27   PHE  CE1  CE1    0.000000       12.0110           0
     638 ELH  27   PHE  CZ   CZ     0.000000       12.0110           0
     639 ELH  27   PHE  CD2  CD2    0.000000       12.0110           0
     640 ELH  27   PHE  CE2  CE2    0.000000       12.0110           0
     641 ELH  27   PHE  C    C      0.000000       12.0110           0
     642 ELH  27   PHE  O    O      0.000000       15.9990           0
     643 AOT  1    SER  N    N      0.000000       14.0070           0
     644 AOT  1    SER  CA   CA     0.000000       12.0110           0
     645 AOT  1    SER  CB   CB     0.000000       12.0110           0
     646 AOT  1    SER  OG   OG     0.000000       15.9990           0
     647 AOT  1    SER  C    C      0.000000       12.0110           0
     648 AOT  1    SER  O    O      0.000000       15.9990           0
     649 AOT  2    SER  N    N      0.000000       14.0070           0
     650 AOT  2    SER  CA   CA     0.000000       12.0110           0
     651 AOT  2    SER  CB   CB     0.000000       12.0110           0
     652 AOT  2    SER  OG   OG     0.000000       15.9990           0
     653 AOT  2    SER  C    C      0.000000       12.0110           0
     654 AOT  2    SER  O    O      0.000000       15.9990           0
     655 AOT  3    ASP  N    N      0.000000       14.0070           0
     656 AOT  3    ASP  CA   CA     0.000000       12.0110           0
     657 AOT  3    ASP  CB   CB     0.000000       12.0110           0
     658 AOT  3    ASP  CG   CG     0.000000       12.0110           0
     659 AOT  3    ASP  OD1  OD1    0.000000       15.9990           0
     660 AOT  3    ASP  OD2  OD2    0.000000       15.9990           0
     661 AOT  3    ASP  C    C      0.000000       12.0110           0
     662 AOT  3    ASP  O    O      0.000000       15.9990           0
     663 AOT  4    PRO  N    N      0.000000       14.0070           0
     664 AOT  4    PRO  CD   CD     0.000000       12.0110           0
     665 AOT  4    PRO  CA   CA     0.000000       12.0110           0
     666 AOT  4    PRO  CB   CB     0.000000       12.0110           0
     667 AOT  4    PRO  CG   CG     0.000000       12.0110           0
     668 AOT  4    PRO  C    C      0.000000       12.0110           0
     669 AOT  4    PRO  O    O      0.000000       15.9990           0
     670 AOT  5    LEU  N    N      0.000000       14.0070           0
     671 AOT  5    LEU  CA   CA     0.000000       12.0110           0
     672 AOT  5    LEU  CB   CB     0.000000       12.0110           0
     673 AOT  5    LEU  CG   CG     0.000000       12.0110           0
     674 AOT  5    LEU  CD1  CD1    0.000000       12.0110           0
     675 AOT  5    LEU  CD2  CD2    0.000000       12.0110           0
     676 AOT  5    LEU  C    C      0.000000       12.0110           0
     677 AOT  5    LEU  O    O      0.000000       15.9990           0
     678 AOT  6    VAL  N    N      0.000000       14.0070           0
     679 AOT  6    VAL  CA   CA     0.000000       12.0110           0
     680 AOT  6    VAL  CB   CB     0.000000       12.0110           0
     681 AOT  6    VAL  CG1  CG1    0.000000       12.0110           0
     682 AOT  6    VAL  CG2  CG2    0.000000       12.0110           0
     683 AOT  6    VAL  C    C      0.000000       12.0110           0
     684 AOT  6    VAL  O    O      0.000000       15.9990           0
     685 AOT  7    VAL  N    N      0.000000       14.0070           0
     686 AOT  7    VAL  CA   CA     0.000000       12.0110           0
     687 AOT  7    VAL  CB   CB     0.000000       12.0110           0
     688 AOT  7    VAL  CG1  CG1    0.000000       12.0110           0
     689 AOT  7    VAL  CG2  CG2    0.000000       12.0110           0
     690 AOT  7    VAL  C    C      0.000000       12.0110           0
     691 AOT  7    VAL  O    O      0.000000       15.9990           0
     692 AOT  8    ALA  N    N      0.000000       14.0070           0
     693 AOT  8    ALA  CA   CA     0.000000       12.0110           0
     694 AOT  8    ALA  CB   CB     0.000000       12.0110           0
     695 AOT  8    ALA  C    C      0.000000       12.0110           0
     696 AOT  8    ALA  O    O      0.000000       15.9990           0
     697 AOT  9    ALA  N    N      0.000000       14.0070           0
     698 AOT  9    ALA  CA   CA     0.000000       12.0110           0
     699 AOT  9    ALA  CB   CB     0.000000       12.0110           0
     700 AOT  9    ALA  C    C      0.000000       12.0110           0
     701 AOT  9    ALA  O    O      0.000000       15.9990           0
     702 AOT  10   SER  N    N      0.000000       14.0070           0
     703 AOT  10   SER  CA   CA     0.000000       12.0110           0
     704 AOT  10   SER  CB   CB     0.000000       12.0110           0
     705 AOT  10   SER  OG   OG     0.000000       15.9990           0
     706 AOT  10   SER  C    C      0.000000       12.0110           0
     707 AOT  10   SER  O    O      0.000000       15.9990           0
     708 AOT  11   ILE  N    N      0.000000       14.0070           0
     709 AOT  11   ILE  CA   CA     0.000000       12.0110           0
     710 AOT  11   ILE  CB   CB     0.000000       12.0110           0
     711 AOT  11   ILE  CG2  CG2    0.000000       12.0110           0
     712 AOT  11   ILE  CG1  CG1    0.000000       12.0110           0
     713 AOT  11   ILE  CD   CD     0.000000       12.0110           0
     714 AOT  11   ILE  C    C      0.000000       12.0110           0
     715 AOT  11   ILE  O    O      0.000000       15.9990           0
     716 AOT  12   ILE  N    N      0.000000       14.0070           0
     717 AOT  12   ILE  CA   CA     0.000000       12.0110           0
     718 AOT  12   ILE  CB   CB     0.000000       12.0110           0
     719 AOT  12   ILE  CG2  CG2    0.000000       12.0110           0
     720 AOT  12   ILE  CG1  CG1    0.000000       12.0110           0
     721 AOT  12   ILE  CD   CD     0.000000       12.0110           0
     722 AOT  12   ILE  C    C      0.000000       12.0110           0
     723 AOT  12   ILE  O    O      0.000000       15.9990           0
     724 AOT  13   GLY  N    N      0.000000       14.0070           0
     725 AOT  13   GLY  CA   CA     0.000000       12.0110           0
     726 AOT  13   GLY  C    C      0.000000       12.0110           0
     727 AOT  13   GLY  O    O      0.000000       15.9990           0
     728 AOT  14   ILE  N    N      0.000000       14.0070           0
     729 AOT  14   ILE  CA   CA     0.000000       12.0110           0
     730 AOT  14   ILE  CB   CB     0.000000       12.0110           0
     731 AOT  14   ILE  CG2  CG2    0.000000       12.0110           0
     732 AOT  14   ILE  CG1  CG1    0.000000       12.0110           0
     733 AOT  14   ILE  CD   CD     0.000000       12.0110           0
     734 AOT  14   ILE  C    C      0.000000       12.0110           0
     735 AOT  14   ILE  O    O      0.000000       15.9990           0
     736 AOT  15   LEU  N    N      0.000000       14.0070           0
     737 AOT  15   LEU  CA   CA     0.000000       12.0110           0
     738 AOT  15   LEU  CB   CB     0.000000       12.0110           0
     739 AOT  15   LEU  CG   CG     0.000000       12.0110           0
     740 AOT  15   LEU  CD1  CD1    0.000000       12.0110           0
     741 AOT  15   LEU  CD2  CD2    0.000000       12.0110           0
     742 AOT  15   LEU  C    C      0.000000       12.0110           0
     743 AOT  15   LEU  O    O      0.000000       15.9990           0
     744 AOT  16   HSE  N    N      0.000000       14.0070           0
     745 AOT  16   HSE  CA   CA     0.000000       12.0110           0
     746 AOT  16   HSE  CB   CB     0.000000       12.0110           0
     747 AOT  16   HSE  ND1  ND1    0.000000       14.0070           0
     748 AOT  16   HSE  CG   CG     0.000000       12.0110           0
     749 AOT  16   HSE  CE1  CE1    0.000000       12.0110           0
     750 AOT  16   HSE  NE2  NE2    0.000000       14.0070           0
     751 AOT  16   HSE  CD2  CD2    0.000000       12.0110           0
     752 AOT  16   HSE  C    C      0.000000       12.0110           0
     753 AOT  16   HSE  O    O      0.000000       15.9990           0
     754 AOT  17   LEU  N    N      0.000000       14.0070           0
     755 AOT  17   LEU  CA   CA     0.000000       12.0110           0
     756 AOT  17   LEU  CB   CB     0.000000       12.0110           0
     757 AOT  17   LEU  CG   CG     0.000000       12.0110           0
     758 AOT  17   LEU  CD1  CD1    0.000000       12.0110           0
     759 AOT  17   LEU  CD2  CD2    0.000000       12.0110           0
     760 AOT  17   LEU  C    C      0.000000       12.0110           0
     761 AOT  17   LEU  O    O      0.000000       15.9990           0
     762 AOT  18   ILE  N    N      0.000000       14.0070           0
     763 AOT  18   ILE  CA   CA     0.000000       12.0110           0
     764 AOT  18   ILE  CB   CB     0.000000       12.0110           0
     765 AOT  18   ILE  CG2  CG2    0.000000       12.0110           0
     766 AOT  18   ILE  CG1  CG1    0.000000       12.0110           0
     767 AOT  18   ILE  CD   CD     0.000000       12.0110           0
     768 AOT  18   ILE  C    C      0.000000       12.0110           0
     769 AOT  18   ILE  O    O      0.000000       15.9990           0
     770 AOT  19   LEU  N    N      0.000000       14.0070           0
     771 AOT  19   LEU  CA   CA     0.000000       12.0110           0
     772 AOT  19   LEU  CB   CB     0.000000       12.0110           0
     773 AOT  19   LEU  CG   CG     0.000000       12.0110           0
     774 AOT  19   LEU  CD1  CD1    0.000000       12.0110           0
     775 AOT  19   LEU  CD2  CD2    0.000000       12.0110           0
     776 AOT  19   LEU  C    C      0.000000       12.0110           0
     777 AOT  19   LEU  O    O      0.000000       15.9990           0
     778 AOT  20   TRP  N    N      0.000000       14.0070           0
     779 AOT  20   TRP  CA   CA     0.000000       12.0110           0
     780 AOT  20   TRP  CB   CB     0.000000       12.0110           0
     781 AOT  20   TRP  CG   CG     0.000000       12.0110           0
     782 AOT  20   TRP  CD1  CD1    0.000000       12.0110           0
     783 AOT  20   TRP  NE1  NE1    0.000000       14.0070           0
     784 AOT  20   TRP  CE2  CE2    0.000000       12.0110           0
     785 AOT  20   TRP  CD2  CD2    0.000000       12.0110           0
     786 AOT  20   TRP  CE3  CE3    0.000000       12.0110           0
     787 AOT  20   TRP  CZ3  CZ3    0.000000       12.0110           0
     788 AOT  20   TRP  CZ2  CZ2    0.000000       12.0110           0
     789 AOT  20   TRP  CH2  CH2    0.000000       12.0110           0
     790 AOT  20   TRP  C    C      0.000000       12.0110           0
     791 AOT  20   TRP  O    O      0.000000       15.9990           0
     792 AOT  21   ILE  N    N      0.000000       14.0070           0
     793 AOT  21   ILE  CA   CA     0.000000       12.0110           0
     794 AOT  21   ILE  CB   CB     0.000000       12.0110           0
     795 AOT  21   ILE  CG2  CG2    0.000000       12.0110           0
     796 AOT  21   ILE  CG1  CG1    0.000000       12.0110           0
     797 AOT  21   ILE  CD   CD     0.000000       12.0110           0
     798 AOT  21   ILE  C    C      0.000000       12.0110           0
     799 AOT  21   ILE  O    O      0.000000       15.9990           0
     800 AOT  22   LEU  N    N      0.000000       14.0070           0
     801 AOT  22   LEU  CA   CA     0.000000       12.0110           0
     802 AOT  22   LEU  CB   CB     0.000000       12.0110           0
     803 AOT  22   LEU  CG   CG     0.000000       12.0110           0
     804 AOT  22   LEU  CD1  CD1    0.000000       12.0110           0
     805 AOT  22   LEU  CD2  CD2    0.000000       12.0110           0
     806 AOT  22   LEU  C    C      0.000000       12.0110           0
     807 AOT  22   LEU  O    O      0.000000       15.9990           0
     808 AOT  23   ASP  N    N      0.000000       14.0070           0
     809 AOT  23   ASP  CA   CA     0.000000       12.0110           0
     810 AOT  23   ASP  CB   CB     0.000000       12.0110           0
     811 AOT  23   ASP  CG   CG     0.000000       12.0110           0
     812 AOT  23   ASP  OD1  OD1    0.000000       15.9990           0
     813 AOT  23   ASP  OD2  OD2    0.000000       15.9990           0
     814 AOT  23   ASP  C    C      0.000000       12.0110           0
     815 AOT  23   ASP  O    O      0.000000       15.9990           0
     816 AOT  24   ARG  N    N      0.000000       14.0070           0
     817 AOT  24   ARG  CA   CA     0.000000       12.0110           0
     818 AOT  24   ARG  CB   CB     0.000000       12.0110           0
     819 AOT  24   ARG  CG   CG     0.000000       12.0110           0
     820 AOT  24   ARG  CD   CD     0.000000       12.0110           0
     821 AOT  24   ARG  NE   NE     0.000000       14.0070           0
     822 AOT  24   ARG  CZ   CZ     0.000000       12.0110           0
     823 AOT  24   ARG  NH1  NH1    0.000000       14.0070           0
     824 AOT  24   ARG  NH2  NH2    0.000000       14.0070           0
     825 AOT  24   ARG  C    C      0.000000       12.0110           0
     826 AOT  24   ARG  O    O      0.000000       15.9990           0
     827 AOT  25   LEU  N    N      0.000000       14.0070           0
     828 AOT  25   LEU  CA   CA     0.000000       12.0110           0
     829 AOT  25   LEU  CB   CB     0.000000       12.0110           0
     830 AOT  25   LEU  CG   CG     0.000000       12.0110           0
     831 AOT  25   LEU  CD1  CD1    0.000000       12.0110           0
     832 AOT  25   LEU  CD2  CD2    0.000000       12.0110           0
     833 AOT  25   LEU  C    C      0.000000       12.0110           0
     834 AOT  25   LEU  O    O      0.000000       15.9990           0
     835 AOT  26   PHE  N    N      0.000000       14.0070           0
     836 AOT  26   PHE  CA   CA     0.000000       12.0110           0
     837 AOT  26   PHE  CB   CB     0.000000       12.0110           0
     838 AOT  26   PHE  CG   CG     0.000000       12.0110           0
     839 AOT  26   PHE  CD1  CD1    0.000000       12.0110           0
     840 AOT  26   PHE  CE1  CE1    0.000000       12.0110           0
     841 AOT  26   PHE  CZ   CZ     0.000000       12.0110           0
     842 AOT  26   PHE  CD2  CD2    0.000000       12.0110           0
     843 AOT  26   PHE  CE2  CE2    0.000000       12.0110           0
     844 AOT  26   PHE  C    C      0.000000       12.0110           0
     845 AOT  26   PHE  O    O      0.000000       15.9990           0
     846 AOT  27   PHE  N    N      0.000000       14.0070           0
     847 AOT  27   PHE  CA   CA     0.000000       12.0110           0
     848 AOT  27   PHE  CB   CB     0.000000       12.0110           0
     849 AOT  27   PHE  CG   CG     0.000000       12.0110           0
     850 AOT  27   PHE  CD1  CD1    0.000000       12.0110           0
     851 AOT  27   PHE  CE1  CE1    0.000000       12.0110           0
     852 AOT  27   PHE  CZ   CZ     0.000000       12.0110           0
     853 AOT  27   PHE  CD2  CD2    0.000000       12.0110           0
     854 AOT  27   PHE  CE2  CE2    0.000000       12.0110           0
     855 AOT  27   PHE  C    C      0.000000       12.0110           0
     856 AOT  27   PHE  O    O      0.000000       15.9990           0

       0 !NBOND: bonds


       0 !NTHETA: angles


       0 !NPHI: dihedrals


       0 !NIMPHI: impropers


       0 !NDON: donors


       0 !NACC: acceptors


       0 !NNB

       0       0       0       0       0       0       0       0
       0       0       0       0       0       0       0       0
       0       0       0       0       0       0       0       0
       0       0       0       0       0       0       0       0
       0       0       0       0       0       0       0       0
       0       0       0       0       0       0       0       0
       0       0       0       0       0       0       0       0
       0       0       0       0       0       0       0       0
       0       0       0       0       0       0       0       0
       0       0       0       0       0       0       0       0
       0       0       0       0       0       0       0       0
       0       0       0       0       0       0       0       0
       0       0       0       0       0       0       0       0
       0       0       0       0       0       0       0       0
       0       0       0       0       0       0       0       0
       0       0       0       0       0       0       0       0
       0       0       0       0       0       0       0       0
       0       0       0       0       0       0       0       0
       0       0       0       0       0       0       0       0
       0       0       0       0       0       0       0       0
       0       0       0       0       0       0       0       0
       0       0       0       0       0       0       0       0
       0       0       0       0       0       0       0       0
       0       0       0       0       0       0       0       0
       0       0       0       0       0       0       0       0
       0       0       0       0       0       0       0       0
       0       0       0       0       0       0       0       0
       0       0       0       0       0       0       0       0
       0       0       0       0       0       0       0       0
       0       0       0       0       0       0       0       0
       0       0       0       0       0       0       0       0
       0       0       0       0       0       0       0       0
       0       0       0       0       0       0       0       0
       0       0       0       0       0       0       0       0
       0       0       0       0       0       0       0       0
       0       0       0       0       0       0       0       0
       0       0       0       0       0       0       0       0
       0       0       0       0       0       0       0       0
       0       0       0       0       0       0       0       0
       0       0       0       0       0       0       0       0
       0       0       0       0       0       0       0       0
       0       0       0       0       0       0       0       0
       0       0       0       0       0       0       0       0
       0       0       0       0       0       0       0       0
       0       0       0       0       0       0       0       0
       0       0       0       0       0       0       0       0
       0       0       0       0       0       0       0       0
       0       0       0       0       0       0       0       0
       0       0       0       0       0       0       0       0
       0       0       0       0       0       0       0       0
       0       0       0       0       0       0       0       0
       0       0       0       0       0       0       0       0
       0       0       0       0       0       0       0       0
       0       0       0       0       0       0       0       0
       0       0       0       0       0       0       0       0
       0       0       0       0       0       0       0       0
       0       0       0       0       0       0       0       0
       0       0       0       0       0       0       0       0
       0       0       0       0       0       0       0       0
       0       0       0       0       0       0       0       0
       0       0       0       0       0       0       0       0
       0       0       0       0       0       0       0       0
       0       0       0       0       0       0       0       0
       0       0       0       0       0       0       0       0
       0       0       0       0       0       0       0       0
       0       0       0       0       0       0       0       0
       0       0       0       0       0       0       0       0
       0       0       0       0       0       0       0       0
       0       0       0       0       0       0       0       0
       0       0       0       0       0       0       0       0
       0       0       0       0       0       0       0       0
       0       0       0       0       0       0       0       0
       0       0       0       0       0       0       0       0
       0       0       0       0       0       0       0       0
       0       0       0       0       0       0       0       0
       0       0       0       0       0       0       0       0
       0       0       0       0       0       0       0       0
       0       0       0       0       0       0       0       0
       0       0       0       0       0       0       0       0
       0       0       0       0       0       0       0       0
       0       0       0       0       0       0       0       0
       0       0       0       0       0       0       0       0
       0       0       0       0       0       0       0       0
       0       0       0       0       0       0       0       0
       0       0       0       0       0       0       0       0
       0       0       0       0       0       0       0       0
       0       0       0       0       0       0       0       0
       0       0       0       0       0       0       0       0
       0       0       0       0       0       0       0       0
       0       0       0       0       0       0       0       0
       0       0       0       0       0       0       0       0
       0       0       0       0       0       0       0       0
       0       0       0       0       0       0       0       0
       0       0       0       0       0       0       0       0
       0       0       0       0       0       0       0       0
       0       0       0       0       0       0       0       0
       0       0       0       0       0       0       0       0
       0       0       0       0       0       0       0       0
       0       0       0       0       0       0       0       0
       0       0       0       0       0       0       0       0
       0       0       0       0       0       0       0       0
       0       0       0       0       0       0       0       0
       0       0       0       0       0       0       0       0
       0       0       0       0       0       0       0       0
       0       0       0       0       0       0       0       0
       0       0       0       0       0       0       0       0
       0       0       0       0       0       0       0       0


       1       0 !NGRP
       0       0       0
