# Supplementary material for: Scoria: a Python module for manipulating 3D molecular data
Source: J Cheminform. 2017 Sep 18;9:52. doi: 10.1186/s13321-017-0237-8 (PMC5603467; doi:10.1186/s13321-017-0237-8)
Supplement: Supplementary file 2 — Additional file 2. An archived version of Scoria, without MDAnalysis support. [file 13321_2017_237_MOESM2_ESM.zip › scoria-1.0.0/scoria/sample-files/other_mol_test.pdb]

REMARK This is a test file.
ATOM      1  N1    U E  71      10.000 -10.000  10.000  1.00 85.48           N  
ATOM      2  C2'  DT F  13     -10.000  10.000 -10.000  1.00 87.46           C  
ATOM      3  N   HIS A 985     -24.365  20.486  64.350  1.00 60.64           N  
ATOM      4  CA  HIS A 985     -24.785  21.465  63.359  1.00 62.92           C  
ATOM      5  C   HIS A 985     -24.073  22.793  63.581  1.00 62.18           C  
ATOM      6  O   HIS A 985     -23.553  23.390  62.640  1.00 65.13           O  
ATOM      7  CB  HIS A 985     -26.301  21.662  63.404  1.00 65.71           C  
ATOM      8  CG  HIS A 985     -27.079  20.481  62.918  1.00 67.07           C  
ATOM      9  ND1 HIS A 985     -26.493  19.435  62.234  1.00 66.53           N  
ATOM     10  CD2 HIS A 985     -28.394  20.175  63.013  1.00 67.93           C  
ATOM     11  CE1 HIS A 985     -27.414  18.539  61.931  1.00 67.17           C  
ATOM     12  NE2 HIS A 985     -28.578  18.964  62.393  1.00 68.24           N  

CONECT    3    4
CONECT    4    3    5    7
CONECT    5    4    6
CONECT    6    5
CONECT    7    4    8
CONECT    8    7    9   10
CONECT    9    8   11
CONECT   10    8   12
CONECT   11    9   12
CONECT   12   10   11
