# Supplementary material for: Scoria: a Python module for manipulating 3D molecular data
Source: J Cheminform. 2017 Sep 18;9:52. doi: 10.1186/s13321-017-0237-8 (PMC5603467; doi:10.1186/s13321-017-0237-8)
Supplement: Supplementary file 2 — Additional file 2. An archived version of Scoria, without MDAnalysis support. [file 13321_2017_237_MOESM2_ESM.zip › scoria-1.0.0/scoria/sample-files/single_frame.pdb]

REMARK This is a remark.
ATOM      1  N   GLN A  52      42.237  16.800  35.823  1.00 12.04           N  
ATOM      2  CA  GLN A  52      41.667  17.015  34.477  1.00 10.21           C  
ATOM      3  C   GLN A  52      40.148  17.010  34.446  1.00 10.33           C  
ATOM      4  O   GLN A  52      39.564  17.006  33.382  1.00  9.88           O  
ATOM      5  CB  GLN A  52      42.228  15.967  33.522  1.00  9.36           C  
ATOM      6  CG  GLN A  52      43.734  16.095  33.352  1.00  9.40           C  
ATOM      7  CD  GLN A  52      44.170  17.346  32.622  1.00  8.47           C  
ATOM      8  OE1 GLN A  52      45.312  17.791  32.785  1.00 12.47           O  
ATOM      9  NE2 GLN A  52      43.296  17.915  31.849  1.00  8.79           N  
ATOM     10  N   SER A  53      39.488  17.025  35.604  1.00 11.01           N  
ATOM     11  CA  SER A  53      38.026  16.949  35.611  1.00 12.75           C  
ATOM     12  C   SER A  53      37.340  18.091  34.862  1.00 12.38           C  
ATOM     13  O   SER A  53      36.209  17.937  34.426  1.00 14.69           O  
ATOM     14  CB  SER A  53      37.462  16.890  37.026  1.00 13.59           C  
ATOM     15  OG  SER A  53      37.854  18.006  37.781  1.00 17.90           O  
ATOM     16  N   ASP A  54      38.012  19.228  34.730  1.00 11.65           N  
ATOM     17  CA  ASP A  54      37.455  20.341  33.968  1.00 11.85           C  
ATOM     18  C   ASP A  54      37.742  20.271  32.474  1.00 10.23           C  
ATOM     19  O   ASP A  54      37.168  21.045  31.722  1.00 11.10           O  
ATOM     20  CB  ASP A  54      37.947  21.667  34.531  1.00 13.04           C  
ATOM     21  CG  ASP A  54      37.464  21.907  35.937  1.00 16.08           C  
ATOM     22  OD1 ASP A  54      36.280  21.638  36.211  1.00 19.99           O  
ATOM     23  OD2 ASP A  54      38.207  22.360  36.811  1.00 21.76           O  
ATOM     24  N   PHE A  55      38.617  19.367  32.044  1.00  9.13           N  
ATOM     25  CA  PHE A  55      38.972  19.219  30.642  1.00  8.35           C  
ATOM     26  C   PHE A  55      37.915  18.485  29.848  1.00  8.87           C  
ATOM     27  O   PHE A  55      37.392  17.475  30.303  1.00 10.67           O  
ATOM     28  CB  PHE A  55      40.300  18.470  30.543  1.00  8.52           C  
ATOM     29  CG  PHE A  55      40.730  18.127  29.138  1.00  7.26           C  
ATOM     30  CD1 PHE A  55      41.050  19.110  28.229  1.00  7.47           C  
ATOM     31  CD2 PHE A  55      40.847  16.803  28.753  1.00  8.45           C  
ATOM     32  CE1 PHE A  55      41.470  18.763  26.957  1.00  8.40           C  
ATOM     33  CE2 PHE A  55      41.266  16.455  27.495  1.00  8.90           C  
ATOM     34  CZ  PHE A  55      41.584  17.426  26.589  1.00  9.37           C  
ATOM     35  N   SER A  56      37.615  18.984  28.653  1.00  8.47           N  
ATOM     36  CA  SER A  56      36.702  18.341  27.727  1.00  8.75           C  
ATOM     37  C   SER A  56      37.409  18.135  26.390  1.00  8.22           C  
ATOM     38  O   SER A  56      37.676  19.116  25.681  1.00  8.56           O  
ATOM     39  CB  SER A  56      35.476  19.231  27.540  1.00  9.47           C  
ATOM     40  OG  SER A  56      34.454  18.554  26.839  1.00 11.56           O  
ATOM     41  N   PRO A  57      37.729  16.888  26.033  1.00  8.33           N  
ATOM     42  CA  PRO A  57      38.409  16.649  24.754  1.00  8.76           C  
ATOM     43  C   PRO A  57      37.622  17.191  23.585  1.00  8.53           C  
ATOM     44  O   PRO A  57      36.400  17.105  23.551  1.00 10.15           O  
ATOM     45  CB  PRO A  57      38.525  15.124  24.677  1.00  9.69           C  
ATOM     46  CG  PRO A  57      38.403  14.640  26.059  1.00 11.00           C  
ATOM     47  CD  PRO A  57      37.508  15.628  26.772  1.00  9.30           C  
ATOM     48  N   TYR A  58      38.339  17.747  22.619  1.00  7.67           N  
ATOM     49  CA  TYR A  58      37.722  18.174  21.383  1.00  8.58           C  
ATOM     50  C   TYR A  58      37.720  16.916  20.539  1.00 10.08           C  
ATOM     51  O   TYR A  58      37.954  15.802  21.051  1.00 12.68           O  
ATOM     52  CB  TYR A  58      38.459  19.389  20.783  1.00  7.74           C  
ATOM     53  CG  TYR A  58      37.649  20.058  19.693  1.00  7.14           C  
ATOM     54  CD1 TYR A  58      36.490  20.749  19.989  1.00  7.63           C  
ATOM     55  CD2 TYR A  58      38.011  19.951  18.354  1.00  7.35           C  
ATOM     56  CE1 TYR A  58      35.725  21.321  18.986  1.00  6.97           C  
ATOM     57  CE2 TYR A  58      37.237  20.520  17.348  1.00  7.25           C  
ATOM     58  CZ  TYR A  58      36.095  21.188  17.671  1.00  6.13           C  
ATOM     59  OH  TYR A  58      35.360  21.745  16.658  1.00  7.63           O  
ATOM     60  N   ILE A  59      37.333  17.049  19.295  1.00 12.35           N  
ATOM     61  CA  ILE A  59      37.115  15.901  18.448  1.00 12.48           C  
ATOM     62  C   ILE A  59      38.089  15.820  17.302  1.00 11.76           C  
ATOM     63  O   ILE A  59      38.750  16.803  16.917  1.00 13.39           O  
ATOM     64  CB  ILE A  59      35.694  15.926  17.889  1.00 13.52           C  
ATOM     65  CG1 ILE A  59      35.445  17.222  17.112  1.00 15.44           C  
ATOM     66  CG2 ILE A  59      34.704  15.759  19.016  1.00 15.64           C  
ATOM     67  CD1 ILE A  59      34.256  17.154  16.212  1.00 17.64           C  
ATOM     68  N   GLU A  60      38.180  14.611  16.777  1.00 10.67           N  
ATOM     69  CA  GLU A  60      38.661  14.409  15.428  1.00 10.55           C  
ATOM     70  C   GLU A  60      37.481  14.459  14.452  1.00  8.69           C  
ATOM     71  O   GLU A  60      36.332  14.278  14.839  1.00 10.07           O  
ATOM     72  CB  GLU A  60      39.495  13.129  15.350  1.00 12.80           C  
ATOM     73  CG  GLU A  60      40.798  13.316  16.137  1.00 17.70           C  
ATOM     74  CD  GLU A  60      41.613  12.057  16.350  1.00 21.64           C  
ATOM     75  OE1 GLU A  60      41.570  11.155  15.484  1.00 23.57           O  
ATOM     76  OE2 GLU A  60      42.308  11.976  17.395  1.00 25.13           O  
ATOM     77  N   ILE A  61      37.793  14.733  13.206  1.00  6.90           N  
ATOM     78  CA  ILE A  61      36.779  14.950  12.200  1.00  7.13           C  
ATOM     79  C   ILE A  61      37.084  14.056  11.030  1.00  7.33           C  
ATOM     80  O   ILE A  61      38.219  13.998  10.572  1.00  8.79           O  
ATOM     81  CB  ILE A  61      36.757  16.443  11.793  1.00  6.83           C  
ATOM     82  CG1 ILE A  61      36.419  17.333  12.993  1.00  6.74           C  
ATOM     83  CG2 ILE A  61      35.749  16.663  10.695  1.00  6.97           C  
ATOM     84  CD1 ILE A  61      36.548  18.813  12.744  1.00  7.60           C  
ATOM     85  N   ASP A  62      36.066  13.372  10.530  1.00  6.96           N  
ATOM     86  CA  ASP A  62      36.254  12.425   9.448  1.00  7.34           C  
ATOM     87  C   ASP A  62      36.040  13.011   8.060  1.00  6.96           C  
ATOM     88  O   ASP A  62      35.232  13.916   7.872  1.00  6.52           O  
ATOM     89  CB  ASP A  62      35.294  11.244   9.583  1.00  8.39           C  
ATOM     90  CG  ASP A  62      35.411  10.521  10.881  1.00 11.97           C  
ATOM     91  OD1 ASP A  62      36.506  10.494  11.474  1.00 15.65           O  
ATOM     92  OD2 ASP A  62      34.418   9.952  11.370  1.00 17.75           O  
ATOM     93  N   LEU A  63      36.758  12.454   7.084  1.00  6.71           N  
ATOM     94  CA  LEU A  63      36.396  12.571   5.682  1.00  6.81           C  
ATOM     95  C   LEU A  63      35.017  11.951   5.504  1.00  7.10           C  
ATOM     96  O   LEU A  63      34.647  11.040   6.252  1.00  7.91           O  
ATOM     97  CB  LEU A  63      37.396  11.824   4.813  1.00  7.22           C  
ATOM     98  CG  LEU A  63      38.828  12.357   4.856  1.00  7.73           C  
ATOM     99  CD1 LEU A  63      39.771  11.385   4.148  1.00  8.36           C  
ATOM    100  CD2 LEU A  63      38.933  13.737   4.253  1.00  8.58           C  
ATOM    101  N   PRO A  64      34.242  12.400   4.526  1.00  7.30           N  
ATOM    102  CA  PRO A  64      32.886  11.862   4.349  1.00  7.38           C  
ATOM    103  C   PRO A  64      32.877  10.416   3.868  1.00  7.74           C  
ATOM    104  O   PRO A  64      33.404  10.094   2.797  1.00  8.70           O  
ATOM    105  CB  PRO A  64      32.270  12.793   3.299  1.00  8.12           C  
ATOM    106  CG  PRO A  64      33.462  13.342   2.535  1.00  7.13           C  
ATOM    107  CD  PRO A  64      34.540  13.481   3.572  1.00  7.55           C  
ATOM    108  N   SER A  65      32.257   9.546   4.658  1.00  8.35           N  
ATOM    109  CA  SER A  65      32.130   8.131   4.315  1.00  8.84           C  
ATOM    110  C   SER A  65      30.817   7.862   3.590  1.00  8.60           C  
ATOM    111  O   SER A  65      29.878   8.664   3.639  1.00  8.27           O  
ATOM    112  CB  SER A  65      32.191   7.250   5.568  1.00  9.54           C  
ATOM    113  OG  SER A  65      31.018   7.423   6.342  1.00 10.43           O  
ATOM    114  N   GLU A  66      30.748   6.713   2.924  1.00  9.13           N  
ATOM    115  CA  GLU A  66      29.508   6.316   2.271  1.00 10.14           C  
ATOM    116  C   GLU A  66      28.356   6.255   3.260  1.00  9.39           C  
ATOM    117  O   GLU A  66      27.277   6.760   2.981  1.00  9.78           O  
ATOM    118  CB  GLU A  66      29.642   4.957   1.552  1.00 11.33           C  
ATOM    119  CG  GLU A  66      28.306   4.414   1.019  1.00 15.93           C  
ATOM    120  CD  GLU A  66      28.433   3.123   0.242  1.00 20.49           C  
ATOM    121  OE1 GLU A  66      28.933   2.141   0.821  1.00 23.61           O  
ATOM    122  OE2 GLU A  66      28.019   3.089  -0.939  1.00 25.25           O  
ATOM    123  N   SER A  67      28.585   5.632   4.407  1.00  9.14           N  
ATOM    124  CA  SER A  67      27.500   5.447   5.369  1.00 10.01           C  
ATOM    125  C   SER A  67      27.067   6.771   5.976  1.00  8.81           C  
ATOM    126  O   SER A  67      25.882   6.991   6.211  1.00  9.60           O  
ATOM    127  CB  SER A  67      27.874   4.458   6.473  1.00 11.61           C  
ATOM    128  OG  SER A  67      28.977   4.872   7.232  1.00 14.26           O  
ATOM    129  N   ARG A  68      28.017   7.667   6.221  1.00  8.58           N  
ATOM    130  CA  ARG A  68      27.693   8.974   6.785  1.00  8.32           C  
ATOM    131  C   ARG A  68      26.824   9.757   5.813  1.00  8.01           C  
ATOM    132  O   ARG A  68      25.796  10.325   6.203  1.00  7.98           O  
ATOM    133  CB  ARG A  68      28.955   9.785   7.107  1.00  8.65           C  
ATOM    134  CG  ARG A  68      28.649  11.128   7.782  1.00  8.97           C  
ATOM    135  CD  ARG A  68      28.366  10.995   9.266  1.00  9.86           C  
ATOM    136  NE  ARG A  68      29.617  10.789   9.969  1.00  9.23           N  
ATOM    137  CZ  ARG A  68      30.474  11.757  10.265  1.00  8.88           C  
ATOM    138  NH1 ARG A  68      30.148  13.034  10.076  1.00  9.14           N  
ATOM    139  NH2 ARG A  68      31.642  11.441  10.803  1.00  9.93           N  
ATOM    140  N   ILE A  69      27.229   9.824   4.555  1.00  7.72           N  
ATOM    141  CA  ILE A  69      26.494  10.586   3.566  1.00  7.90           C  
ATOM    142  C   ILE A  69      25.093  10.004   3.380  1.00  8.35           C  
ATOM    143  O   ILE A  69      24.116  10.740   3.335  1.00  8.77           O  
ATOM    144  CB  ILE A  69      27.280  10.669   2.238  1.00  8.29           C  
ATOM    145  CG1 ILE A  69      28.568  11.485   2.415  1.00  8.01           C  
ATOM    146  CG2 ILE A  69      26.414  11.244   1.119  1.00  9.03           C  
ATOM    147  CD1 ILE A  69      28.371  12.938   2.863  1.00  8.71           C  
ATOM    148  N   GLN A  70      24.978   8.687   3.301  1.00  9.03           N  
ATOM    149  CA  GLN A  70      23.663   8.065   3.154  1.00  9.97           C  
ATOM    150  C   GLN A  70      22.760   8.408   4.337  1.00  9.86           C  
ATOM    151  O   GLN A  70      21.590   8.713   4.159  1.00 10.39           O  
ATOM    152  CB  GLN A  70      23.802   6.548   3.000  1.00 11.39           C  
ATOM    153  CG  GLN A  70      24.345   6.122   1.634  1.00 15.15           C  
ATOM    154  CD  GLN A  70      24.586   4.613   1.506  1.00 19.50           C  
ATOM    155  OE1 GLN A  70      24.649   4.085   0.390  1.00 25.55           O  
ATOM    156  NE2 GLN A  70      24.751   3.927   2.639  1.00 21.99           N  
ATOM    157  N   SER A  71      23.313   8.370   5.539  1.00  9.16           N  
ATOM    158  CA  SER A  71      22.538   8.672   6.737  1.00  9.41           C  
ATOM    159  C   SER A  71      22.139  10.142   6.811  1.00  8.82           C  
ATOM    160  O   SER A  71      21.038  10.469   7.249  1.00  9.42           O  
ATOM    161  CB  SER A  71      23.330   8.303   7.980  1.00 10.04           C  
ATOM    162  OG  SER A  71      23.470   6.912   8.117  1.00 14.22           O  
ATOM    163  N   LEU A  72      23.025  11.035   6.393  1.00  7.98           N  
ATOM    164  CA  LEU A  72      22.700  12.454   6.385  1.00  7.91           C  
ATOM    165  C   LEU A  72      21.559  12.750   5.425  1.00  8.47           C  
ATOM    166  O   LEU A  72      20.677  13.537   5.738  1.00  9.08           O  
ATOM    167  CB  LEU A  72      23.937  13.291   6.066  1.00  7.31           C  
ATOM    168  CG  LEU A  72      24.961  13.356   7.203  1.00  7.27           C  
ATOM    169  CD1 LEU A  72      26.247  13.996   6.730  1.00  7.32           C  
ATOM    170  CD2 LEU A  72      24.421  14.102   8.419  1.00  7.53           C  
ATOM    171  N   HIS A  73      21.531  12.080   4.287  1.00  9.11           N  
ATOM    172  CA  HIS A  73      20.392  12.239   3.387  1.00 10.66           C  
ATOM    173  C   HIS A  73      19.112  11.631   3.938  1.00 11.06           C  
ATOM    174  O   HIS A  73      18.081  12.290   3.955  1.00 11.72           O  
ATOM    175  CB  HIS A  73      20.711  11.686   2.016  1.00 11.39           C  
ATOM    176  CG  HIS A  73      21.579  12.598   1.224  1.00 12.21           C  
ATOM    177  ND1 HIS A  73      21.077  13.656   0.500  1.00 15.54           N  
ATOM    178  CD2 HIS A  73      22.925  12.688   1.132  1.00 15.34           C  
ATOM    179  CE1 HIS A  73      22.073  14.308  -0.072  1.00 15.27           C  
ATOM    180  NE2 HIS A  73      23.205  13.744   0.302  1.00 16.00           N  
ATOM    181  N   LYS A  74      19.190  10.402   4.427  1.00 11.31           N  
ATOM    182  CA  LYS A  74      17.993   9.689   4.878  1.00 12.24           C  
ATOM    183  C   LYS A  74      17.318  10.385   6.052  1.00 11.98           C  
ATOM    184  O   LYS A  74      16.084  10.418   6.144  1.00 13.11           O  
ATOM    185  CB  LYS A  74      18.335   8.242   5.246  1.00 12.91           C  
ATOM    186  CG  LYS A  74      17.127   7.395   5.620  1.00 17.37           C  
ATOM    187  CD  LYS A  74      16.113   7.287   4.476  1.00 22.78           C  
ATOM    188  CE  LYS A  74      15.121   6.149   4.706  1.00 25.42           C  
ATOM    189  NZ  LYS A  74      14.309   5.856   3.497  1.00 28.28           N  
ATOM    190  N   SER A  75      18.123  10.938   6.951  1.00 11.07           N  
ATOM    191  CA  SER A  75      17.621  11.627   8.128  1.00 11.13           C  
ATOM    192  C   SER A  75      16.975  12.967   7.807  1.00 10.90           C  
ATOM    193  O   SER A  75      16.318  13.538   8.663  1.00 12.48           O  
ATOM    194  CB  SER A  75      18.750  11.878   9.116  1.00 11.16           C  
ATOM    195  OG  SER A  75      19.719  12.744   8.551  1.00 10.33           O  
ATOM    196  N   GLY A  76      17.193  13.497   6.610  1.00 10.13           N  
ATOM    197  CA  GLY A  76      16.750  14.833   6.275  1.00 10.10           C  
ATOM    198  C   GLY A  76      17.766  15.916   6.584  1.00  9.05           C  
ATOM    199  O   GLY A  76      17.565  17.064   6.193  1.00 10.10           O  
ATOM    200  N   LEU A  77      18.864  15.570   7.261  1.00  8.52           N  
ATOM    201  CA  LEU A  77      19.818  16.590   7.668  1.00  8.03           C  
ATOM    202  C   LEU A  77      20.554  17.221   6.488  1.00  7.21           C  
ATOM    203  O   LEU A  77      20.877  18.401   6.541  1.00  7.89           O  
ATOM    204  CB  LEU A  77      20.815  16.020   8.660  1.00  8.06           C  
ATOM    205  CG  LEU A  77      20.235  15.696  10.031  1.00  9.09           C  
ATOM    206  CD1 LEU A  77      21.234  14.940  10.837  1.00 10.45           C  
ATOM    207  CD2 LEU A  77      19.791  16.934  10.762  1.00 11.72           C  
ATOM    208  N   ALA A  78      20.808  16.462   5.424  1.00  7.83           N  
ATOM    209  CA  ALA A  78      21.581  16.968   4.295  1.00  8.47           C  
ATOM    210  C   ALA A  78      20.884  18.141   3.614  1.00  8.53           C  
ATOM    211  O   ALA A  78      21.533  19.032   3.088  1.00  9.36           O  
ATOM    212  CB  ALA A  78      21.839  15.872   3.289  1.00  9.03           C  
ATOM    213  N   ALA A  79      19.550  18.145   3.630  1.00  9.47           N  
ATOM    214  CA  ALA A  79      18.752  19.184   2.970  1.00 10.09           C  
ATOM    215  C   ALA A  79      18.653  20.471   3.783  1.00  9.92           C  
ATOM    216  O   ALA A  79      18.143  21.473   3.292  1.00 11.33           O  
ATOM    217  CB  ALA A  79      17.360  18.646   2.708  1.00 10.82           C  
ATOM    218  N   GLN A  80      19.116  20.441   5.033  1.00  9.26           N  
ATOM    219  CA  GLN A  80      19.085  21.596   5.919  1.00  9.29           C  
ATOM    220  C   GLN A  80      20.326  22.465   5.664  1.00  9.11           C  
ATOM    221  O   GLN A  80      20.956  22.333   4.625  1.00  9.99           O  
ATOM    222  CB  GLN A  80      18.933  21.118   7.359  1.00  9.29           C  
ATOM    223  CG  GLN A  80      17.629  20.324   7.551  1.00 10.26           C  
ATOM    224  CD  GLN A  80      17.451  19.716   8.934  1.00 12.16           C  
ATOM    225  OE1 GLN A  80      18.187  20.005   9.855  1.00 12.95           O  
ATOM    226  NE2 GLN A  80      16.436  18.870   9.074  1.00 15.56           N  
ATOM    227  N   GLU A  81      20.643  23.377   6.573  1.00  8.73           N  
ATOM    228  CA  GLU A  81      21.690  24.368   6.333  1.00  8.29           C  
ATOM    229  C   GLU A  81      23.011  23.942   6.965  1.00  6.84           C  
ATOM    230  O   GLU A  81      23.063  23.575   8.143  1.00  6.87           O  
ATOM    231  CB  GLU A  81      21.292  25.723   6.915  1.00  9.67           C  
ATOM    232  CG  GLU A  81      20.281  26.580   6.168  1.00 13.76           C  
ATOM    233  CD  GLU A  81      20.492  28.042   6.545  1.00 16.85           C  
ATOM    234  OE1 GLU A  81      21.004  28.826   5.719  1.00 18.18           O  
ATOM    235  OE2 GLU A  81      20.210  28.388   7.713  1.00 19.24           O  
ATOM    236  N   TRP A  82      24.055  24.069   6.162  1.00  6.78           N  
ATOM    237  CA  TRP A  82      25.428  23.727   6.498  1.00  5.64           C  
ATOM    238  C   TRP A  82      26.323  24.892   6.106  1.00  5.61           C  
ATOM    239  O   TRP A  82      25.987  25.707   5.245  1.00  6.42           O  
ATOM    240  CB  TRP A  82      25.861  22.476   5.715  1.00  6.41           C  
ATOM    241  CG  TRP A  82      25.084  21.243   6.054  1.00  6.10           C  
ATOM    242  CD1 TRP A  82      23.780  20.996   5.757  1.00  6.25           C  
ATOM    243  CD2 TRP A  82      25.558  20.090   6.748  1.00  5.81           C  
ATOM    244  NE1 TRP A  82      23.407  19.771   6.247  1.00  6.29           N  
ATOM    245  CE2 TRP A  82      24.477  19.195   6.865  1.00  6.66           C  
ATOM    246  CE3 TRP A  82      26.794  19.722   7.294  1.00  6.08           C  
ATOM    247  CZ2 TRP A  82      24.599  17.961   7.483  1.00  7.04           C  
ATOM    248  CZ3 TRP A  82      26.914  18.497   7.903  1.00  6.38           C  
ATOM    249  CH2 TRP A  82      25.832  17.632   7.997  1.00  7.28           C  
ATOM    250  N   VAL A  83      27.495  24.938   6.725  1.00  5.50           N  
ATOM    251  CA  VAL A  83      28.558  25.853   6.334  1.00  5.35           C  
ATOM    252  C   VAL A  83      29.852  25.080   6.127  1.00  5.46           C  
ATOM    253  O   VAL A  83      30.092  24.049   6.745  1.00  6.18           O  
ATOM    254  CB  VAL A  83      28.792  26.978   7.383  1.00  5.76           C  
ATOM    255  CG1 VAL A  83      27.590  27.932   7.390  1.00  6.61           C  
ATOM    256  CG2 VAL A  83      29.071  26.406   8.787  1.00  6.54           C  
ATOM    257  N   ALA A  84      30.707  25.624   5.272  1.00  5.43           N  
ATOM    258  CA  ALA A  84      32.110  25.240   5.201  1.00  5.06           C  
ATOM    259  C   ALA A  84      32.946  26.392   5.715  1.00  5.11           C  
ATOM    260  O   ALA A  84      32.764  27.514   5.253  1.00  5.97           O  
ATOM    261  CB  ALA A  84      32.527  24.920   3.791  1.00  6.31           C  
ATOM    262  N   CYS A  85      33.852  26.124   6.654  1.00  4.78           N  
ATOM    263  CA  CYS A  85      34.795  27.114   7.154  1.00  4.73           C  
ATOM    264  C   CYS A  85      36.205  26.576   6.987  1.00  4.63           C  
ATOM    265  O   CYS A  85      36.421  25.390   6.800  1.00  4.76           O  
ATOM    266  CB  CYS A  85      34.535  27.427   8.627  1.00  5.52           C  
ATOM    267  SG  CYS A  85      32.869  28.017   9.012  1.00  7.11           S  
ATOM    268  N   GLU A  86      37.190  27.455   7.078  1.00  4.62           N  
ATOM    269  CA  GLU A  86      38.571  27.044   6.878  1.00  4.45           C  
ATOM    270  C   GLU A  86      39.020  26.076   7.969  1.00  4.37           C  
ATOM    271  O   GLU A  86      38.754  26.297   9.154  1.00  4.85           O  
ATOM    272  CB  GLU A  86      39.465  28.281   6.845  1.00  5.19           C  
ATOM    273  CG  GLU A  86      40.931  27.959   6.607  1.00  4.98           C  
ATOM    274  CD  GLU A  86      41.812  29.159   6.344  1.00  6.64           C  
ATOM    275  OE1 GLU A  86      41.342  30.314   6.471  1.00  7.94           O  
ATOM    276  OE2 GLU A  86      43.012  28.933   6.041  1.00  6.62           O  
ATOM    277  N   LYS A  87      39.723  25.026   7.552  1.00  3.83           N  
ATOM    278  CA  LYS A  87      40.425  24.140   8.472  1.00  3.94           C  
ATOM    279  C   LYS A  87      41.850  24.659   8.607  1.00  3.95           C  
ATOM    280  O   LYS A  87      42.583  24.714   7.619  1.00  4.64           O  
ATOM    281  CB  LYS A  87      40.406  22.700   7.983  1.00  4.21           C  
ATOM    282  CG  LYS A  87      40.812  21.716   9.060  1.00  4.82           C  
ATOM    283  CD  LYS A  87      40.599  20.285   8.636  1.00  5.64           C  
ATOM    284  CE  LYS A  87      40.745  19.292   9.788  1.00  6.04           C  
ATOM    285  NZ  LYS A  87      42.137  19.250  10.300  1.00  6.11           N  
ATOM    286  N   VAL A  88      42.191  25.106   9.813  1.00  4.11           N  
ATOM    287  CA  VAL A  88      43.484  25.722  10.086  1.00  4.45           C  
ATOM    288  C   VAL A  88      44.463  24.675  10.618  1.00  3.93           C  
ATOM    289  O   VAL A  88      44.131  23.888  11.506  1.00  4.74           O  
ATOM    290  CB  VAL A  88      43.302  26.914  11.068  1.00  4.47           C  
ATOM    291  CG1 VAL A  88      44.644  27.493  11.514  1.00  5.48           C  
ATOM    292  CG2 VAL A  88      42.459  27.975  10.373  1.00  5.25           C  
ATOM    293  N   HIS A  89      45.670  24.687  10.054  1.00  4.36           N  
ATOM    294  CA  HIS A  89      46.730  23.760  10.416  1.00  4.44           C  
ATOM    295  C   HIS A  89      47.626  24.352  11.490  1.00  4.47           C  
ATOM    296  O   HIS A  89      48.645  24.992  11.200  1.00  5.45           O  
ATOM    297  CB  HIS A  89      47.539  23.442   9.194  1.00  5.39           C  
ATOM    298  CG  HIS A  89      48.572  22.385   9.383  1.00  5.84           C  
ATOM    299  ND1 HIS A  89      48.273  21.121   9.793  1.00  7.90           N  
ATOM    300  CD2 HIS A  89      49.912  22.427   9.275  1.00  9.92           C  
ATOM    301  CE1 HIS A  89      49.367  20.386   9.781  1.00  7.28           C  
ATOM    302  NE2 HIS A  89      50.363  21.139   9.389  1.00  7.99           N  
ATOM    303  N   GLY A  90      47.212  24.171  12.734  1.00  4.84           N  
ATOM    304  CA  GLY A  90      47.977  24.569  13.905  1.00  4.82           C  
ATOM    305  C   GLY A  90      47.968  23.416  14.884  1.00  4.31           C  
ATOM    306  O   GLY A  90      48.231  22.268  14.522  1.00  5.30           O  
ATOM    307  N   THR A  91      47.650  23.727  16.133  1.00  4.47           N  
ATOM    308  CA  THR A  91      47.488  22.698  17.144  1.00  5.08           C  
ATOM    309  C   THR A  91      46.227  23.006  17.947  1.00  4.89           C  
ATOM    310  O   THR A  91      45.848  24.161  18.123  1.00  4.88           O  
ATOM    311  CB  THR A  91      48.776  22.587  17.981  1.00  5.80           C  
ATOM    312  OG1 THR A  91      48.738  21.401  18.776  1.00  7.22           O  
ATOM    313  CG2 THR A  91      48.947  23.756  18.929  1.00  7.35           C  
ATOM    314  N   ASN A  92      45.560  21.960  18.391  1.00  4.91           N  
ATOM    315  CA  ASN A  92      44.301  22.113  19.093  1.00  5.14           C  
ATOM    316  C   ASN A  92      44.489  22.853  20.414  1.00  4.84           C  
ATOM    317  O   ASN A  92      45.438  22.578  21.157  1.00  5.79           O  
ATOM    318  CB  ASN A  92      43.702  20.727  19.353  1.00  5.44           C  
ATOM    319  CG  ASN A  92      42.298  20.794  19.874  1.00  6.04           C  
ATOM    320  OD1 ASN A  92      42.067  20.782  21.077  1.00  9.32           O  
ATOM    321  ND2 ASN A  92      41.350  20.907  18.972  1.00  6.71           N  
ATOM    322  N   PHE A  93      43.585  23.765  20.710  1.00  5.58           N  
ATOM    323  CA  PHE A  93      43.744  24.595  21.888  1.00  6.28           C  
ATOM    324  C   PHE A  93      42.372  24.872  22.491  1.00  6.64           C  
ATOM    325  O   PHE A  93      41.336  24.938  21.797  1.00 11.84           O  
ATOM    326  CB  PHE A  93      44.514  25.854  21.484  1.00  6.74           C  
ATOM    327  CG  PHE A  93      45.044  26.656  22.642  1.00  6.65           C  
ATOM    328  CD1 PHE A  93      46.235  26.319  23.260  1.00  8.52           C  
ATOM    329  CD2 PHE A  93      44.360  27.767  23.113  1.00  6.80           C  
ATOM    330  CE1 PHE A  93      46.720  27.067  24.325  1.00  9.10           C  
ATOM    331  CE2 PHE A  93      44.847  28.519  24.178  1.00  8.18           C  
ATOM    332  CZ  PHE A  93      46.031  28.162  24.776  1.00  8.89           C  
ATOM    333  N   GLY A  94      42.300  24.959  23.791  1.00  5.27           N  
ATOM    334  CA  GLY A  94      41.063  25.306  24.447  1.00  5.53           C  
ATOM    335  C   GLY A  94      41.307  26.336  25.528  1.00  5.32           C  
ATOM    336  O   GLY A  94      42.275  26.237  26.289  1.00  6.37           O  
ATOM    337  N   ILE A  95      40.417  27.313  25.600  1.00  5.38           N  
ATOM    338  CA  ILE A  95      40.413  28.316  26.652  1.00  5.67           C  
ATOM    339  C   ILE A  95      39.185  28.061  27.513  1.00  6.00           C  
ATOM    340  O   ILE A  95      38.057  28.034  27.030  1.00  6.51           O  
ATOM    341  CB  ILE A  95      40.343  29.725  26.042  1.00  6.28           C  
ATOM    342  CG1 ILE A  95      41.534  29.973  25.112  1.00  7.15           C  
ATOM    343  CG2 ILE A  95      40.270  30.771  27.132  1.00  7.90           C  
ATOM    344  CD1 ILE A  95      41.367  31.118  24.145  1.00  8.23           C  
ATOM    345  N   TYR A  96      39.433  27.859  28.798  1.00  6.44           N  
ATOM    346  CA  TYR A  96      38.417  27.482  29.757  1.00  7.18           C  
ATOM    347  C   TYR A  96      38.202  28.577  30.791  1.00  7.54           C  
ATOM    348  O   TYR A  96      39.158  29.130  31.312  1.00  8.77           O  
ATOM    349  CB  TYR A  96      38.872  26.235  30.517  1.00  7.82           C  
ATOM    350  CG  TYR A  96      38.843  24.964  29.703  1.00  7.38           C  
ATOM    351  CD1 TYR A  96      37.934  23.971  29.993  1.00  7.62           C  
ATOM    352  CD2 TYR A  96      39.720  24.749  28.639  1.00  7.58           C  
ATOM    353  CE1 TYR A  96      37.871  22.814  29.270  1.00  8.09           C  
ATOM    354  CE2 TYR A  96      39.659  23.587  27.890  1.00  7.82           C  
ATOM    355  CZ  TYR A  96      38.726  22.620  28.218  1.00  7.05           C  
ATOM    356  OH  TYR A  96      38.628  21.447  27.518  1.00  8.76           O  
ATOM    357  N   LEU A  97      36.940  28.832  31.123  1.00  7.39           N  
ATOM    358  CA  LEU A  97      36.602  29.617  32.301  1.00  7.48           C  
ATOM    359  C   LEU A  97      35.731  28.717  33.170  1.00  8.25           C  
ATOM    360  O   LEU A  97      34.679  28.249  32.754  1.00  9.30           O  
ATOM    361  CB  LEU A  97      35.855  30.893  31.933  1.00  8.20           C  
ATOM    362  CG  LEU A  97      35.619  31.870  33.083  1.00 10.44           C  
ATOM    363  CD1 LEU A  97      36.893  32.376  33.661  1.00 12.92           C  
ATOM    364  CD2 LEU A  97      34.813  33.035  32.587  1.00 13.72           C  
ATOM    365  N   ILE A  98      36.192  28.453  34.388  1.00  9.59           N  
ATOM    366  CA  ILE A  98      35.572  27.483  35.291  1.00 11.31           C  
ATOM    367  C   ILE A  98      35.063  28.195  36.537  1.00 13.03           C  
ATOM    368  O   ILE A  98      35.846  28.803  37.223  1.00 13.62           O  
ATOM    369  CB  ILE A  98      36.626  26.432  35.705  1.00 11.51           C  
ATOM    370  CG1 ILE A  98      37.266  25.760  34.478  1.00 14.23           C  
ATOM    371  CG2 ILE A  98      36.041  25.420  36.713  1.00 12.82           C  
ATOM    372  CD1 ILE A  98      36.407  24.977  33.692  1.00 17.84           C  
ATOM    373  N   ASN A  99      33.755  28.126  36.771  1.00 13.87           N  
ATOM    374  CA  ASN A  99      33.124  28.671  37.963  1.00 15.86           C  
ATOM    375  C   ASN A  99      33.287  27.740  39.147  1.00 16.91           C  
ATOM    376  O   ASN A  99      33.064  26.526  39.060  1.00 18.08           O  
ATOM    377  CB  ASN A  99      31.634  28.888  37.739  1.00 16.88           C  
ATOM    378  CG  ASN A  99      30.971  29.502  38.937  1.00 18.71           C  
ATOM    379  OD1 ASN A  99      30.409  28.800  39.777  1.00 21.30           O  
ATOM    380  ND2 ASN A  99      31.073  30.813  39.052  1.00 20.44           N  
ATOM    381  N   GLN A 100      33.694  28.340  40.249  1.00 17.83           N  
ATOM    382  CA  GLN A 100      33.844  27.655  41.518  1.00 19.07           C  
ATOM    383  C   GLN A 100      33.106  28.467  42.579  1.00 19.98           C  
ATOM    384  O   GLN A 100      33.696  28.935  43.547  1.00 20.42           O  
ATOM    385  CB  GLN A 100      35.326  27.532  41.833  1.00 19.00           C  
ATOM    386  CG  GLN A 100      36.072  26.694  40.803  1.00 20.95           C  
ATOM    387  CD  GLN A 100      37.569  26.712  40.988  1.00 23.06           C  
ATOM    388  OE1 GLN A 100      38.112  27.582  41.673  1.00 25.81           O  
ATOM    389  NE2 GLN A 100      38.248  25.753  40.365  1.00 24.14           N  
ATOM    390  N   GLY A 101      31.803  28.633  42.384  1.00 21.10           N  
ATOM    391  CA  GLY A 101      30.973  29.381  43.319  1.00 21.76           C  
ATOM    392  C   GLY A 101      31.099  30.883  43.122  1.00 22.45           C  
ATOM    393  O   GLY A 101      30.743  31.399  42.061  1.00 22.91           O  
ATOM    394  N   ASP A 102      31.617  31.594  44.126  1.00 23.19           N  
ATOM    395  CA  ASP A 102      31.788  33.054  44.029  1.00 23.87           C  
ATOM    396  C   ASP A 102      33.144  33.431  43.435  1.00 23.12           C  
ATOM    397  O   ASP A 102      33.490  34.611  43.376  1.00 23.97           O  
ATOM    398  CB  ASP A 102      31.616  33.777  45.382  1.00 24.59           C  
ATOM    399  CG  ASP A 102      31.047  32.897  46.460  1.00 27.28           C  
ATOM    400  OD1 ASP A 102      29.909  32.403  46.292  1.00 31.96           O  
ATOM    401  OD2 ASP A 102      31.670  32.656  47.515  1.00 30.79           O  
