# Supplementary material for: Scoria: a Python module for manipulating 3D molecular data
Source: J Cheminform. 2017 Sep 18;9:52. doi: 10.1186/s13321-017-0237-8 (PMC5603467; doi:10.1186/s13321-017-0237-8)
Supplement: Supplementary file 2 — Additional file 2. An archived version of Scoria, without MDAnalysis support. [file 13321_2017_237_MOESM2_ESM.zip › scoria-1.0.0/scoria/sample-files/single_frame.psf]

PSF

       1 !NTITLE
 REMARKS VMD-generated NAMD/X-Plor PSF structure file

     401 !NATOM
       1      52   GLN  N    N      0.000000       14.0067           0
       2      52   GLN  CA   CA     0.000000       12.0107           0
       3      52   GLN  C    C      0.000000       12.0107           0
       4      52   GLN  O    O      0.000000       15.9994           0
       5      52   GLN  CB   CB     0.000000       12.0107           0
       6      52   GLN  CG   CG     0.000000       12.0107           0
       7      52   GLN  CD   CD     0.000000       12.0107           0
       8      52   GLN  OE1  OE1    0.000000       15.9994           0
       9      52   GLN  NE2  NE2    0.000000       14.0067           0
      10      53   SER  N    N      0.000000       14.0067           0
      11      53   SER  CA   CA     0.000000       12.0107           0
      12      53   SER  C    C      0.000000       12.0107           0
      13      53   SER  O    O      0.000000       15.9994           0
      14      53   SER  CB   CB     0.000000       12.0107           0
      15      53   SER  OG   OG     0.000000       15.9994           0
      16      54   ASP  N    N      0.000000       14.0067           0
      17      54   ASP  CA   CA     0.000000       12.0107           0
      18      54   ASP  C    C      0.000000       12.0107           0
      19      54   ASP  O    O      0.000000       15.9994           0
      20      54   ASP  CB   CB     0.000000       12.0107           0
      21      54   ASP  CG   CG     0.000000       12.0107           0
      22      54   ASP  OD1  OD1    0.000000       15.9994           0
      23      54   ASP  OD2  OD2    0.000000       15.9994           0
      24      55   PHE  N    N      0.000000       14.0067           0
      25      55   PHE  CA   CA     0.000000       12.0107           0
      26      55   PHE  C    C      0.000000       12.0107           0
      27      55   PHE  O    O      0.000000       15.9994           0
      28      55   PHE  CB   CB     0.000000       12.0107           0
      29      55   PHE  CG   CG     0.000000       12.0107           0
      30      55   PHE  CD1  CD1    0.000000       12.0107           0
      31      55   PHE  CD2  CD2    0.000000       12.0107           0
      32      55   PHE  CE1  CE1    0.000000       12.0107           0
      33      55   PHE  CE2  CE2    0.000000       12.0107           0
      34      55   PHE  CZ   CZ     0.000000       12.0107           0
      35      56   SER  N    N      0.000000       14.0067           0
      36      56   SER  CA   CA     0.000000       12.0107           0
      37      56   SER  C    C      0.000000       12.0107           0
      38      56   SER  O    O      0.000000       15.9994           0
      39      56   SER  CB   CB     0.000000       12.0107           0
      40      56   SER  OG   OG     0.000000       15.9994           0
      41      57   PRO  N    N      0.000000       14.0067           0
      42      57   PRO  CA   CA     0.000000       12.0107           0
      43      57   PRO  C    C      0.000000       12.0107           0
      44      57   PRO  O    O      0.000000       15.9994           0
      45      57   PRO  CB   CB     0.000000       12.0107           0
      46      57   PRO  CG   CG     0.000000       12.0107           0
      47      57   PRO  CD   CD     0.000000       12.0107           0
      48      58   TYR  N    N      0.000000       14.0067           0
      49      58   TYR  CA   CA     0.000000       12.0107           0
      50      58   TYR  C    C      0.000000       12.0107           0
      51      58   TYR  O    O      0.000000       15.9994           0
      52      58   TYR  CB   CB     0.000000       12.0107           0
      53      58   TYR  CG   CG     0.000000       12.0107           0
      54      58   TYR  CD1  CD1    0.000000       12.0107           0
      55      58   TYR  CD2  CD2    0.000000       12.0107           0
      56      58   TYR  CE1  CE1    0.000000       12.0107           0
      57      58   TYR  CE2  CE2    0.000000       12.0107           0
      58      58   TYR  CZ   CZ     0.000000       12.0107           0
      59      58   TYR  OH   OH     0.000000       15.9994           0
      60      59   ILE  N    N      0.000000       14.0067           0
      61      59   ILE  CA   CA     0.000000       12.0107           0
      62      59   ILE  C    C      0.000000       12.0107           0
      63      59   ILE  O    O      0.000000       15.9994           0
      64      59   ILE  CB   CB     0.000000       12.0107           0
      65      59   ILE  CG1  CG1    0.000000       12.0107           0
      66      59   ILE  CG2  CG2    0.000000       12.0107           0
      67      59   ILE  CD1  CD1    0.000000       12.0107           0
      68      60   GLU  N    N      0.000000       14.0067           0
      69      60   GLU  CA   CA     0.000000       12.0107           0
      70      60   GLU  C    C      0.000000       12.0107           0
      71      60   GLU  O    O      0.000000       15.9994           0
      72      60   GLU  CB   CB     0.000000       12.0107           0
      73      60   GLU  CG   CG     0.000000       12.0107           0
      74      60   GLU  CD   CD     0.000000       12.0107           0
      75      60   GLU  OE1  OE1    0.000000       15.9994           0
      76      60   GLU  OE2  OE2    0.000000       15.9994           0
      77      61   ILE  N    N      0.000000       14.0067           0
      78      61   ILE  CA   CA     0.000000       12.0107           0
      79      61   ILE  C    C      0.000000       12.0107           0
      80      61   ILE  O    O      0.000000       15.9994           0
      81      61   ILE  CB   CB     0.000000       12.0107           0
      82      61   ILE  CG1  CG1    0.000000       12.0107           0
      83      61   ILE  CG2  CG2    0.000000       12.0107           0
      84      61   ILE  CD1  CD1    0.000000       12.0107           0
      85      62   ASP  N    N      0.000000       14.0067           0
      86      62   ASP  CA   CA     0.000000       12.0107           0
      87      62   ASP  C    C      0.000000       12.0107           0
      88      62   ASP  O    O      0.000000       15.9994           0
      89      62   ASP  CB   CB     0.000000       12.0107           0
      90      62   ASP  CG   CG     0.000000       12.0107           0
      91      62   ASP  OD1  OD1    0.000000       15.9994           0
      92      62   ASP  OD2  OD2    0.000000       15.9994           0
      93      63   LEU  N    N      0.000000       14.0067           0
      94      63   LEU  CA   CA     0.000000       12.0107           0
      95      63   LEU  C    C      0.000000       12.0107           0
      96      63   LEU  O    O      0.000000       15.9994           0
      97      63   LEU  CB   CB     0.000000       12.0107           0
      98      63   LEU  CG   CG     0.000000       12.0107           0
      99      63   LEU  CD1  CD1    0.000000       12.0107           0
     100      63   LEU  CD2  CD2    0.000000       12.0107           0
     101      64   PRO  N    N      0.000000       14.0067           0
     102      64   PRO  CA   CA     0.000000       12.0107           0
     103      64   PRO  C    C      0.000000       12.0107           0
     104      64   PRO  O    O      0.000000       15.9994           0
     105      64   PRO  CB   CB     0.000000       12.0107           0
     106      64   PRO  CG   CG     0.000000       12.0107           0
     107      64   PRO  CD   CD     0.000000       12.0107           0
     108      65   SER  N    N      0.000000       14.0067           0
     109      65   SER  CA   CA     0.000000       12.0107           0
     110      65   SER  C    C      0.000000       12.0107           0
     111      65   SER  O    O      0.000000       15.9994           0
     112      65   SER  CB   CB     0.000000       12.0107           0
     113      65   SER  OG   OG     0.000000       15.9994           0
     114      66   GLU  N    N      0.000000       14.0067           0
     115      66   GLU  CA   CA     0.000000       12.0107           0
     116      66   GLU  C    C      0.000000       12.0107           0
     117      66   GLU  O    O      0.000000       15.9994           0
     118      66   GLU  CB   CB     0.000000       12.0107           0
     119      66   GLU  CG   CG     0.000000       12.0107           0
     120      66   GLU  CD   CD     0.000000       12.0107           0
     121      66   GLU  OE1  OE1    0.000000       15.9994           0
     122      66   GLU  OE2  OE2    0.000000       15.9994           0
     123      67   SER  N    N      0.000000       14.0067           0
     124      67   SER  CA   CA     0.000000       12.0107           0
     125      67   SER  C    C      0.000000       12.0107           0
     126      67   SER  O    O      0.000000       15.9994           0
     127      67   SER  CB   CB     0.000000       12.0107           0
     128      67   SER  OG   OG     0.000000       15.9994           0
     129      68   ARG  N    N      0.000000       14.0067           0
     130      68   ARG  CA   CA     0.000000       12.0107           0
     131      68   ARG  C    C      0.000000       12.0107           0
     132      68   ARG  O    O      0.000000       15.9994           0
     133      68   ARG  CB   CB     0.000000       12.0107           0
     134      68   ARG  CG   CG     0.000000       12.0107           0
     135      68   ARG  CD   CD     0.000000       12.0107           0
     136      68   ARG  NE   NE     0.000000       14.0067           0
     137      68   ARG  CZ   CZ     0.000000       12.0107           0
     138      68   ARG  NH1  NH1    0.000000       14.0067           0
     139      68   ARG  NH2  NH2    0.000000       14.0067           0
     140      69   ILE  N    N      0.000000       14.0067           0
     141      69   ILE  CA   CA     0.000000       12.0107           0
     142      69   ILE  C    C      0.000000       12.0107           0
     143      69   ILE  O    O      0.000000       15.9994           0
     144      69   ILE  CB   CB     0.000000       12.0107           0
     145      69   ILE  CG1  CG1    0.000000       12.0107           0
     146      69   ILE  CG2  CG2    0.000000       12.0107           0
     147      69   ILE  CD1  CD1    0.000000       12.0107           0
     148      70   GLN  N    N      0.000000       14.0067           0
     149      70   GLN  CA   CA     0.000000       12.0107           0
     150      70   GLN  C    C      0.000000       12.0107           0
     151      70   GLN  O    O      0.000000       15.9994           0
     152      70   GLN  CB   CB     0.000000       12.0107           0
     153      70   GLN  CG   CG     0.000000       12.0107           0
     154      70   GLN  CD   CD     0.000000       12.0107           0
     155      70   GLN  OE1  OE1    0.000000       15.9994           0
     156      70   GLN  NE2  NE2    0.000000       14.0067           0
     157      71   SER  N    N      0.000000       14.0067           0
     158      71   SER  CA   CA     0.000000       12.0107           0
     159      71   SER  C    C      0.000000       12.0107           0
     160      71   SER  O    O      0.000000       15.9994           0
     161      71   SER  CB   CB     0.000000       12.0107           0
     162      71   SER  OG   OG     0.000000       15.9994           0
     163      72   LEU  N    N      0.000000       14.0067           0
     164      72   LEU  CA   CA     0.000000       12.0107           0
     165      72   LEU  C    C      0.000000       12.0107           0
     166      72   LEU  O    O      0.000000       15.9994           0
     167      72   LEU  CB   CB     0.000000       12.0107           0
     168      72   LEU  CG   CG     0.000000       12.0107           0
     169      72   LEU  CD1  CD1    0.000000       12.0107           0
     170      72   LEU  CD2  CD2    0.000000       12.0107           0
     171      73   HIS  N    N      0.000000       14.0067           0
     172      73   HIS  CA   CA     0.000000       12.0107           0
     173      73   HIS  C    C      0.000000       12.0107           0
     174      73   HIS  O    O      0.000000       15.9994           0
     175      73   HIS  CB   CB     0.000000       12.0107           0
     176      73   HIS  CG   CG     0.000000       12.0107           0
     177      73   HIS  ND1  ND1    0.000000       14.0067           0
     178      73   HIS  CD2  CD2    0.000000       12.0107           0
     179      73   HIS  CE1  CE1    0.000000       12.0107           0
     180      73   HIS  NE2  NE2    0.000000       14.0067           0
     181      74   LYS  N    N      0.000000       14.0067           0
     182      74   LYS  CA   CA     0.000000       12.0107           0
     183      74   LYS  C    C      0.000000       12.0107           0
     184      74   LYS  O    O      0.000000       15.9994           0
     185      74   LYS  CB   CB     0.000000       12.0107           0
     186      74   LYS  CG   CG     0.000000       12.0107           0
     187      74   LYS  CD   CD     0.000000       12.0107           0
     188      74   LYS  CE   CE     0.000000       12.0107           0
     189      74   LYS  NZ   NZ     0.000000       14.0067           0
     190      75   SER  N    N      0.000000       14.0067           0
     191      75   SER  CA   CA     0.000000       12.0107           0
     192      75   SER  C    C      0.000000       12.0107           0
     193      75   SER  O    O      0.000000       15.9994           0
     194      75   SER  CB   CB     0.000000       12.0107           0
     195      75   SER  OG   OG     0.000000       15.9994           0
     196      76   GLY  N    N      0.000000       14.0067           0
     197      76   GLY  CA   CA     0.000000       12.0107           0
     198      76   GLY  C    C      0.000000       12.0107           0
     199      76   GLY  O    O      0.000000       15.9994           0
     200      77   LEU  N    N      0.000000       14.0067           0
     201      77   LEU  CA   CA     0.000000       12.0107           0
     202      77   LEU  C    C      0.000000       12.0107           0
     203      77   LEU  O    O      0.000000       15.9994           0
     204      77   LEU  CB   CB     0.000000       12.0107           0
     205      77   LEU  CG   CG     0.000000       12.0107           0
     206      77   LEU  CD1  CD1    0.000000       12.0107           0
     207      77   LEU  CD2  CD2    0.000000       12.0107           0
     208      78   ALA  N    N      0.000000       14.0067           0
     209      78   ALA  CA   CA     0.000000       12.0107           0
     210      78   ALA  C    C      0.000000       12.0107           0
     211      78   ALA  O    O      0.000000       15.9994           0
     212      78   ALA  CB   CB     0.000000       12.0107           0
     213      79   ALA  N    N      0.000000       14.0067           0
     214      79   ALA  CA   CA     0.000000       12.0107           0
     215      79   ALA  C    C      0.000000       12.0107           0
     216      79   ALA  O    O      0.000000       15.9994           0
     217      79   ALA  CB   CB     0.000000       12.0107           0
     218      80   GLN  N    N      0.000000       14.0067           0
     219      80   GLN  CA   CA     0.000000       12.0107           0
     220      80   GLN  C    C      0.000000       12.0107           0
     221      80   GLN  O    O      0.000000       15.9994           0
     222      80   GLN  CB   CB     0.000000       12.0107           0
     223      80   GLN  CG   CG     0.000000       12.0107           0
     224      80   GLN  CD   CD     0.000000       12.0107           0
     225      80   GLN  OE1  OE1    0.000000       15.9994           0
     226      80   GLN  NE2  NE2    0.000000       14.0067           0
     227      81   GLU  N    N      0.000000       14.0067           0
     228      81   GLU  CA   CA     0.000000       12.0107           0
     229      81   GLU  C    C      0.000000       12.0107           0
     230      81   GLU  O    O      0.000000       15.9994           0
     231      81   GLU  CB   CB     0.000000       12.0107           0
     232      81   GLU  CG   CG     0.000000       12.0107           0
     233      81   GLU  CD   CD     0.000000       12.0107           0
     234      81   GLU  OE1  OE1    0.000000       15.9994           0
     235      81   GLU  OE2  OE2    0.000000       15.9994           0
     236      82   TRP  N    N      0.000000       14.0067           0
     237      82   TRP  CA   CA     0.000000       12.0107           0
     238      82   TRP  C    C      0.000000       12.0107           0
     239      82   TRP  O    O      0.000000       15.9994           0
     240      82   TRP  CB   CB     0.000000       12.0107           0
     241      82   TRP  CG   CG     0.000000       12.0107           0
     242      82   TRP  CD1  CD1    0.000000       12.0107           0
     243      82   TRP  CD2  CD2    0.000000       12.0107           0
     244      82   TRP  NE1  NE1    0.000000       14.0067           0
     245      82   TRP  CE2  CE2    0.000000       12.0107           0
     246      82   TRP  CE3  CE3    0.000000       12.0107           0
     247      82   TRP  CZ2  CZ2    0.000000       12.0107           0
     248      82   TRP  CZ3  CZ3    0.000000       12.0107           0
     249      82   TRP  CH2  CH2    0.000000       12.0107           0
     250      83   VAL  N    N      0.000000       14.0067           0
     251      83   VAL  CA   CA     0.000000       12.0107           0
     252      83   VAL  C    C      0.000000       12.0107           0
     253      83   VAL  O    O      0.000000       15.9994           0
     254      83   VAL  CB   CB     0.000000       12.0107           0
     255      83   VAL  CG1  CG1    0.000000       12.0107           0
     256      83   VAL  CG2  CG2    0.000000       12.0107           0
     257      84   ALA  N    N      0.000000       14.0067           0
     258      84   ALA  CA   CA     0.000000       12.0107           0
     259      84   ALA  C    C      0.000000       12.0107           0
     260      84   ALA  O    O      0.000000       15.9994           0
     261      84   ALA  CB   CB     0.000000       12.0107           0
     262      85   CYS  N    N      0.000000       14.0067           0
     263      85   CYS  CA   CA     0.000000       12.0107           0
     264      85   CYS  C    C      0.000000       12.0107           0
     265      85   CYS  O    O      0.000000       15.9994           0
     266      85   CYS  CB   CB     0.000000       12.0107           0
     267      85   CYS  SG   SG     0.000000       32.0650           0
     268      86   GLU  N    N      0.000000       14.0067           0
     269      86   GLU  CA   CA     0.000000       12.0107           0
     270      86   GLU  C    C      0.000000       12.0107           0
     271      86   GLU  O    O      0.000000       15.9994           0
     272      86   GLU  CB   CB     0.000000       12.0107           0
     273      86   GLU  CG   CG     0.000000       12.0107           0
     274      86   GLU  CD   CD     0.000000       12.0107           0
     275      86   GLU  OE1  OE1    0.000000       15.9994           0
     276      86   GLU  OE2  OE2    0.000000       15.9994           0
     277      87   LYS  N    N      0.000000       14.0067           0
     278      87   LYS  CA   CA     0.000000       12.0107           0
     279      87   LYS  C    C      0.000000       12.0107           0
     280      87   LYS  O    O      0.000000       15.9994           0
     281      87   LYS  CB   CB     0.000000       12.0107           0
     282      87   LYS  CG   CG     0.000000       12.0107           0
     283      87   LYS  CD   CD     0.000000       12.0107           0
     284      87   LYS  CE   CE     0.000000       12.0107           0
     285      87   LYS  NZ   NZ     0.000000       14.0067           0
     286      88   VAL  N    N      0.000000       14.0067           0
     287      88   VAL  CA   CA     0.000000       12.0107           0
     288      88   VAL  C    C      0.000000       12.0107           0
     289      88   VAL  O    O      0.000000       15.9994           0
     290      88   VAL  CB   CB     0.000000       12.0107           0
     291      88   VAL  CG1  CG1    0.000000       12.0107           0
     292      88   VAL  CG2  CG2    0.000000       12.0107           0
     293      89   HIS  N    N      0.000000       14.0067           0
     294      89   HIS  CA   CA     0.000000       12.0107           0
     295      89   HIS  C    C      0.000000       12.0107           0
     296      89   HIS  O    O      0.000000       15.9994           0
     297      89   HIS  CB   CB     0.000000       12.0107           0
     298      89   HIS  CG   CG     0.000000       12.0107           0
     299      89   HIS  ND1  ND1    0.000000       14.0067           0
     300      89   HIS  CD2  CD2    0.000000       12.0107           0
     301      89   HIS  CE1  CE1    0.000000       12.0107           0
     302      89   HIS  NE2  NE2    0.000000       14.0067           0
     303      90   GLY  N    N      0.000000       14.0067           0
     304      90   GLY  CA   CA     0.000000       12.0107           0
     305      90   GLY  C    C      0.000000       12.0107           0
     306      90   GLY  O    O      0.000000       15.9994           0
     307      91   THR  N    N      0.000000       14.0067           0
     308      91   THR  CA   CA     0.000000       12.0107           0
     309      91   THR  C    C      0.000000       12.0107           0
     310      91   THR  O    O      0.000000       15.9994           0
     311      91   THR  CB   CB     0.000000       12.0107           0
     312      91   THR  OG1  OG1    0.000000       15.9994           0
     313      91   THR  CG2  CG2    0.000000       12.0107           0
     314      92   ASN  N    N      0.000000       14.0067           0
     315      92   ASN  CA   CA     0.000000       12.0107           0
     316      92   ASN  C    C      0.000000       12.0107           0
     317      92   ASN  O    O      0.000000       15.9994           0
     318      92   ASN  CB   CB     0.000000       12.0107           0
     319      92   ASN  CG   CG     0.000000       12.0107           0
     320      92   ASN  OD1  OD1    0.000000       15.9994           0
     321      92   ASN  ND2  ND2    0.000000       14.0067           0
     322      93   PHE  N    N      0.000000       14.0067           0
     323      93   PHE  CA   CA     0.000000       12.0107           0
     324      93   PHE  C    C      0.000000       12.0107           0
     325      93   PHE  O    O      0.000000       15.9994           0
     326      93   PHE  CB   CB     0.000000       12.0107           0
     327      93   PHE  CG   CG     0.000000       12.0107           0
     328      93   PHE  CD1  CD1    0.000000       12.0107           0
     329      93   PHE  CD2  CD2    0.000000       12.0107           0
     330      93   PHE  CE1  CE1    0.000000       12.0107           0
     331      93   PHE  CE2  CE2    0.000000       12.0107           0
     332      93   PHE  CZ   CZ     0.000000       12.0107           0
     333      94   GLY  N    N      0.000000       14.0067           0
     334      94   GLY  CA   CA     0.000000       12.0107           0
     335      94   GLY  C    C      0.000000       12.0107           0
     336      94   GLY  O    O      0.000000       15.9994           0
     337      95   ILE  N    N      0.000000       14.0067           0
     338      95   ILE  CA   CA     0.000000       12.0107           0
     339      95   ILE  C    C      0.000000       12.0107           0
     340      95   ILE  O    O      0.000000       15.9994           0
     341      95   ILE  CB   CB     0.000000       12.0107           0
     342      95   ILE  CG1  CG1    0.000000       12.0107           0
     343      95   ILE  CG2  CG2    0.000000       12.0107           0
     344      95   ILE  CD1  CD1    0.000000       12.0107           0
     345      96   TYR  N    N      0.000000       14.0067           0
     346      96   TYR  CA   CA     0.000000       12.0107           0
     347      96   TYR  C    C      0.000000       12.0107           0
     348      96   TYR  O    O      0.000000       15.9994           0
     349      96   TYR  CB   CB     0.000000       12.0107           0
     350      96   TYR  CG   CG     0.000000       12.0107           0
     351      96   TYR  CD1  CD1    0.000000       12.0107           0
     352      96   TYR  CD2  CD2    0.000000       12.0107           0
     353      96   TYR  CE1  CE1    0.000000       12.0107           0
     354      96   TYR  CE2  CE2    0.000000       12.0107           0
     355      96   TYR  CZ   CZ     0.000000       12.0107           0
     356      96   TYR  OH   OH     0.000000       15.9994           0
     357      97   LEU  N    N      0.000000       14.0067           0
     358      97   LEU  CA   CA     0.000000       12.0107           0
     359      97   LEU  C    C      0.000000       12.0107           0
     360      97   LEU  O    O      0.000000       15.9994           0
     361      97   LEU  CB   CB     0.000000       12.0107           0
     362      97   LEU  CG   CG     0.000000       12.0107           0
     363      97   LEU  CD1  CD1    0.000000       12.0107           0
     364      97   LEU  CD2  CD2    0.000000       12.0107           0
     365      98   ILE  N    N      0.000000       14.0067           0
     366      98   ILE  CA   CA     0.000000       12.0107           0
     367      98   ILE  C    C      0.000000       12.0107           0
     368      98   ILE  O    O      0.000000       15.9994           0
     369      98   ILE  CB   CB     0.000000       12.0107           0
     370      98   ILE  CG1  CG1    0.000000       12.0107           0
     371      98   ILE  CG2  CG2    0.000000       12.0107           0
     372      98   ILE  CD1  CD1    0.000000       12.0107           0
     373      99   ASN  N    N      0.000000       14.0067           0
     374      99   ASN  CA   CA     0.000000       12.0107           0
     375      99   ASN  C    C      0.000000       12.0107           0
     376      99   ASN  O    O      0.000000       15.9994           0
     377      99   ASN  CB   CB     0.000000       12.0107           0
     378      99   ASN  CG   CG     0.000000       12.0107           0
     379      99   ASN  OD1  OD1    0.000000       15.9994           0
     380      99   ASN  ND2  ND2    0.000000       14.0067           0
     381      100  GLN  N    N      0.000000       14.0067           0
     382      100  GLN  CA   CA     0.000000       12.0107           0
     383      100  GLN  C    C      0.000000       12.0107           0
     384      100  GLN  O    O      0.000000       15.9994           0
     385      100  GLN  CB   CB     0.000000       12.0107           0
     386      100  GLN  CG   CG     0.000000       12.0107           0
     387      100  GLN  CD   CD     0.000000       12.0107           0
     388      100  GLN  OE1  OE1    0.000000       15.9994           0
     389      100  GLN  NE2  NE2    0.000000       14.0067           0
     390      101  GLY  N    N      0.000000       14.0067           0
     391      101  GLY  CA   CA     0.000000       12.0107           0
     392      101  GLY  C    C      0.000000       12.0107           0
     393      101  GLY  O    O      0.000000       15.9994           0
     394      102  ASP  N    N      0.000000       14.0067           0
     395      102  ASP  CA   CA     0.000000       12.0107           0
     396      102  ASP  C    C      0.000000       12.0107           0
     397      102  ASP  O    O      0.000000       15.9994           0
     398      102  ASP  CB   CB     0.000000       12.0107           0
     399      102  ASP  CG   CG     0.000000       12.0107           0
     400      102  ASP  OD1  OD1    0.000000       15.9994           0
     401      102  ASP  OD2  OD2    0.000000       15.9994           0

       0 !NBOND: bonds


       0 !NTHETA: angles


       0 !NPHI: dihedrals


       0 !NIMPHI: impropers


       0 !NDON: donors


       0 !NACC: acceptors


       0 !NNB

       0       0       0       0       0       0       0       0
       0       0       0       0       0       0       0       0
       0       0       0       0       0       0       0       0
       0       0       0       0       0       0       0       0
       0       0       0       0       0       0       0       0
       0       0       0       0       0       0       0       0
       0       0       0       0       0       0       0       0
       0       0       0       0       0       0       0       0
       0       0       0       0       0       0       0       0
       0       0       0       0       0       0       0       0
       0       0       0       0       0       0       0       0
       0       0       0       0       0       0       0       0
       0       0       0       0       0       0       0       0
       0       0       0       0       0       0       0       0
       0       0       0       0       0       0       0       0
       0       0       0       0       0       0       0       0
       0       0       0       0       0       0       0       0
       0       0       0       0       0       0       0       0
       0       0       0       0       0       0       0       0
       0       0       0       0       0       0       0       0
       0       0       0       0       0       0       0       0
       0       0       0       0       0       0       0       0
       0       0       0       0       0       0       0       0
       0       0       0       0       0       0       0       0
       0       0       0       0       0       0       0       0
       0       0       0       0       0       0       0       0
       0       0       0       0       0       0       0       0
       0       0       0       0       0       0       0       0
       0       0       0       0       0       0       0       0
       0       0       0       0       0       0       0       0
       0       0       0       0       0       0       0       0
       0       0       0       0       0       0       0       0
       0       0       0       0       0       0       0       0
       0       0       0       0       0       0       0       0
       0       0       0       0       0       0       0       0
       0       0       0       0       0       0       0       0
       0       0       0       0       0       0       0       0
       0       0       0       0       0       0       0       0
       0       0       0       0       0       0       0       0
       0       0       0       0       0       0       0       0
       0       0       0       0       0       0       0       0
       0       0       0       0       0       0       0       0
       0       0       0       0       0       0       0       0
       0       0       0       0       0       0       0       0
       0       0       0       0       0       0       0       0
       0       0       0       0       0       0       0       0
       0       0       0       0       0       0       0       0
       0       0       0       0       0       0       0       0
       0       0       0       0       0       0       0       0
       0       0       0       0       0       0       0       0
       0

       1       0 !NGRP
       0       0       0
