# Supplementary material for: Scoria: a Python module for manipulating 3D molecular data
Source: J Cheminform. 2017 Sep 18;9:52. doi: 10.1186/s13321-017-0237-8 (PMC5603467; doi:10.1186/s13321-017-0237-8)
Supplement: Supplementary file 2 — Additional file 2. An archived version of Scoria, without MDAnalysis support. [file 13321_2017_237_MOESM2_ESM.zip › scoria-1.0.0/scoria/sample-files/test_sim.pdb]

CRYST1  145.230  145.314  145.295  90.00  90.00  90.00 P 1           1
ATOM      1  N   LEU X   1      78.853  20.218  46.758  0.00  0.00            
ATOM      2  H1  LEU X   1      79.805  20.513  46.595  0.00  0.00            
ATOM      3  H2  LEU X   1      78.434  20.019  45.861  0.00  0.00            
ATOM      4  H3  LEU X   1      78.947  19.467  47.428  0.00  0.00            
ATOM      5  CA  LEU X   1      78.013  21.339  47.312  0.00  0.00            
ATOM      6  HA  LEU X   1      77.881  22.104  46.547  0.00  0.00            
ATOM      7  CB  LEU X   1      76.581  20.782  47.694  0.00  0.00            
ATOM      8  HB2 LEU X   1      76.225  20.351  46.758  0.00  0.00            
ATOM      9  HB3 LEU X   1      76.609  20.010  48.463  0.00  0.00            
ATOM     10  CG  LEU X   1      75.545  21.928  47.994  0.00  0.00            
ATOM     11  HG  LEU X   1      75.788  22.450  48.920  0.00  0.00            
ATOM     12  CD1 LEU X   1      75.479  22.931  46.866  0.00  0.00            
ATOM     13 HD11 LEU X   1      76.477  23.174  46.502  0.00  0.00            
ATOM     14 HD12 LEU X   1      74.911  22.531  46.026  0.00  0.00            
ATOM     15 HD13 LEU X   1      74.988  23.806  47.293  0.00  0.00            
ATOM     16  CD2 LEU X   1      74.205  21.204  48.162  0.00  0.00            
ATOM     17 HD21 LEU X   1      73.562  21.988  48.560  0.00  0.00            
ATOM     18 HD22 LEU X   1      73.751  20.823  47.248  0.00  0.00            
ATOM     19 HD23 LEU X   1      74.251  20.411  48.908  0.00  0.00            
ATOM     20  C   LEU X   1      78.631  22.060  48.509  0.00  0.00            
ATOM     21  O   LEU X   1      78.683  23.286  48.546  0.00  0.00            
ATOM     22  N   ASP X   2      79.037  21.337  49.538  0.00  0.00            
ATOM     23  H   ASP X   2      79.047  20.328  49.499  0.00  0.00            
ATOM     24  CA  ASP X   2      79.723  21.850  50.759  0.00  0.00            
ATOM     25  HA  ASP X   2      78.973  22.241  51.446  0.00  0.00            
ATOM     26  CB  ASP X   2      80.477  20.723  51.491  0.00  0.00            
ATOM     27  HB2 ASP X   2      81.041  20.144  50.760  0.00  0.00            
ATOM     28  HB3 ASP X   2      81.130  21.082  52.287  0.00  0.00            
ATOM     29  CG  ASP X   2      79.571  19.581  52.074  0.00  0.00            
ATOM     30  OD1 ASP X   2      78.350  19.652  51.985  0.00  0.00            
ATOM     31  OD2 ASP X   2      80.105  18.665  52.689  0.00  0.00            
ATOM     32  C   ASP X   2      80.756  22.944  50.475  0.00  0.00            
ATOM     33  O   ASP X   2      80.838  23.914  51.219  0.00  0.00            
ATOM     34  N   HID X   3      81.530  22.772  49.386  0.00  0.00            
ATOM     35  H   HID X   3      81.434  21.926  48.843  0.00  0.00            
ATOM     36  CA  HID X   3      82.693  23.591  48.981  0.00  0.00            
ATOM     37  HA  HID X   3      83.372  23.899  49.777  0.00  0.00            
ATOM     38  CB  HID X   3      83.479  22.788  47.950  0.00  0.00            
ATOM     39  HB2 HID X   3      84.359  23.399  47.751  0.00  0.00            
ATOM     40  HB3 HID X   3      83.803  21.826  48.347  0.00  0.00            
ATOM     41  CG  HID X   3      82.674  22.452  46.692  0.00  0.00            
ATOM     42  ND1 HID X   3      82.016  23.283  45.695  0.00  0.00            
ATOM     43  HD1 HID X   3      82.089  24.290  45.682  0.00  0.00            
ATOM     44  CE1 HID X   3      81.276  22.555  44.897  0.00  0.00            
ATOM     45  HE1 HID X   3      80.570  22.999  44.211  0.00  0.00            
ATOM     46  NE2 HID X   3      81.356  21.273  45.202  0.00  0.00            
ATOM     47  CD2 HID X   3      82.218  21.196  46.335  0.00  0.00            
ATOM     48  HD2 HID X   3      82.451  20.343  46.956  0.00  0.00            
ATOM     49  C   HID X   3      82.133  24.953  48.542  0.00  0.00            
ATOM     50  O   HID X   3      82.795  25.946  48.541  0.00  0.00            
ATOM     51  N   ASP X   4      80.876  25.126  48.126  0.00  0.00            
ATOM     52  H   ASP X   4      80.251  24.356  47.934  0.00  0.00            
ATOM     53  CA  ASP X   4      80.307  26.439  47.710  0.00  0.00            
ATOM     54  HA  ASP X   4      81.084  26.875  47.081  0.00  0.00            
ATOM     55  CB  ASP X   4      79.095  26.191  46.883  0.00  0.00            
ATOM     56  HB2 ASP X   4      79.296  25.442  46.117  0.00  0.00            
ATOM     57  HB3 ASP X   4      78.327  25.711  47.489  0.00  0.00            
ATOM     58  CG  ASP X   4      78.528  27.515  46.321  0.00  0.00            
ATOM     59  OD1 ASP X   4      79.066  28.016  45.351  0.00  0.00            
ATOM     60  OD2 ASP X   4      77.509  28.020  46.843  0.00  0.00            
ATOM     61  C   ASP X   4      80.043  27.402  48.934  0.00  0.00            
ATOM     62  O   ASP X   4      80.328  28.562  48.870  0.00  0.00            
ATOM     63  N   LEU X   5      79.584  26.765  50.014  0.00  0.00            
ATOM     64  H   LEU X   5      79.403  25.785  49.857  0.00  0.00            
ATOM     65  CA  LEU X   5      79.196  27.350  51.322  0.00  0.00            
ATOM     66  HA  LEU X   5      78.586  28.216  51.064  0.00  0.00            
ATOM     67  CB  LEU X   5      78.378  26.306  52.124  0.00  0.00            
ATOM     68  HB2 LEU X   5      78.794  25.300  52.094  0.00  0.00            
ATOM     69  HB3 LEU X   5      78.389  26.637  53.163  0.00  0.00            
ATOM     70  CG  LEU X   5      76.901  26.167  51.644  0.00  0.00            
ATOM     71  HG  LEU X   5      76.474  25.332  52.199  0.00  0.00            
ATOM     72  CD1 LEU X   5      76.124  27.458  51.832  0.00  0.00            
ATOM     73 HD11 LEU X   5      76.379  28.082  50.975  0.00  0.00            
ATOM     74 HD12 LEU X   5      75.071  27.179  51.852  0.00  0.00            
ATOM     75 HD13 LEU X   5      76.226  28.084  52.719  0.00  0.00            
ATOM     76  CD2 LEU X   5      76.793  25.598  50.221  0.00  0.00            
ATOM     77 HD21 LEU X   5      77.102  26.280  49.429  0.00  0.00            
ATOM     78 HD22 LEU X   5      77.291  24.630  50.168  0.00  0.00            
ATOM     79 HD23 LEU X   5      75.720  25.437  50.120  0.00  0.00            
ATOM     80  C   LEU X   5      80.548  27.701  52.096  0.00  0.00            
ATOM     81  O   LEU X   5      80.709  28.818  52.648  0.00  0.00            
ATOM     82  N   SER X   6      81.541  26.803  52.034  0.00  0.00            
ATOM     83  H   SER X   6      81.226  25.917  51.665  0.00  0.00            
ATOM     84  CA  SER X   6      82.927  26.949  52.592  0.00  0.00            
ATOM     85  HA  SER X   6      82.845  27.102  53.668  0.00  0.00            
ATOM     86  CB  SER X   6      83.752  25.721  52.224  0.00  0.00            
ATOM     87  HB2 SER X   6      83.400  24.840  52.762  0.00  0.00            
ATOM     88  HB3 SER X   6      83.834  25.603  51.144  0.00  0.00            
ATOM     89  OG  SER X   6      85.033  25.801  52.666  0.00  0.00            
ATOM     90  HG  SER X   6      85.593  25.631  51.905  0.00  0.00            
ATOM     91  C   SER X   6      83.588  28.234  51.980  0.00  0.00            
ATOM     92  O   SER X   6      84.022  29.111  52.739  0.00  0.00            
ATOM     93  N   VAL X   7      83.575  28.376  50.653  0.00  0.00            
ATOM     94  H   VAL X   7      83.267  27.585  50.105  0.00  0.00            
ATOM     95  CA  VAL X   7      84.101  29.578  50.008  0.00  0.00            
ATOM     96  HA  VAL X   7      85.025  29.969  50.433  0.00  0.00            
ATOM     97  CB  VAL X   7      84.342  29.412  48.541  0.00  0.00            
ATOM     98  HB  VAL X   7      83.357  29.188  48.132  0.00  0.00            
ATOM     99  CG1 VAL X   7      84.831  30.661  47.836  0.00  0.00            
ATOM    100 HG11 VAL X   7      85.540  31.035  48.574  0.00  0.00            
ATOM    101 HG12 VAL X   7      85.194  30.550  46.814  0.00  0.00            
ATOM    102 HG13 VAL X   7      83.975  31.318  47.993  0.00  0.00            
ATOM    103  CG2 VAL X   7      85.418  28.352  48.282  0.00  0.00            
ATOM    104 HG21 VAL X   7      85.280  27.361  48.715  0.00  0.00            
ATOM    105 HG22 VAL X   7      85.497  28.193  47.207  0.00  0.00            
ATOM    106 HG23 VAL X   7      86.356  28.553  48.801  0.00  0.00            
ATOM    107  C   VAL X   7      83.176  30.810  50.187  0.00  0.00            
ATOM    108  O   VAL X   7      83.742  31.941  50.264  0.00  0.00            
ATOM    109  N   LYS X   8      81.900  30.682  50.402  0.00  0.00            
ATOM    110  H   LYS X   8      81.421  29.827  50.156  0.00  0.00            
ATOM    111  CA  LYS X   8      81.053  31.796  50.860  0.00  0.00            
ATOM    112  HA  LYS X   8      81.402  32.628  50.249  0.00  0.00            
ATOM    113  CB  LYS X   8      79.538  31.497  50.611  0.00  0.00            
ATOM    114  HB2 LYS X   8      79.312  30.471  50.900  0.00  0.00            
ATOM    115  HB3 LYS X   8      79.004  32.167  51.285  0.00  0.00            
ATOM    116  CG  LYS X   8      79.094  31.816  49.177  0.00  0.00            
ATOM    117  HG2 LYS X   8      78.957  32.897  49.136  0.00  0.00            
ATOM    118  HG3 LYS X   8      79.904  31.551  48.498  0.00  0.00            
ATOM    119  CD  LYS X   8      77.896  30.944  48.781  0.00  0.00            
ATOM    120  HD2 LYS X   8      78.228  29.907  48.736  0.00  0.00            
ATOM    121  HD3 LYS X   8      77.122  30.992  49.547  0.00  0.00            
ATOM    122  CE  LYS X   8      77.155  31.503  47.468  0.00  0.00            
ATOM    123  HE2 LYS X   8      76.682  32.451  47.723  0.00  0.00            
ATOM    124  HE3 LYS X   8      77.821  31.825  46.668  0.00  0.00            
ATOM    125  NZ  LYS X   8      76.180  30.527  46.913  0.00  0.00            
ATOM    126  HZ1 LYS X   8      75.617  30.919  46.171  0.00  0.00            
ATOM    127  HZ2 LYS X   8      76.662  29.668  46.692  0.00  0.00            
ATOM    128  HZ3 LYS X   8      75.556  30.281  47.668  0.00  0.00            
ATOM    129  C   LYS X   8      81.448  32.249  52.276  0.00  0.00            
ATOM    130  O   LYS X   8      81.336  33.466  52.496  0.00  0.00            
ATOM    131  N   LYS X   9      82.041  31.413  53.109  0.00  0.00            
ATOM    132  H   LYS X   9      82.283  30.480  52.806  0.00  0.00            
ATOM    133  CA  LYS X   9      82.484  31.810  54.458  0.00  0.00            
ATOM    134  HA  LYS X   9      81.770  32.434  54.996  0.00  0.00            
ATOM    135  CB  LYS X   9      82.666  30.476  55.255  0.00  0.00            
ATOM    136  HB2 LYS X   9      81.744  29.937  55.038  0.00  0.00            
ATOM    137  HB3 LYS X   9      83.525  29.905  54.902  0.00  0.00            
ATOM    138  CG  LYS X   9      82.642  30.603  56.736  0.00  0.00            
ATOM    139  HG2 LYS X   9      83.599  31.043  57.015  0.00  0.00            
ATOM    140  HG3 LYS X   9      81.840  31.262  57.071  0.00  0.00            
ATOM    141  CD  LYS X   9      82.387  29.229  57.332  0.00  0.00            
ATOM    142  HD2 LYS X   9      81.395  28.889  57.034  0.00  0.00            
ATOM    143  HD3 LYS X   9      83.067  28.469  56.946  0.00  0.00            
ATOM    144  CE  LYS X   9      82.444  29.111  58.833  0.00  0.00            
ATOM    145  HE2 LYS X   9      83.459  29.215  59.218  0.00  0.00            
ATOM    146  HE3 LYS X   9      81.842  29.871  59.330  0.00  0.00            
ATOM    147  NZ  LYS X   9      81.877  27.840  59.278  0.00  0.00            
ATOM    148  HZ1 LYS X   9      80.900  27.816  59.025  0.00  0.00            
ATOM    149  HZ2 LYS X   9      82.347  27.099  58.777  0.00  0.00            
ATOM    150  HZ3 LYS X   9      82.028  27.619  60.252  0.00  0.00            
ATOM    151  C   LYS X   9      83.801  32.663  54.243  0.00  0.00            
ATOM    152  O   LYS X   9      83.941  33.735  54.803  0.00  0.00            
ATOM    153  N   GLN X  10      84.687  32.203  53.376  0.00  0.00            
ATOM    154  H   GLN X  10      84.544  31.237  53.115  0.00  0.00            
ATOM    155  CA  GLN X  10      85.962  32.834  53.042  0.00  0.00            
ATOM    156  HA  GLN X  10      86.545  32.972  53.953  0.00  0.00            
ATOM    157  CB  GLN X  10      86.763  32.068  52.023  0.00  0.00            
ATOM    158  HB2 GLN X  10      86.090  31.872  51.188  0.00  0.00            
ATOM    159  HB3 GLN X  10      87.663  32.543  51.633  0.00  0.00            
ATOM    160  CG  GLN X  10      87.185  30.716  52.706  0.00  0.00            
ATOM    161  HG2 GLN X  10      88.086  30.893  53.293  0.00  0.00            
ATOM    162  HG3 GLN X  10      86.442  30.290  53.380  0.00  0.00            
ATOM    163  CD  GLN X  10      87.559  29.650  51.660  0.00  0.00            
ATOM    164  OE1 GLN X  10      87.783  29.929  50.480  0.00  0.00            
ATOM    165  NE2 GLN X  10      87.815  28.458  52.169  0.00  0.00            
ATOM    166 HE21 GLN X  10      87.694  28.306  53.160  0.00  0.00            
ATOM    167 HE22 GLN X  10      88.241  27.798  51.534  0.00  0.00            
ATOM    168  C   GLN X  10      85.708  34.242  52.549  0.00  0.00            
ATOM    169  O   GLN X  10      86.429  35.178  52.994  0.00  0.00            
ATOM    170  N   GLU X  11      84.756  34.394  51.691  0.00  0.00            
ATOM    171  H   GLU X  11      84.504  33.573  51.159  0.00  0.00            
ATOM    172  CA  GLU X  11      84.219  35.645  51.114  0.00  0.00            
ATOM    173  HA  GLU X  11      85.087  36.207  50.769  0.00  0.00            
ATOM    174  CB  GLU X  11      83.184  35.353  50.013  0.00  0.00            
ATOM    175  HB2 GLU X  11      82.465  34.633  50.404  0.00  0.00            
ATOM    176  HB3 GLU X  11      82.703  36.275  49.687  0.00  0.00            
ATOM    177  CG  GLU X  11      83.902  34.841  48.839  0.00  0.00            
ATOM    178  HG2 GLU X  11      84.629  34.115  49.205  0.00  0.00            
ATOM    179  HG3 GLU X  11      83.163  34.436  48.148  0.00  0.00            
ATOM    180  CD  GLU X  11      84.682  35.947  48.138  0.00  0.00            
ATOM    181  OE1 GLU X  11      84.126  37.015  47.696  0.00  0.00            
ATOM    182  OE2 GLU X  11      85.874  35.655  47.924  0.00  0.00            
ATOM    183  C   GLU X  11      83.483  36.591  52.129  0.00  0.00            
ATOM    184  O   GLU X  11      83.530  37.795  51.912  0.00  0.00            
ATOM    185  N   LEU X  12      82.913  36.113  53.200  0.00  0.00            
ATOM    186  H   LEU X  12      82.706  35.126  53.251  0.00  0.00            
ATOM    187  CA  LEU X  12      82.386  36.924  54.321  0.00  0.00            
ATOM    188  HA  LEU X  12      81.904  37.818  53.926  0.00  0.00            
ATOM    189  CB  LEU X  12      81.120  36.242  54.747  0.00  0.00            
ATOM    190  HB2 LEU X  12      80.438  36.354  53.904  0.00  0.00            
ATOM    191  HB3 LEU X  12      81.298  35.177  54.894  0.00  0.00            
ATOM    192  CG  LEU X  12      80.417  36.812  56.029  0.00  0.00            
ATOM    193  HG  LEU X  12      81.052  36.749  56.912  0.00  0.00            
ATOM    194  CD1 LEU X  12      79.816  38.263  55.870  0.00  0.00            
ATOM    195 HD11 LEU X  12      79.036  38.347  55.113  0.00  0.00            
ATOM    196 HD12 LEU X  12      79.236  38.387  56.784  0.00  0.00            
ATOM    197 HD13 LEU X  12      80.632  38.981  55.781  0.00  0.00            
ATOM    198  CD2 LEU X  12      79.125  35.992  56.274  0.00  0.00            
ATOM    199 HD21 LEU X  12      78.508  36.378  55.463  0.00  0.00            
ATOM    200 HD22 LEU X  12      79.478  34.963  56.198  0.00  0.00            
ATOM    201 HD23 LEU X  12      78.728  36.218  57.263  0.00  0.00            
ATOM    202  C   LEU X  12      83.396  37.309  55.378  0.00  0.00            
ATOM    203  O   LEU X  12      83.380  38.488  55.800  0.00  0.00            
ATOM    204  N   ILE X  13      84.318  36.429  55.687  0.00  0.00            
ATOM    205  H   ILE X  13      84.304  35.594  55.118  0.00  0.00            
ATOM    206  CA  ILE X  13      85.597  36.671  56.475  0.00  0.00            
ATOM    207  HA  ILE X  13      85.229  37.067  57.422  0.00  0.00            
ATOM    208  CB  ILE X  13      86.451  35.357  56.717  0.00  0.00            
ATOM    209  HB  ILE X  13      86.750  34.820  55.817  0.00  0.00            
ATOM    210  CG2 ILE X  13      87.698  35.649  57.520  0.00  0.00            
ATOM    211 HG21 ILE X  13      87.502  35.624  58.592  0.00  0.00            
ATOM    212 HG22 ILE X  13      88.402  34.822  57.433  0.00  0.00            
ATOM    213 HG23 ILE X  13      88.234  36.541  57.196  0.00  0.00            
ATOM    214  CG1 ILE X  13      85.783  34.347  57.675  0.00  0.00            
ATOM    215 HG12 ILE X  13      85.658  34.690  58.702  0.00  0.00            
ATOM    216 HG13 ILE X  13      84.759  34.327  57.301  0.00  0.00            
ATOM    217  CD1 ILE X  13      86.421  32.926  57.643  0.00  0.00            
ATOM    218 HD11 ILE X  13      85.877  32.268  58.320  0.00  0.00            
ATOM    219 HD12 ILE X  13      86.507  32.626  56.598  0.00  0.00            
ATOM    220 HD13 ILE X  13      87.430  32.921  58.056  0.00  0.00            
ATOM    221  C   ILE X  13      86.329  37.884  55.964  0.00  0.00            
ATOM    222  O   ILE X  13      86.561  38.861  56.706  0.00  0.00            
ATOM    223  N   GLU X  14      86.765  37.875  54.709  0.00  0.00            
ATOM    224  H   GLU X  14      86.705  37.026  54.165  0.00  0.00            
ATOM    225  CA  GLU X  14      87.480  39.040  54.132  0.00  0.00            
ATOM    226  HA  GLU X  14      88.379  39.252  54.710  0.00  0.00            
ATOM    227  CB  GLU X  14      87.962  38.485  52.713  0.00  0.00            
ATOM    228  HB2 GLU X  14      88.631  37.649  52.915  0.00  0.00            
ATOM    229  HB3 GLU X  14      87.043  38.206  52.197  0.00  0.00            
ATOM    230  CG  GLU X  14      88.790  39.421  51.886  0.00  0.00            
ATOM    231  HG2 GLU X  14      89.399  38.767  51.261  0.00  0.00            
ATOM    232  HG3 GLU X  14      88.107  40.051  51.316  0.00  0.00            
ATOM    233  CD  GLU X  14      89.700  40.318  52.599  0.00  0.00            
ATOM    234  OE1 GLU X  14      89.821  41.557  52.276  0.00  0.00            
ATOM    235  OE2 GLU X  14      90.468  39.781  53.384  0.00  0.00            
ATOM    236  C   GLU X  14      86.630  40.320  53.990  0.00  0.00            
ATOM    237  O   GLU X  14      87.037  41.313  54.464  0.00  0.00            
ATOM    238  N   SER X  15      85.360  40.201  53.587  0.00  0.00            
ATOM    239  H   SER X  15      84.987  39.380  53.131  0.00  0.00            
ATOM    240  CA  SER X  15      84.265  41.219  53.676  0.00  0.00            
ATOM    241  HA  SER X  15      84.436  41.947  52.884  0.00  0.00            
ATOM    242  CB  SER X  15      82.884  40.590  53.327  0.00  0.00            
ATOM    243  HB2 SER X  15      82.924  39.756  52.626  0.00  0.00            
ATOM    244  HB3 SER X  15      82.380  40.222  54.220  0.00  0.00            
ATOM    245  OG  SER X  15      82.031  41.564  52.795  0.00  0.00            
ATOM    246  HG  SER X  15      81.872  41.395  51.864  0.00  0.00            
ATOM    247  C   SER X  15      84.085  41.912  54.979  0.00  0.00            
ATOM    248  O   SER X  15      84.154  43.172  54.935  0.00  0.00            
ATOM    249  N   ILE X  16      84.072  41.187  56.125  0.00  0.00            
ATOM    250  H   ILE X  16      84.106  40.190  55.964  0.00  0.00            
ATOM    251  CA  ILE X  16      84.031  41.706  57.524  0.00  0.00            
ATOM    252  HA  ILE X  16      83.267  42.482  57.578  0.00  0.00            
ATOM    253  CB  ILE X  16      83.516  40.639  58.491  0.00  0.00            
ATOM    254  HB  ILE X  16      84.144  39.759  58.354  0.00  0.00            
ATOM    255  CG2 ILE X  16      83.679  41.157  59.937  0.00  0.00            
ATOM    256 HG21 ILE X  16      84.702  41.093  60.308  0.00  0.00            
ATOM    257 HG22 ILE X  16      83.270  42.161  60.046  0.00  0.00            
ATOM    258 HG23 ILE X  16      83.120  40.457  60.559  0.00  0.00            
ATOM    259  CG1 ILE X  16      82.051  40.376  58.221  0.00  0.00            
ATOM    260 HG12 ILE X  16      81.327  41.026  58.712  0.00  0.00            
ATOM    261 HG13 ILE X  16      81.894  40.394  57.142  0.00  0.00            
ATOM    262  CD1 ILE X  16      81.549  39.045  58.718  0.00  0.00            
ATOM    263 HD11 ILE X  16      82.188  38.364  58.156  0.00  0.00            
ATOM    264 HD12 ILE X  16      81.883  38.987  59.754  0.00  0.00            
ATOM    265 HD13 ILE X  16      80.464  38.964  58.649  0.00  0.00            
ATOM    266  C   ILE X  16      85.472  42.214  57.975  0.00  0.00            
ATOM    267  O   ILE X  16      85.594  43.326  58.562  0.00  0.00            
ATOM    268  N   SER X  17      86.490  41.403  57.763  0.00  0.00            
ATOM    269  H   SER X  17      86.226  40.514  57.362  0.00  0.00            
ATOM    270  CA  SER X  17      87.861  41.806  58.189  0.00  0.00            
ATOM    271  HA  SER X  17      87.875  41.875  59.277  0.00  0.00            
ATOM    272  CB  SER X  17      88.758  40.675  57.676  0.00  0.00            
ATOM    273  HB2 SER X  17      88.714  40.555  56.593  0.00  0.00            
ATOM    274  HB3 SER X  17      89.797  40.857  57.950  0.00  0.00            
ATOM    275  OG  SER X  17      88.446  39.458  58.400  0.00  0.00            
ATOM    276  HG  SER X  17      87.609  39.104  58.091  0.00  0.00            
ATOM    277  C   SER X  17      88.371  43.066  57.440  0.00  0.00            
ATOM    278  O   SER X  17      89.012  43.897  58.112  0.00  0.00            
ATOM    279  N   ARG X  18      88.072  43.303  56.166  0.00  0.00            
ATOM    280  H   ARG X  18      87.658  42.579  55.595  0.00  0.00            
ATOM    281  CA  ARG X  18      88.528  44.515  55.501  0.00  0.00            
ATOM    282  HA  ARG X  18      89.576  44.701  55.735  0.00  0.00            
ATOM    283  CB  ARG X  18      88.367  44.294  54.028  0.00  0.00            
ATOM    284  HB2 ARG X  18      88.558  43.256  53.759  0.00  0.00            
ATOM    285  HB3 ARG X  18      87.332  44.561  53.814  0.00  0.00            
ATOM    286  CG  ARG X  18      89.319  45.253  53.277  0.00  0.00            
ATOM    287  HG2 ARG X  18      89.143  45.014  52.228  0.00  0.00            
ATOM    288  HG3 ARG X  18      88.989  46.272  53.479  0.00  0.00            
ATOM    289  CD  ARG X  18      90.841  45.126  53.517  0.00  0.00            
ATOM    290  HD2 ARG X  18      91.307  45.465  52.592  0.00  0.00            
ATOM    291  HD3 ARG X  18      91.092  45.757  54.370  0.00  0.00            
ATOM    292  NE  ARG X  18      91.283  43.736  53.609  0.00  0.00            
ATOM    293  HE  ARG X  18      90.893  43.154  52.881  0.00  0.00            
ATOM    294  CZ  ARG X  18      91.927  43.069  54.507  0.00  0.00            
ATOM    295  NH1 ARG X  18      92.675  43.646  55.414  0.00  0.00            
ATOM    296 HH11 ARG X  18      92.809  44.647  55.390  0.00  0.00            
ATOM    297 HH12 ARG X  18      92.884  43.114  56.247  0.00  0.00            
ATOM    298  NH2 ARG X  18      91.963  41.748  54.570  0.00  0.00            
ATOM    299 HH21 ARG X  18      91.294  41.237  54.011  0.00  0.00            
ATOM    300 HH22 ARG X  18      92.530  41.279  55.262  0.00  0.00            
ATOM    301  C   ARG X  18      87.747  45.798  55.938  0.00  0.00            
ATOM    302  O   ARG X  18      88.383  46.793  56.329  0.00  0.00            
ATOM    303  N   LYS X  19      86.408  45.685  56.017  0.00  0.00            
ATOM    304  H   LYS X  19      86.003  44.766  55.907  0.00  0.00            
ATOM    305  CA  LYS X  19      85.529  46.729  56.604  0.00  0.00            
ATOM    306  HA  LYS X  19      85.647  47.654  56.040  0.00  0.00            
ATOM    307  CB  LYS X  19      84.103  46.231  56.471  0.00  0.00            
ATOM    308  HB2 LYS X  19      84.151  45.204  56.832  0.00  0.00            
ATOM    309  HB3 LYS X  19      83.528  46.834  57.174  0.00  0.00            
ATOM    310  CG  LYS X  19      83.458  46.213  55.103  0.00  0.00            
ATOM    311  HG2 LYS X  19      83.379  47.224  54.704  0.00  0.00            
ATOM    312  HG3 LYS X  19      84.263  45.828  54.478  0.00  0.00            
ATOM    313  CD  LYS X  19      82.111  45.484  55.024  0.00  0.00            
ATOM    314  HD2 LYS X  19      82.199  44.485  55.451  0.00  0.00            
ATOM    315  HD3 LYS X  19      81.353  46.009  55.606  0.00  0.00            
ATOM    316  CE  LYS X  19      81.516  45.379  53.624  0.00  0.00            
ATOM    317  HE2 LYS X  19      80.432  45.264  53.631  0.00  0.00            
ATOM    318  HE3 LYS X  19      81.641  46.281  53.026  0.00  0.00            
ATOM    319  NZ  LYS X  19      82.179  44.297  52.886  0.00  0.00            
ATOM    320  HZ1 LYS X  19      83.187  44.310  52.960  0.00  0.00            
ATOM    321  HZ2 LYS X  19      81.977  43.378  53.255  0.00  0.00            
ATOM    322  HZ3 LYS X  19      81.976  44.279  51.897  0.00  0.00            
ATOM    323  C   LYS X  19      85.895  47.125  58.081  0.00  0.00            
ATOM    324  O   LYS X  19      85.925  48.317  58.385  0.00  0.00            
ATOM    325  N   LEU X  20      86.306  46.151  58.883  0.00  0.00            
ATOM    326  H   LEU X  20      86.111  45.212  58.566  0.00  0.00            
ATOM    327  CA  LEU X  20      86.787  46.331  60.270  0.00  0.00            
ATOM    328  HA  LEU X  20      86.080  46.953  60.820  0.00  0.00            
ATOM    329  CB  LEU X  20      86.801  44.959  60.987  0.00  0.00            
ATOM    330  HB2 LEU X  20      85.771  44.604  60.975  0.00  0.00            
ATOM    331  HB3 LEU X  20      87.406  44.274  60.392  0.00  0.00            
ATOM    332  CG  LEU X  20      87.347  45.002  62.406  0.00  0.00            
ATOM    333  HG  LEU X  20      88.377  45.340  62.517  0.00  0.00            
ATOM    334  CD1 LEU X  20      86.499  45.966  63.276  0.00  0.00            
ATOM    335 HD11 LEU X  20      85.433  45.757  63.183  0.00  0.00            
ATOM    336 HD12 LEU X  20      86.857  45.912  64.304  0.00  0.00            
ATOM    337 HD13 LEU X  20      86.755  46.961  62.911  0.00  0.00            
ATOM    338  CD2 LEU X  20      87.193  43.616  63.004  0.00  0.00            
ATOM    339 HD21 LEU X  20      87.711  43.590  63.963  0.00  0.00            
ATOM    340 HD22 LEU X  20      86.112  43.537  63.116  0.00  0.00            
ATOM    341 HD23 LEU X  20      87.644  42.901  62.315  0.00  0.00            
ATOM    342  C   LEU X  20      88.202  46.969  60.382  0.00  0.00            
ATOM    343  O   LEU X  20      88.465  47.744  61.354  0.00  0.00            
ATOM    344  N   GLN X  21      89.032  46.715  59.351  0.00  0.00            
ATOM    345  H   GLN X  21      88.660  46.157  58.595  0.00  0.00            
ATOM    346  CA  GLN X  21      90.312  47.472  59.229  0.00  0.00            
ATOM    347  HA  GLN X  21      90.841  47.223  60.149  0.00  0.00            
ATOM    348  CB  GLN X  21      91.218  46.809  58.133  0.00  0.00            
ATOM    349  HB2 GLN X  21      91.592  45.876  58.556  0.00  0.00            
ATOM    350  HB3 GLN X  21      90.635  46.660  57.224  0.00  0.00            
ATOM    351  CG  GLN X  21      92.474  47.671  57.977  0.00  0.00            
ATOM    352  HG2 GLN X  21      92.183  48.659  57.619  0.00  0.00            
ATOM    353  HG3 GLN X  21      92.934  47.854  58.948  0.00  0.00            
ATOM    354  CD  GLN X  21      93.490  46.843  57.186  0.00  0.00            
ATOM    355  OE1 GLN X  21      93.265  46.244  56.118  0.00  0.00            
ATOM    356  NE2 GLN X  21      94.690  46.878  57.739  0.00  0.00            
ATOM    357 HE21 GLN X  21      94.772  47.509  58.523  0.00  0.00            
ATOM    358 HE22 GLN X  21      95.499  46.538  57.238  0.00  0.00            
ATOM    359  C   GLN X  21      90.128  49.025  59.179  0.00  0.00            
ATOM    360  O   GLN X  21      90.924  49.828  59.732  0.00  0.00            
ATOM    361  N   VAL X  22      89.133  49.535  58.391  0.00  0.00            
ATOM    362  H   VAL X  22      88.616  48.834  57.879  0.00  0.00            
ATOM    363  CA  VAL X  22      88.689  50.900  58.222  0.00  0.00            
ATOM    364  HA  VAL X  22      89.531  51.516  57.907  0.00  0.00            
ATOM    365  CB  VAL X  22      87.586  50.953  57.144  0.00  0.00            
ATOM    366  HB  VAL X  22      86.762  50.358  57.537  0.00  0.00            
ATOM    367  CG1 VAL X  22      87.119  52.397  56.856  0.00  0.00            
ATOM    368 HG11 VAL X  22      86.940  52.951  57.777  0.00  0.00            
ATOM    369 HG12 VAL X  22      87.756  52.941  56.158  0.00  0.00            
ATOM    370 HG13 VAL X  22      86.218  52.343  56.245  0.00  0.00            
ATOM    371  CG2 VAL X  22      88.001  50.398  55.788  0.00  0.00            
ATOM    372 HG21 VAL X  22      87.206  50.535  55.055  0.00  0.00            
ATOM    373 HG22 VAL X  22      88.991  50.737  55.482  0.00  0.00            
ATOM    374 HG23 VAL X  22      88.051  49.343  56.060  0.00  0.00            
ATOM    375  C   VAL X  22      88.300  51.429  59.606  0.00  0.00            
ATOM    376  O   VAL X  22      88.678  52.544  59.939  0.00  0.00            
ATOM    377  N   LEU X  23      87.504  50.709  60.371  0.00  0.00            
ATOM    378  H   LEU X  23      87.103  49.820  60.109  0.00  0.00            
ATOM    379  CA  LEU X  23      87.166  51.119  61.738  0.00  0.00            
ATOM    380  HA  LEU X  23      86.734  52.118  61.668  0.00  0.00            
ATOM    381  CB  LEU X  23      86.073  50.180  62.287  0.00  0.00            
ATOM    382  HB2 LEU X  23      86.392  49.157  62.086  0.00  0.00            
ATOM    383  HB3 LEU X  23      85.951  50.422  63.343  0.00  0.00            
ATOM    384  CG  LEU X  23      84.666  50.323  61.696  0.00  0.00            
ATOM    385  HG  LEU X  23      84.836  50.132  60.636  0.00  0.00            
ATOM    386  CD1 LEU X  23      83.750  49.181  62.132  0.00  0.00            
ATOM    387 HD11 LEU X  23      84.374  48.340  61.830  0.00  0.00            
ATOM    388 HD12 LEU X  23      83.713  49.156  63.221  0.00  0.00            
ATOM    389 HD13 LEU X  23      82.821  49.178  61.561  0.00  0.00            
ATOM    390  CD2 LEU X  23      83.955  51.598  62.049  0.00  0.00            
ATOM    391 HD21 LEU X  23      83.174  51.883  61.344  0.00  0.00            
ATOM    392 HD22 LEU X  23      83.641  51.600  63.093  0.00  0.00            
ATOM    393 HD23 LEU X  23      84.691  52.398  61.961  0.00  0.00            
ATOM    394  C   LEU X  23      88.303  51.285  62.780  0.00  0.00            
ATOM    395  O   LEU X  23      88.405  52.253  63.527  0.00  0.00            
ATOM    396  N   ARG X  24      89.284  50.399  62.760  0.00  0.00            
ATOM    397  H   ARG X  24      89.269  49.740  61.994  0.00  0.00            
ATOM    398  CA  ARG X  24      90.471  50.571  63.646  0.00  0.00            
ATOM    399  HA  ARG X  24      90.109  50.852  64.635  0.00  0.00            
ATOM    400  CB  ARG X  24      91.127  49.166  63.721  0.00  0.00            
ATOM    401  HB2 ARG X  24      90.332  48.428  63.828  0.00  0.00            
ATOM    402  HB3 ARG X  24      91.654  48.878  62.812  0.00  0.00            
ATOM    403  CG  ARG X  24      92.138  48.944  64.878  0.00  0.00            
ATOM    404  HG2 ARG X  24      92.779  49.824  64.924  0.00  0.00            
ATOM    405  HG3 ARG X  24      91.521  48.762  65.758  0.00  0.00            
ATOM    406  CD  ARG X  24      92.974  47.706  64.780  0.00  0.00            
ATOM    407  HD2 ARG X  24      93.551  47.909  63.878  0.00  0.00            
ATOM    408  HD3 ARG X  24      93.518  47.717  65.725  0.00  0.00            
ATOM    409  NE  ARG X  24      92.073  46.573  64.656  0.00  0.00            
ATOM    410  HE  ARG X  24      91.563  46.357  65.500  0.00  0.00            
ATOM    411  CZ  ARG X  24      91.778  45.805  63.631  0.00  0.00            
ATOM    412  NH1 ARG X  24      92.306  46.148  62.502  0.00  0.00            
ATOM    413 HH11 ARG X  24      92.813  47.021  62.526  0.00  0.00            
ATOM    414 HH12 ARG X  24      92.098  45.533  61.728  0.00  0.00            
ATOM    415  NH2 ARG X  24      91.072  44.729  63.777  0.00  0.00            
ATOM    416 HH21 ARG X  24      90.566  44.614  64.644  0.00  0.00            
ATOM    417 HH22 ARG X  24      90.751  44.233  62.958  0.00  0.00            
ATOM    418  C   ARG X  24      91.568  51.539  63.172  0.00  0.00            
ATOM    419  O   ARG X  24      92.345  52.001  63.983  0.00  0.00            
ATOM    420  N   GLU X  25      91.509  51.872  61.900  0.00  0.00            
ATOM    421  H   GLU X  25      91.023  51.295  61.229  0.00  0.00            
ATOM    422  CA  GLU X  25      92.253  53.027  61.362  0.00  0.00            
ATOM    423  HA  GLU X  25      93.241  53.022  61.821  0.00  0.00            
ATOM    424  CB  GLU X  25      92.343  52.860  59.819  0.00  0.00            
ATOM    425  HB2 GLU X  25      91.349  52.523  59.526  0.00  0.00            
ATOM    426  HB3 GLU X  25      92.519  53.770  59.245  0.00  0.00            
ATOM    427  CG  GLU X  25      93.411  51.802  59.436  0.00  0.00            
ATOM    428  HG2 GLU X  25      93.356  50.886  60.023  0.00  0.00            
ATOM    429  HG3 GLU X  25      93.187  51.586  58.391  0.00  0.00            
ATOM    430  CD  GLU X  25      94.835  52.381  59.481  0.00  0.00            
ATOM    431  OE1 GLU X  25      95.128  53.369  60.173  0.00  0.00            
ATOM    432  OE2 GLU X  25      95.745  51.823  58.880  0.00  0.00            
ATOM    433  C   GLU X  25      91.544  54.354  61.837  0.00  0.00            
ATOM    434  O   GLU X  25      92.178  55.261  62.344  0.00  0.00            
ATOM    435  N   ALA X  26      90.220  54.419  61.727  0.00  0.00            
ATOM    436  H   ALA X  26      89.780  53.621  61.292  0.00  0.00            
ATOM    437  CA  ALA X  26      89.425  55.607  62.003  0.00  0.00            
ATOM    438  HA  ALA X  26      89.747  56.468  61.418  0.00  0.00            
ATOM    439  CB  ALA X  26      87.951  55.299  61.575  0.00  0.00            
ATOM    440  HB1 ALA X  26      87.478  54.407  61.987  0.00  0.00            
ATOM    441  HB2 ALA X  26      87.309  56.152  61.794  0.00  0.00            
ATOM    442  HB3 ALA X  26      87.942  55.112  60.501  0.00  0.00            
ATOM    443  C   ALA X  26      89.443  55.874  63.518  0.00  0.00            
ATOM    444  O   ALA X  26      89.463  57.108  63.804  0.00  0.00            
ATOM    445  N   ARG X  27      89.381  54.908  64.413  0.00  0.00            
ATOM    446  H   ARG X  27      89.127  53.986  64.087  0.00  0.00            
ATOM    447  CA  ARG X  27      89.590  55.119  65.807  0.00  0.00            
ATOM    448  HA  ARG X  27      88.752  55.673  66.230  0.00  0.00            
ATOM    449  CB  ARG X  27      89.678  53.694  66.435  0.00  0.00            
ATOM    450  HB2 ARG X  27      88.761  53.179  66.145  0.00  0.00            
ATOM    451  HB3 ARG X  27      90.555  53.143  66.095  0.00  0.00            
ATOM    452  CG  ARG X  27      89.885  53.705  67.964  0.00  0.00            
ATOM    453  HG2 ARG X  27      90.939  53.955  68.084  0.00  0.00            
ATOM    454  HG3 ARG X  27      89.256  54.461  68.435  0.00  0.00            
ATOM    455  CD  ARG X  27      89.572  52.304  68.502  0.00  0.00            
ATOM    456  HD2 ARG X  27      88.507  52.078  68.466  0.00  0.00            
ATOM    457  HD3 ARG X  27      90.160  51.648  67.859  0.00  0.00            
ATOM    458  NE  ARG X  27      89.902  52.141  69.923  0.00  0.00            
ATOM    459  HE  ARG X  27      89.221  52.397  70.623  0.00  0.00            
ATOM    460  CZ  ARG X  27      91.092  51.868  70.447  0.00  0.00            
ATOM    461  NH1 ARG X  27      92.190  51.813  69.733  0.00  0.00            
ATOM    462 HH11 ARG X  27      92.232  52.195  68.799  0.00  0.00            
ATOM    463 HH12 ARG X  27      93.014  51.495  70.222  0.00  0.00            
ATOM    464  NH2 ARG X  27      91.268  51.646  71.735  0.00  0.00            
ATOM    465 HH21 ARG X  27      90.473  51.559  72.353  0.00  0.00            
ATOM    466 HH22 ARG X  27      92.195  51.610  72.132  0.00  0.00            
ATOM    467  C   ARG X  27      90.905  55.854  66.198  0.00  0.00            
ATOM    468  O   ARG X  27      90.933  56.613  67.153  0.00  0.00            
ATOM    469  N   GLU X  28      92.024  55.625  65.472  0.00  0.00            
ATOM    470  H   GLU X  28      91.901  54.985  64.701  0.00  0.00            
ATOM    471  CA  GLU X  28      93.292  56.340  65.646  0.00  0.00            
ATOM    472  HA  GLU X  28      93.389  56.549  66.711  0.00  0.00            
ATOM    473  CB  GLU X  28      94.543  55.566  65.182  0.00  0.00            
ATOM    474  HB2 GLU X  28      94.563  54.652  65.775  0.00  0.00            
ATOM    475  HB3 GLU X  28      94.456  55.254  64.142  0.00  0.00            
ATOM    476  CG  GLU X  28      95.928  56.283  65.218  0.00  0.00            
ATOM    477  HG2 GLU X  28      95.871  57.059  64.455  0.00  0.00            
ATOM    478  HG3 GLU X  28      95.954  56.664  66.240  0.00  0.00            
ATOM    479  CD  GLU X  28      96.906  55.190  64.911  0.00  0.00            
ATOM    480  OE1 GLU X  28      97.446  55.187  63.789  0.00  0.00            
ATOM    481  OE2 GLU X  28      97.268  54.390  65.849  0.00  0.00            
ATOM    482  C   GLU X  28      93.284  57.707  65.001  0.00  0.00            
ATOM    483  O   GLU X  28      93.694  58.734  65.537  0.00  0.00            
ATOM    484  N   SER X  29      92.613  57.840  63.777  0.00  0.00            
ATOM    485  H   SER X  29      92.163  57.001  63.441  0.00  0.00            
ATOM    486  CA  SER X  29      92.516  59.096  63.030  0.00  0.00            
ATOM    487  HA  SER X  29      93.531  59.491  63.070  0.00  0.00            
ATOM    488  CB  SER X  29      91.963  58.936  61.565  0.00  0.00            
ATOM    489  HB2 SER X  29      91.068  58.314  61.580  0.00  0.00            
ATOM    490  HB3 SER X  29      91.642  59.883  61.132  0.00  0.00            
ATOM    491  OG  SER X  29      92.965  58.376  60.710  0.00  0.00            
ATOM    492  HG  SER X  29      93.821  58.799  60.809  0.00  0.00            
ATOM    493  C   SER X  29      91.599  60.129  63.723  0.00  0.00            
ATOM    494  O   SER X  29      91.923  61.279  63.861  0.00  0.00            
ATOM    495  N   LEU X  30      90.504  59.669  64.291  0.00  0.00            
ATOM    496  H   LEU X  30      90.182  58.712  64.255  0.00  0.00            
ATOM    497  CA  LEU X  30      89.642  60.521  65.160  0.00  0.00            
ATOM    498  HA  LEU X  30      89.418  61.450  64.635  0.00  0.00            
ATOM    499  CB  LEU X  30      88.360  59.756  65.688  0.00  0.00            
ATOM    500  HB2 LEU X  30      87.772  59.443  64.825  0.00  0.00            
ATOM    501  HB3 LEU X  30      88.693  58.866  66.222  0.00  0.00            
ATOM    502  CG  LEU X  30      87.308  60.602  66.509  0.00  0.00            
ATOM    503  HG  LEU X  30      87.547  61.647  66.311  0.00  0.00            
ATOM    504  CD1 LEU X  30      85.792  60.381  66.283  0.00  0.00            
ATOM    505 HD11 LEU X  30      85.541  59.366  66.591  0.00  0.00            
ATOM    506 HD12 LEU X  30      85.224  61.102  66.872  0.00  0.00            
ATOM    507 HD13 LEU X  30      85.534  60.564  65.240  0.00  0.00            
ATOM    508  CD2 LEU X  30      87.617  60.400  68.011  0.00  0.00            
ATOM    509 HD21 LEU X  30      86.897  60.940  68.626  0.00  0.00            
ATOM    510 HD22 LEU X  30      87.477  59.342  68.235  0.00  0.00            
ATOM    511 HD23 LEU X  30      88.660  60.689  68.134  0.00  0.00            
ATOM    512  C   LEU X  30      90.484  61.015  66.393  0.00  0.00            
ATOM    513  O   LEU X  30      90.473  62.172  66.689  0.00  0.00            
ATOM    514  N   LEU X  31      91.321  60.192  66.960  0.00  0.00            
ATOM    515  H   LEU X  31      91.445  59.270  66.567  0.00  0.00            
ATOM    516  CA  LEU X  31      92.188  60.477  68.135  0.00  0.00            
ATOM    517  HA  LEU X  31      91.632  60.972  68.932  0.00  0.00            
ATOM    518  CB  LEU X  31      92.694  59.153  68.778  0.00  0.00            
ATOM    519  HB2 LEU X  31      91.855  58.458  68.753  0.00  0.00            
ATOM    520  HB3 LEU X  31      93.472  58.752  68.128  0.00  0.00            
ATOM    521  CG  LEU X  31      93.335  59.152  70.116  0.00  0.00            
ATOM    522  HG  LEU X  31      94.160  59.865  70.108  0.00  0.00            
ATOM    523  CD1 LEU X  31      92.188  59.637  71.014  0.00  0.00            
ATOM    524 HD11 LEU X  31      92.208  60.719  70.885  0.00  0.00            
ATOM    525 HD12 LEU X  31      91.221  59.255  70.686  0.00  0.00            
ATOM    526 HD13 LEU X  31      92.457  59.433  72.050  0.00  0.00            
ATOM    527  CD2 LEU X  31      93.635  57.736  70.676  0.00  0.00            
ATOM    528 HD21 LEU X  31      92.738  57.143  70.852  0.00  0.00            
ATOM    529 HD22 LEU X  31      94.179  57.169  69.921  0.00  0.00            
ATOM    530 HD23 LEU X  31      94.292  57.765  71.545  0.00  0.00            
ATOM    531  C   LEU X  31      93.257  61.515  67.774  0.00  0.00            
ATOM    532  O   LEU X  31      93.504  62.425  68.544  0.00  0.00            
ATOM    533  N   GLU X  32      93.722  61.500  66.499  0.00  0.00            
ATOM    534  H   GLU X  32      93.689  60.634  65.979  0.00  0.00            
ATOM    535  CA  GLU X  32      94.524  62.573  65.920  0.00  0.00            
ATOM    536  HA  GLU X  32      95.410  62.865  66.483  0.00  0.00            
ATOM    537  CB  GLU X  32      95.053  61.986  64.581  0.00  0.00            
ATOM    538  HB2 GLU X  32      95.927  61.363  64.770  0.00  0.00            
ATOM    539  HB3 GLU X  32      94.294  61.370  64.098  0.00  0.00            
ATOM    540  CG  GLU X  32      95.611  63.048  63.637  0.00  0.00            
ATOM    541  HG2 GLU X  32      94.770  63.682  63.359  0.00  0.00            
ATOM    542  HG3 GLU X  32      96.409  63.701  63.989  0.00  0.00            
ATOM    543  CD  GLU X  32      96.125  62.501  62.273  0.00  0.00            
ATOM    544  OE1 GLU X  32      96.607  63.308  61.450  0.00  0.00            
ATOM    545  OE2 GLU X  32      95.995  61.308  62.061  0.00  0.00            
ATOM    546  C   GLU X  32      93.799  63.912  65.796  0.00  0.00            
ATOM    547  O   GLU X  32      94.400  64.961  66.047  0.00  0.00            
ATOM    548  N   ASP X  33      92.489  63.900  65.572  0.00  0.00            
ATOM    549  H   ASP X  33      92.058  63.042  65.257  0.00  0.00            
ATOM    550  CA  ASP X  33      91.627  65.125  65.591  0.00  0.00            
ATOM    551  HA  ASP X  33      92.211  65.918  65.124  0.00  0.00            
ATOM    552  CB  ASP X  33      90.422  64.943  64.754  0.00  0.00            
ATOM    553  HB2 ASP X  33      89.759  64.180  65.160  0.00  0.00            
ATOM    554  HB3 ASP X  33      89.932  65.917  64.733  0.00  0.00            
ATOM    555  CG  ASP X  33      90.708  64.560  63.267  0.00  0.00            
ATOM    556  OD1 ASP X  33      91.771  64.899  62.722  0.00  0.00            
ATOM    557  OD2 ASP X  33      89.694  64.149  62.626  0.00  0.00            
ATOM    558  C   ASP X  33      91.332  65.564  67.078  0.00  0.00            
ATOM    559  O   ASP X  33      91.339  66.724  67.361  0.00  0.00            
ATOM    560  N   VAL X  34      91.221  64.586  68.007  0.00  0.00            
ATOM    561  H   VAL X  34      91.156  63.625  67.703  0.00  0.00            
ATOM    562  CA  VAL X  34      91.049  64.934  69.449  0.00  0.00            
ATOM    563  HA  VAL X  34      90.239  65.653  69.570  0.00  0.00            
ATOM    564  CB  VAL X  34      90.749  63.656  70.263  0.00  0.00            
ATOM    565  HB  VAL X  34      91.473  62.925  69.902  0.00  0.00            
ATOM    566  CG1 VAL X  34      90.814  63.879  71.707  0.00  0.00            
ATOM    567 HG11 VAL X  34      90.382  63.050  72.267  0.00  0.00            
ATOM    568 HG12 VAL X  34      91.883  64.002  71.880  0.00  0.00            
ATOM    569 HG13 VAL X  34      90.266  64.773  72.004  0.00  0.00            
ATOM    570  CG2 VAL X  34      89.302  63.239  69.870  0.00  0.00            
ATOM    571 HG21 VAL X  34      89.081  62.237  70.235  0.00  0.00            
ATOM    572 HG22 VAL X  34      88.599  63.977  70.257  0.00  0.00            
ATOM    573 HG23 VAL X  34      89.237  63.071  68.795  0.00  0.00            
ATOM    574  C   VAL X  34      92.288  65.583  69.952  0.00  0.00            
ATOM    575  O   VAL X  34      92.226  66.407  70.906  0.00  0.00            
ATOM    576  N   GLN X  35      93.452  65.205  69.437  0.00  0.00            
ATOM    577  H   GLN X  35      93.423  64.520  68.696  0.00  0.00            
ATOM    578  CA  GLN X  35      94.759  65.830  69.667  0.00  0.00            
ATOM    579  HA  GLN X  35      94.783  66.022  70.740  0.00  0.00            
ATOM    580  CB  GLN X  35      95.843  64.824  69.271  0.00  0.00            
ATOM    581  HB2 GLN X  35      95.723  64.089  70.067  0.00  0.00            
ATOM    582  HB3 GLN X  35      95.648  64.314  68.328  0.00  0.00            
ATOM    583  CG  GLN X  35      97.365  65.141  69.278  0.00  0.00            
ATOM    584  HG2 GLN X  35      97.940  64.217  69.218  0.00  0.00            
ATOM    585  HG3 GLN X  35      97.606  65.712  68.381  0.00  0.00            
ATOM    586  CD  GLN X  35      97.667  66.041  70.518  0.00  0.00            
ATOM    587  OE1 GLN X  35      97.167  65.747  71.587  0.00  0.00            
ATOM    588  NE2 GLN X  35      98.479  67.069  70.360  0.00  0.00            
ATOM    589 HE21 GLN X  35      98.852  67.246  69.438  0.00  0.00            
ATOM    590 HE22 GLN X  35      98.414  67.722  71.127  0.00  0.00            
ATOM    591  C   GLN X  35      94.902  67.195  69.049  0.00  0.00            
ATOM    592  O   GLN X  35      95.455  68.075  69.742  0.00  0.00            
ATOM    593  N   ALA X  36      94.489  67.385  67.765  0.00  0.00            
ATOM    594  H   ALA X  36      94.142  66.588  67.252  0.00  0.00            
ATOM    595  CA  ALA X  36      94.631  68.747  67.235  0.00  0.00            
ATOM    596  HA  ALA X  36      95.634  69.169  67.176  0.00  0.00            
ATOM    597  CB  ALA X  36      94.425  68.676  65.735  0.00  0.00            
ATOM    598  HB1 ALA X  36      93.340  68.696  65.644  0.00  0.00            
ATOM    599  HB2 ALA X  36      94.705  69.627  65.282  0.00  0.00            
ATOM    600  HB3 ALA X  36      94.880  67.865  65.165  0.00  0.00            
ATOM    601  C   ALA X  36      93.614  69.725  67.936  0.00  0.00            
ATOM    602  O   ALA X  36      93.978  70.856  68.280  0.00  0.00            
ATOM    603  N   ASN X  37      92.463  69.230  68.270  0.00  0.00            
ATOM    604  H   ASN X  37      92.169  68.330  67.917  0.00  0.00            
ATOM    605  CA  ASN X  37      91.429  69.872  69.125  0.00  0.00            
ATOM    606  HA  ASN X  37      91.105  70.783  68.623  0.00  0.00            
ATOM    607  CB  ASN X  37      90.172  68.924  69.191  0.00  0.00            
ATOM    608  HB2 ASN X  37      89.778  68.625  68.220  0.00  0.00            
ATOM    609  HB3 ASN X  37      90.379  68.032  69.783  0.00  0.00            
ATOM    610  CG  ASN X  37      89.082  69.601  69.968  0.00  0.00            
ATOM    611  OD1 ASN X  37      88.826  69.340  71.139  0.00  0.00            
ATOM    612  ND2 ASN X  37      88.320  70.476  69.365  0.00  0.00            
ATOM    613 HD21 ASN X  37      88.404  70.623  68.369  0.00  0.00            
ATOM    614 HD22 ASN X  37      87.497  70.802  69.852  0.00  0.00            
ATOM    615  C   ASN X  37      91.977  70.196  70.457  0.00  0.00            
ATOM    616  O   ASN X  37      91.758  71.332  70.831  0.00  0.00            
ATOM    617  N   THR X  38      92.731  69.239  71.097  0.00  0.00            
ATOM    618  H   THR X  38      92.650  68.282  70.786  0.00  0.00            
ATOM    619  CA  THR X  38      93.391  69.565  72.406  0.00  0.00            
ATOM    620  HA  THR X  38      92.626  69.904  73.103  0.00  0.00            
ATOM    621  CB  THR X  38      94.063  68.267  72.928  0.00  0.00            
ATOM    622  HB  THR X  38      94.769  67.974  72.151  0.00  0.00            
ATOM    623  CG2 THR X  38      94.770  68.586  74.212  0.00  0.00            
ATOM    624 HG21 THR X  38      95.224  67.687  74.628  0.00  0.00            
ATOM    625 HG22 THR X  38      95.583  69.244  73.905  0.00  0.00            
ATOM    626 HG23 THR X  38      94.066  69.055  74.900  0.00  0.00            
ATOM    627  OG1 THR X  38      93.097  67.250  73.108  0.00  0.00            
ATOM    628  HG1 THR X  38      92.963  66.833  72.253  0.00  0.00            
ATOM    629  C   THR X  38      94.404  70.725  72.307  0.00  0.00            
ATOM    630  O   THR X  38      94.491  71.543  73.239  0.00  0.00            
ATOM    631  N   VAL X  39      95.149  70.789  71.209  0.00  0.00            
ATOM    632  H   VAL X  39      95.094  69.943  70.661  0.00  0.00            
ATOM    633  CA  VAL X  39      95.993  71.970  70.954  0.00  0.00            
ATOM    634  HA  VAL X  39      96.594  71.867  71.858  0.00  0.00            
ATOM    635  CB  VAL X  39      96.914  71.750  69.754  0.00  0.00            
ATOM    636  HB  VAL X  39      96.365  71.614  68.823  0.00  0.00            
ATOM    637  CG1 VAL X  39      97.882  72.932  69.459  0.00  0.00            
ATOM    638 HG11 VAL X  39      98.553  72.780  68.613  0.00  0.00            
ATOM    639 HG12 VAL X  39      97.373  73.882  69.295  0.00  0.00            
ATOM    640 HG13 VAL X  39      98.496  73.054  70.351  0.00  0.00            
ATOM    641  CG2 VAL X  39      97.805  70.502  69.982  0.00  0.00            
ATOM    642 HG21 VAL X  39      98.463  70.324  69.131  0.00  0.00            
ATOM    643 HG22 VAL X  39      98.416  70.744  70.851  0.00  0.00            
ATOM    644 HG23 VAL X  39      97.179  69.672  70.310  0.00  0.00            
ATOM    645  C   VAL X  39      95.278  73.297  70.828  0.00  0.00            
ATOM    646  O   VAL X  39      95.629  74.263  71.500  0.00  0.00            
ATOM    647  N   LEU X  40      94.223  73.396  70.053  0.00  0.00            
ATOM    648  H   LEU X  40      93.854  72.518  69.716  0.00  0.00            
ATOM    649  CA  LEU X  40      93.536  74.595  69.707  0.00  0.00            
ATOM    650  HA  LEU X  40      94.247  75.330  69.329  0.00  0.00            
ATOM    651  CB  LEU X  40      92.555  74.150  68.643  0.00  0.00            
ATOM    652  HB2 LEU X  40      93.177  73.583  67.950  0.00  0.00            
ATOM    653  HB3 LEU X  40      91.889  73.407  69.082  0.00  0.00            
ATOM    654  CG  LEU X  40      91.762  75.390  68.112  0.00  0.00            
ATOM    655  HG  LEU X  40      91.215  75.798  68.962  0.00  0.00            
ATOM    656  CD1 LEU X  40      92.773  76.347  67.551  0.00  0.00            
ATOM    657 HD11 LEU X  40      93.193  76.922  68.377  0.00  0.00            
ATOM    658 HD12 LEU X  40      93.600  75.807  67.091  0.00  0.00            
ATOM    659 HD13 LEU X  40      92.215  77.056  66.940  0.00  0.00            
ATOM    660  CD2 LEU X  40      90.872  74.918  66.940  0.00  0.00            
ATOM    661 HD21 LEU X  40      90.184  75.677  66.569  0.00  0.00            
ATOM    662 HD22 LEU X  40      91.539  74.580  66.147  0.00  0.00            
ATOM    663 HD23 LEU X  40      90.257  74.096  67.305  0.00  0.00            
ATOM    664  C   LEU X  40      92.866  75.211  70.988  0.00  0.00            
ATOM    665  O   LEU X  40      93.137  76.348  71.364  0.00  0.00            
ATOM    666  N   GLY X  41      92.049  74.450  71.664  0.00  0.00            
ATOM    667  H   GLY X  41      91.907  73.522  71.292  0.00  0.00            
ATOM    668  CA  GLY X  41      91.350  74.841  72.914  0.00  0.00            
ATOM    669  HA2 GLY X  41      90.544  75.502  72.596  0.00  0.00            
ATOM    670  HA3 GLY X  41      90.955  73.900  73.298  0.00  0.00            
ATOM    671  C   GLY X  41      92.348  75.382  73.993  0.00  0.00            
ATOM    672  O   GLY X  41      92.074  76.367  74.691  0.00  0.00            
ATOM    673  N   ALA X  42      93.584  74.889  74.094  0.00  0.00            
ATOM    674  H   ALA X  42      93.830  74.121  73.486  0.00  0.00            
ATOM    675  CA  ALA X  42      94.532  75.299  75.101  0.00  0.00            
ATOM    676  HA  ALA X  42      93.936  75.321  76.013  0.00  0.00            
ATOM    677  CB  ALA X  42      95.598  74.209  75.284  0.00  0.00            
ATOM    678  HB1 ALA X  42      96.442  74.539  75.889  0.00  0.00            
ATOM    679  HB2 ALA X  42      95.080  73.394  75.790  0.00  0.00            
ATOM    680  HB3 ALA X  42      95.973  73.939  74.297  0.00  0.00            
ATOM    681  C   ALA X  42      95.158  76.711  74.757  0.00  0.00            
ATOM    682  O   ALA X  42      95.433  77.522  75.619  0.00  0.00            
ATOM    683  N   GLU X  43      95.509  76.882  73.487  0.00  0.00            
ATOM    684  H   GLU X  43      95.279  76.179  72.800  0.00  0.00            
ATOM    685  CA  GLU X  43      96.009  78.130  72.964  0.00  0.00            
ATOM    686  HA  GLU X  43      96.796  78.524  73.607  0.00  0.00            
ATOM    687  CB  GLU X  43      96.367  77.819  71.471  0.00  0.00            
ATOM    688  HB2 GLU X  43      96.982  76.922  71.408  0.00  0.00            
ATOM    689  HB3 GLU X  43      95.489  77.607  70.860  0.00  0.00            
ATOM    690  CG  GLU X  43      97.140  78.898  70.673  0.00  0.00            
ATOM    691  HG2 GLU X  43      97.033  78.676  69.611  0.00  0.00            
ATOM    692  HG3 GLU X  43      96.652  79.852  70.873  0.00  0.00            
ATOM    693  CD  GLU X  43      98.665  78.956  70.985  0.00  0.00            
ATOM    694  OE1 GLU X  43      99.483  78.693  70.133  0.00  0.00            
ATOM    695  OE2 GLU X  43      98.934  79.376  72.136  0.00  0.00            
ATOM    696  C   GLU X  43      95.041  79.201  73.040  0.00  0.00            
ATOM    697  O   GLU X  43      95.315  80.300  73.467  0.00  0.00            
ATOM    698  N   VAL X  44      93.751  78.929  72.880  0.00  0.00            
ATOM    699  H   VAL X  44      93.563  78.015  72.493  0.00  0.00            
ATOM    700  CA  VAL X  44      92.656  79.944  72.956  0.00  0.00            
ATOM    701  HA  VAL X  44      92.936  80.902  72.517  0.00  0.00            
ATOM    702  CB  VAL X  44      91.345  79.606  72.171  0.00  0.00            
ATOM    703  HB  VAL X  44      90.982  78.606  72.410  0.00  0.00            
ATOM    704  CG1 VAL X  44      90.139  80.628  72.128  0.00  0.00            
ATOM    705 HG11 VAL X  44      89.554  80.499  73.039  0.00  0.00            
ATOM    706 HG12 VAL X  44      90.452  81.672  72.132  0.00  0.00            
ATOM    707 HG13 VAL X  44      89.453  80.369  71.322  0.00  0.00            
ATOM    708  CG2 VAL X  44      91.621  79.399  70.699  0.00  0.00            
ATOM    709 HG21 VAL X  44      91.701  80.366  70.202  0.00  0.00            
ATOM    710 HG22 VAL X  44      92.529  78.827  70.508  0.00  0.00            
ATOM    711 HG23 VAL X  44      90.754  78.837  70.350  0.00  0.00            
ATOM    712  C   VAL X  44      92.427  80.302  74.518  0.00  0.00            
ATOM    713  O   VAL X  44      92.052  81.451  74.733  0.00  0.00            
ATOM    714  N   GLU X  45      92.594  79.311  75.460  0.00  0.00            
ATOM    715  H   GLU X  45      92.760  78.364  75.153  0.00  0.00            
ATOM    716  CA  GLU X  45      92.628  79.430  76.876  0.00  0.00            
ATOM    717  HA  GLU X  45      91.665  79.875  77.126  0.00  0.00            
ATOM    718  CB  GLU X  45      92.758  78.074  77.471  0.00  0.00            
ATOM    719  HB2 GLU X  45      91.995  77.430  77.034  0.00  0.00            
ATOM    720  HB3 GLU X  45      93.629  77.492  77.171  0.00  0.00            
ATOM    721  CG  GLU X  45      92.523  78.107  79.003  0.00  0.00            
ATOM    722  HG2 GLU X  45      93.325  78.652  79.501  0.00  0.00            
ATOM    723  HG3 GLU X  45      91.584  78.650  79.107  0.00  0.00            
ATOM    724  CD  GLU X  45      92.454  76.722  79.590  0.00  0.00            
ATOM    725  OE1 GLU X  45      93.368  75.927  79.338  0.00  0.00            
ATOM    726  OE2 GLU X  45      91.519  76.419  80.389  0.00  0.00            
ATOM    727  C   GLU X  45      93.679  80.372  77.451  0.00  0.00            
ATOM    728  O   GLU X  45      93.523  81.197  78.327  0.00  0.00            
ATOM    729  N   ALA X  46      94.875  80.373  76.849  0.00  0.00            
ATOM    730  H   ALA X  46      95.030  79.570  76.256  0.00  0.00            
ATOM    731  CA  ALA X  46      95.896  81.316  77.089  0.00  0.00            
ATOM    732  HA  ALA X  46      96.046  81.437  78.162  0.00  0.00            
ATOM    733  CB  ALA X  46      97.257  80.796  76.487  0.00  0.00            
ATOM    734  HB1 ALA X  46      97.546  79.910  77.052  0.00  0.00            
ATOM    735  HB2 ALA X  46      97.196  80.565  75.424  0.00  0.00            
ATOM    736  HB3 ALA X  46      98.112  81.456  76.634  0.00  0.00            
ATOM    737  C   ALA X  46      95.542  82.675  76.438  0.00  0.00            
ATOM    738  O   ALA X  46      95.776  83.722  76.974  0.00  0.00            
ATOM    739  N   ILE X  47      94.835  82.706  75.327  0.00  0.00            
ATOM    740  H   ILE X  47      94.600  81.862  74.824  0.00  0.00            
ATOM    741  CA  ILE X  47      94.279  83.998  74.783  0.00  0.00            
ATOM    742  HA  ILE X  47      95.138  84.659  74.663  0.00  0.00            
ATOM    743  CB  ILE X  47      93.775  83.752  73.318  0.00  0.00            
ATOM    744  HB  ILE X  47      93.237  82.807  73.241  0.00  0.00            
ATOM    745  CG2 ILE X  47      92.743  84.804  72.826  0.00  0.00            
ATOM    746 HG21 ILE X  47      92.357  84.434  71.876  0.00  0.00            
ATOM    747 HG22 ILE X  47      91.960  84.894  73.579  0.00  0.00            
ATOM    748 HG23 ILE X  47      93.167  85.808  72.820  0.00  0.00            
ATOM    749  CG1 ILE X  47      94.984  83.657  72.311  0.00  0.00            
ATOM    750 HG12 ILE X  47      95.659  84.494  72.492  0.00  0.00            
ATOM    751 HG13 ILE X  47      95.624  82.806  72.543  0.00  0.00            
ATOM    752  CD1 ILE X  47      94.576  83.668  70.831  0.00  0.00            
ATOM    753 HD11 ILE X  47      95.412  83.685  70.132  0.00  0.00            
ATOM    754 HD12 ILE X  47      93.913  82.806  70.761  0.00  0.00            
ATOM    755 HD13 ILE X  47      94.019  84.569  70.573  0.00  0.00            
ATOM    756  C   ILE X  47      93.319  84.779  75.713  0.00  0.00            
ATOM    757  O   ILE X  47      93.633  85.978  75.920  0.00  0.00            
ATOM    758  N   VAL X  48      92.227  84.107  76.132  0.00  0.00            
ATOM    759  H   VAL X  48      92.054  83.231  75.660  0.00  0.00            
ATOM    760  CA  VAL X  48      91.315  84.853  77.024  0.00  0.00            
ATOM    761  HA  VAL X  48      91.130  85.828  76.574  0.00  0.00            
ATOM    762  CB  VAL X  48      89.928  84.216  77.321  0.00  0.00            
ATOM    763  HB  VAL X  48      89.387  84.646  78.164  0.00  0.00            
ATOM    764  CG1 VAL X  48      88.987  84.206  76.094  0.00  0.00            
ATOM    765 HG11 VAL X  48      89.471  83.712  75.252  0.00  0.00            
ATOM    766 HG12 VAL X  48      88.097  83.721  76.494  0.00  0.00            
ATOM    767 HG13 VAL X  48      88.800  85.269  75.940  0.00  0.00            
ATOM    768  CG2 VAL X  48      90.086  82.825  77.704  0.00  0.00            
ATOM    769 HG21 VAL X  48      89.267  82.197  78.053  0.00  0.00            
ATOM    770 HG22 VAL X  48      90.487  82.300  76.837  0.00  0.00            
ATOM    771 HG23 VAL X  48      90.794  82.719  78.526  0.00  0.00            
ATOM    772  C   VAL X  48      91.961  85.153  78.392  0.00  0.00            
ATOM    773  O   VAL X  48      91.741  86.245  78.933  0.00  0.00            
ATOM    774  N   LYS X  49      93.031  84.440  78.877  0.00  0.00            
ATOM    775  H   LYS X  49      93.481  83.769  78.270  0.00  0.00            
ATOM    776  CA  LYS X  49      93.689  84.795  80.131  0.00  0.00            
ATOM    777  HA  LYS X  49      92.933  84.628  80.898  0.00  0.00            
ATOM    778  CB  LYS X  49      94.767  83.697  80.356  0.00  0.00            
ATOM    779  HB2 LYS X  49      94.304  82.718  80.235  0.00  0.00            
ATOM    780  HB3 LYS X  49      95.449  83.819  79.515  0.00  0.00            
ATOM    781  CG  LYS X  49      95.428  83.826  81.740  0.00  0.00            
ATOM    782  HG2 LYS X  49      96.309  83.188  81.816  0.00  0.00            
ATOM    783  HG3 LYS X  49      95.855  84.807  81.948  0.00  0.00            
ATOM    784  CD  LYS X  49      94.447  83.513  82.873  0.00  0.00            
ATOM    785  HD2 LYS X  49      94.078  84.389  83.407  0.00  0.00            
ATOM    786  HD3 LYS X  49      93.609  82.929  82.493  0.00  0.00            
ATOM    787  CE  LYS X  49      95.017  82.629  83.922  0.00  0.00            
ATOM    788  HE2 LYS X  49      94.307  82.390  84.713  0.00  0.00            
ATOM    789  HE3 LYS X  49      95.462  81.737  83.482  0.00  0.00            
ATOM    790  NZ  LYS X  49      95.974  83.352  84.743  0.00  0.00            
ATOM    791  HZ1 LYS X  49      95.620  84.167  85.224  0.00  0.00            
ATOM    792  HZ2 LYS X  49      96.332  82.743  85.464  0.00  0.00            
ATOM    793  HZ3 LYS X  49      96.797  83.592  84.209  0.00  0.00            
ATOM    794  C   LYS X  49      94.282  86.236  80.219  0.00  0.00            
ATOM    795  O   LYS X  49      94.229  86.863  81.283  0.00  0.00            
ATOM    796  N   GLY X  50      94.845  86.723  79.129  0.00  0.00            
ATOM    797  H   GLY X  50      94.897  86.115  78.324  0.00  0.00            
ATOM    798  CA  GLY X  50      95.703  87.890  78.997  0.00  0.00            
ATOM    799  HA2 GLY X  50      96.355  87.884  79.870  0.00  0.00            
ATOM    800  HA3 GLY X  50      96.220  87.781  78.044  0.00  0.00            
ATOM    801  C   GLY X  50      94.948  89.196  78.933  0.00  0.00            
ATOM    802  O   GLY X  50      95.577  90.217  79.219  0.00  0.00            
ATOM    803  N   VAL X  51      93.741  89.104  78.443  0.00  0.00            
ATOM    804  H   VAL X  51      93.376  88.255  78.034  0.00  0.00            
ATOM    805  CA  VAL X  51      92.908  90.239  78.118  0.00  0.00            
ATOM    806  HA  VAL X  51      93.432  91.130  78.465  0.00  0.00            
ATOM    807  CB  VAL X  51      92.583  90.305  76.613  0.00  0.00            
ATOM    808  HB  VAL X  51      91.915  91.148  76.439  0.00  0.00            
ATOM    809  CG1 VAL X  51      93.804  90.638  75.792  0.00  0.00            
ATOM    810 HG11 VAL X  51      93.547  90.747  74.738  0.00  0.00            
ATOM    811 HG12 VAL X  51      94.224  91.570  76.169  0.00  0.00            
ATOM    812 HG13 VAL X  51      94.518  89.841  76.002  0.00  0.00            
ATOM    813  CG2 VAL X  51      91.904  89.024  76.109  0.00  0.00            
ATOM    814 HG21 VAL X  51      91.890  88.943  75.022  0.00  0.00            
ATOM    815 HG22 VAL X  51      92.288  88.120  76.581  0.00  0.00            
ATOM    816 HG23 VAL X  51      90.878  88.939  76.468  0.00  0.00            
ATOM    817  C   VAL X  51      91.503  90.308  78.858  0.00  0.00            
ATOM    818  O   VAL X  51      90.839  91.376  78.980  0.00  0.00            
ATOM    819  N   CYS X  52      91.138  89.169  79.431  0.00  0.00            
ATOM    820  H   CYS X  52      91.714  88.341  79.386  0.00  0.00            
ATOM    821  CA  CYS X  52      89.871  89.235  80.225  0.00  0.00            
ATOM    822  HA  CYS X  52      89.216  89.999  79.805  0.00  0.00            
ATOM    823  CB  CYS X  52      89.262  87.754  80.099  0.00  0.00            
ATOM    824  HB2 CYS X  52      89.900  86.955  80.476  0.00  0.00            
ATOM    825  HB3 CYS X  52      88.376  87.662  80.727  0.00  0.00            
ATOM    826  SG  CYS X  52      88.768  87.407  78.412  0.00  0.00            
ATOM    827  HG  CYS X  52      89.907  86.821  78.032  0.00  0.00            
ATOM    828  C   CYS X  52      90.107  89.556  81.716  0.00  0.00            
ATOM    829  O   CYS X  52      91.245  89.600  82.128  0.00  0.00            
ATOM    830  N   LYS X  53      89.014  89.863  82.404  0.00  0.00            
ATOM    831  H   LYS X  53      88.156  90.011  81.893  0.00  0.00            
ATOM    832  CA  LYS X  53      88.833  89.843  83.861  0.00  0.00            
ATOM    833  HA  LYS X  53      89.763  90.272  84.234  0.00  0.00            
ATOM    834  CB  LYS X  53      87.707  90.746  84.305  0.00  0.00            
ATOM    835  HB2 LYS X  53      86.755  90.530  83.819  0.00  0.00            
ATOM    836  HB3 LYS X  53      87.426  90.773  85.357  0.00  0.00            
ATOM    837  CG  LYS X  53      88.077  92.221  84.051  0.00  0.00            
ATOM    838  HG2 LYS X  53      87.498  92.778  84.786  0.00  0.00            
ATOM    839  HG3 LYS X  53      89.094  92.299  84.435  0.00  0.00            
ATOM    840  CD  LYS X  53      87.891  92.689  82.638  0.00  0.00            
ATOM    841  HD2 LYS X  53      88.432  92.110  81.889  0.00  0.00            
ATOM    842  HD3 LYS X  53      86.873  92.377  82.409  0.00  0.00            
ATOM    843  CE  LYS X  53      88.184  94.159  82.602  0.00  0.00            
ATOM    844  HE2 LYS X  53      87.581  94.588  83.403  0.00  0.00            
ATOM    845  HE3 LYS X  53      89.175  94.366  83.005  0.00  0.00            
ATOM    846  NZ  LYS X  53      87.819  94.722  81.218  0.00  0.00            
ATOM    847  HZ1 LYS X  53      88.334  94.255  80.486  0.00  0.00            
ATOM    848  HZ2 LYS X  53      86.850  94.610  80.954  0.00  0.00            
ATOM    849  HZ3 LYS X  53      88.046  95.702  81.129  0.00  0.00            
ATOM    850  C   LYS X  53      88.687  88.461  84.436  0.00  0.00            
ATOM    851  O   LYS X  53      88.191  87.561  83.706  0.00  0.00            
ATOM    852  N   PRO X  54      88.936  88.144  85.677  0.00  0.00            
ATOM    853  CD  PRO X  54      89.717  89.002  86.587  0.00  0.00            
ATOM    854  HD2 PRO X  54      89.156  89.841  86.999  0.00  0.00            
ATOM    855  HD3 PRO X  54      90.619  89.437  86.158  0.00  0.00            
ATOM    856  CG  PRO X  54      90.356  88.066  87.537  0.00  0.00            
ATOM    857  HG2 PRO X  54      90.516  88.523  88.513  0.00  0.00            
ATOM    858  HG3 PRO X  54      91.193  87.544  87.073  0.00  0.00            
ATOM    859  CB  PRO X  54      89.224  87.052  87.675  0.00  0.00            
ATOM    860  HB2 PRO X  54      88.486  87.480  88.354  0.00  0.00            
ATOM    861  HB3 PRO X  54      89.546  86.069  88.020  0.00  0.00            
ATOM    862  CA  PRO X  54      88.772  86.860  86.259  0.00  0.00            
ATOM    863  HA  PRO X  54      89.451  86.188  85.734  0.00  0.00            
ATOM    864  C   PRO X  54      87.305  86.391  86.196  0.00  0.00            
ATOM    865  O   PRO X  54      87.092  85.277  85.763  0.00  0.00            
ATOM    866  N   SER X  55      86.362  87.278  86.583  0.00  0.00            
ATOM    867  H   SER X  55      86.642  88.088  87.118  0.00  0.00            
ATOM    868  CA  SER X  55      84.946  87.132  86.183  0.00  0.00            
ATOM    869  HA  SER X  55      84.650  86.280  86.794  0.00  0.00            
ATOM    870  CB  SER X  55      84.089  88.374  86.541  0.00  0.00            
ATOM    871  HB2 SER X  55      83.163  88.377  85.965  0.00  0.00            
ATOM    872  HB3 SER X  55      83.795  88.265  87.585  0.00  0.00            
ATOM    873  OG  SER X  55      84.794  89.601  86.286  0.00  0.00            
ATOM    874  HG  SER X  55      85.383  89.637  87.043  0.00  0.00            
ATOM    875  C   SER X  55      84.557  86.721  84.715  0.00  0.00            
ATOM    876  O   SER X  55      83.607  85.942  84.554  0.00  0.00            
ATOM    877  N   GLU X  56      85.272  87.179  83.688  0.00  0.00            
ATOM    878  H   GLU X  56      85.963  87.891  83.875  0.00  0.00            
ATOM    879  CA  GLU X  56      84.961  86.797  82.318  0.00  0.00            
ATOM    880  HA  GLU X  56      83.916  86.522  82.172  0.00  0.00            
ATOM    881  CB  GLU X  56      85.408  87.900  81.363  0.00  0.00            
ATOM    882  HB2 GLU X  56      86.483  88.052  81.466  0.00  0.00            
ATOM    883  HB3 GLU X  56      85.187  87.559  80.351  0.00  0.00            
ATOM    884  CG  GLU X  56      84.784  89.300  81.709  0.00  0.00            
ATOM    885  HG2 GLU X  56      83.724  89.337  81.457  0.00  0.00            
ATOM    886  HG3 GLU X  56      85.032  89.600  82.727  0.00  0.00            
ATOM    887  CD  GLU X  56      85.490  90.311  80.763  0.00  0.00            
ATOM    888  OE1 GLU X  56      84.825  91.159  80.064  0.00  0.00            
ATOM    889  OE2 GLU X  56      86.754  90.356  80.686  0.00  0.00            
ATOM    890  C   GLU X  56      85.687  85.532  81.969  0.00  0.00            
ATOM    891  O   GLU X  56      85.152  84.697  81.227  0.00  0.00            
ATOM    892  N   PHE X  57      86.770  85.241  82.565  0.00  0.00            
ATOM    893  H   PHE X  57      87.194  85.881  83.222  0.00  0.00            
ATOM    894  CA  PHE X  57      87.516  84.001  82.455  0.00  0.00            
ATOM    895  HA  PHE X  57      87.581  83.747  81.397  0.00  0.00            
ATOM    896  CB  PHE X  57      88.890  84.129  83.083  0.00  0.00            
ATOM    897  HB2 PHE X  57      89.378  85.071  82.834  0.00  0.00            
ATOM    898  HB3 PHE X  57      88.813  84.287  84.158  0.00  0.00            
ATOM    899  CG  PHE X  57      89.797  83.009  82.740  0.00  0.00            
ATOM    900  CD1 PHE X  57      89.712  81.837  83.484  0.00  0.00            
ATOM    901  HD1 PHE X  57      88.948  81.820  84.247  0.00  0.00            
ATOM    902  CE1 PHE X  57      90.500  80.682  83.049  0.00  0.00            
ATOM    903  HE1 PHE X  57      90.334  79.710  83.489  0.00  0.00            
ATOM    904  CZ  PHE X  57      91.368  80.814  81.963  0.00  0.00            
ATOM    905  HZ  PHE X  57      92.101  80.040  81.785  0.00  0.00            
ATOM    906  CE2 PHE X  57      91.373  81.939  81.180  0.00  0.00            
ATOM    907  HE2 PHE X  57      92.057  81.985  80.345  0.00  0.00            
ATOM    908  CD2 PHE X  57      90.536  83.026  81.509  0.00  0.00            
ATOM    909  HD2 PHE X  57      90.564  83.912  80.893  0.00  0.00            
ATOM    910  C   PHE X  57      86.724  82.892  83.139  0.00  0.00            
ATOM    911  O   PHE X  57      86.711  81.794  82.566  0.00  0.00            
ATOM    912  N   ASP X  58      85.928  83.207  84.174  0.00  0.00            
ATOM    913  H   ASP X  58      85.980  84.132  84.575  0.00  0.00            
ATOM    914  CA  ASP X  58      85.009  82.204  84.816  0.00  0.00            
ATOM    915  HA  ASP X  58      85.590  81.307  85.026  0.00  0.00            
ATOM    916  CB  ASP X  58      84.441  82.813  86.073  0.00  0.00            
ATOM    917  HB2 ASP X  58      85.192  83.462  86.523  0.00  0.00            
ATOM    918  HB3 ASP X  58      83.556  83.402  85.830  0.00  0.00            
ATOM    919  CG  ASP X  58      84.112  81.906  87.219  0.00  0.00            
ATOM    920  OD1 ASP X  58      83.206  82.194  87.996  0.00  0.00            
ATOM    921  OD2 ASP X  58      84.825  80.852  87.361  0.00  0.00            
ATOM    922  C   ASP X  58      83.873  81.663  83.888  0.00  0.00            
ATOM    923  O   ASP X  58      83.601  80.472  83.950  0.00  0.00            
ATOM    924  N   LYS X  59      83.294  82.610  83.029  0.00  0.00            
ATOM    925  H   LYS X  59      83.642  83.558  83.005  0.00  0.00            
ATOM    926  CA  LYS X  59      82.215  82.198  82.043  0.00  0.00            
ATOM    927  HA  LYS X  59      81.458  81.586  82.533  0.00  0.00            
ATOM    928  CB  LYS X  59      81.527  83.430  81.401  0.00  0.00            
ATOM    929  HB2 LYS X  59      81.774  84.349  81.933  0.00  0.00            
ATOM    930  HB3 LYS X  59      81.938  83.508  80.394  0.00  0.00            
ATOM    931  CG  LYS X  59      80.030  83.242  81.367  0.00  0.00            
ATOM    932  HG2 LYS X  59      79.485  84.015  80.825  0.00  0.00            
ATOM    933  HG3 LYS X  59      79.679  82.384  80.794  0.00  0.00            
ATOM    934  CD  LYS X  59      79.253  83.039  82.741  0.00  0.00            
ATOM    935  HD2 LYS X  59      78.182  83.033  82.540  0.00  0.00            
ATOM    936  HD3 LYS X  59      79.466  82.119  83.284  0.00  0.00            
ATOM    937  CE  LYS X  59      79.590  84.146  83.678  0.00  0.00            
ATOM    938  HE2 LYS X  59      80.652  84.067  83.910  0.00  0.00            
ATOM    939  HE3 LYS X  59      79.389  85.043  83.093  0.00  0.00            
ATOM    940  NZ  LYS X  59      78.711  84.185  84.856  0.00  0.00            
ATOM    941  HZ1 LYS X  59      77.811  83.854  84.539  0.00  0.00            
ATOM    942  HZ2 LYS X  59      78.940  83.500  85.562  0.00  0.00            
ATOM    943  HZ3 LYS X  59      78.684  85.011  85.437  0.00  0.00            
ATOM    944  C   LYS X  59      82.751  81.220  81.019  0.00  0.00            
ATOM    945  O   LYS X  59      81.997  80.345  80.615  0.00  0.00            
ATOM    946  N   PHE X  60      83.986  81.407  80.523  0.00  0.00            
ATOM    947  H   PHE X  60      84.558  82.116  80.959  0.00  0.00            
ATOM    948  CA  PHE X  60      84.494  80.683  79.413  0.00  0.00            
ATOM    949  HA  PHE X  60      83.742  80.729  78.626  0.00  0.00            
ATOM    950  CB  PHE X  60      85.714  81.365  78.910  0.00  0.00            
ATOM    951  HB2 PHE X  60      85.363  82.217  78.328  0.00  0.00            
ATOM    952  HB3 PHE X  60      86.283  81.720  79.770  0.00  0.00            
ATOM    953  CG  PHE X  60      86.649  80.685  77.977  0.00  0.00            
ATOM    954  CD1 PHE X  60      87.795  80.087  78.418  0.00  0.00            
ATOM    955  HD1 PHE X  60      87.967  80.046  79.484  0.00  0.00            
ATOM    956  CE1 PHE X  60      88.667  79.479  77.564  0.00  0.00            
ATOM    957  HE1 PHE X  60      89.605  79.078  77.917  0.00  0.00            
ATOM    958  CZ  PHE X  60      88.451  79.593  76.177  0.00  0.00            
ATOM    959  HZ  PHE X  60      89.167  79.162  75.493  0.00  0.00            
ATOM    960  CE2 PHE X  60      87.304  80.126  75.688  0.00  0.00            
ATOM    961  HE2 PHE X  60      87.121  80.242  74.630  0.00  0.00            
ATOM    962  CD2 PHE X  60      86.428  80.718  76.605  0.00  0.00            
ATOM    963  HD2 PHE X  60      85.519  81.173  76.239  0.00  0.00            
ATOM    964  C   PHE X  60      84.636  79.222  79.914  0.00  0.00            
ATOM    965  O   PHE X  60      84.188  78.192  79.351  0.00  0.00            
ATOM    966  N   ARG X  61      85.300  79.152  81.068  0.00  0.00            
ATOM    967  H   ARG X  61      85.586  80.033  81.470  0.00  0.00            
ATOM    968  CA  ARG X  61      85.617  77.991  81.836  0.00  0.00            
ATOM    969  HA  ARG X  61      86.313  77.376  81.265  0.00  0.00            
ATOM    970  CB  ARG X  61      86.396  78.395  83.139  0.00  0.00            
ATOM    971  HB2 ARG X  61      87.311  78.914  82.856  0.00  0.00            
ATOM    972  HB3 ARG X  61      85.873  79.097  83.788  0.00  0.00            
ATOM    973  CG  ARG X  61      86.721  77.162  83.892  0.00  0.00            
ATOM    974  HG2 ARG X  61      85.828  76.705  84.320  0.00  0.00            
ATOM    975  HG3 ARG X  61      87.329  76.557  83.219  0.00  0.00            
ATOM    976  CD  ARG X  61      87.775  77.626  84.946  0.00  0.00            
ATOM    977  HD2 ARG X  61      88.050  76.739  85.516  0.00  0.00            
ATOM    978  HD3 ARG X  61      88.575  78.088  84.367  0.00  0.00            
ATOM    979  NE  ARG X  61      87.325  78.582  86.004  0.00  0.00            
ATOM    980  HE  ARG X  61      86.339  78.561  86.221  0.00  0.00            
ATOM    981  CZ  ARG X  61      88.026  79.499  86.546  0.00  0.00            
ATOM    982  NH1 ARG X  61      89.319  79.577  86.526  0.00  0.00            
ATOM    983 HH11 ARG X  61      89.824  78.804  86.115  0.00  0.00            
ATOM    984 HH12 ARG X  61      89.784  80.413  86.851  0.00  0.00            
ATOM    985  NH2 ARG X  61      87.482  80.442  87.232  0.00  0.00            
ATOM    986 HH21 ARG X  61      86.473  80.414  87.218  0.00  0.00            
ATOM    987 HH22 ARG X  61      87.999  81.008  87.891  0.00  0.00            
ATOM    988  C   ARG X  61      84.336  77.173  82.141  0.00  0.00            
ATOM    989  O   ARG X  61      84.376  75.923  82.082  0.00  0.00            
ATOM    990  N   MET X  62      83.225  77.845  82.546  0.00  0.00            
ATOM    991  H   MET X  62      83.314  78.839  82.700  0.00  0.00            
ATOM    992  CA  MET X  62      81.955  77.193  82.864  0.00  0.00            
ATOM    993  HA  MET X  62      82.039  76.409  83.616  0.00  0.00            
ATOM    994  CB  MET X  62      81.095  78.304  83.496  0.00  0.00            
ATOM    995  HB2 MET X  62      81.575  78.725  84.379  0.00  0.00            
ATOM    996  HB3 MET X  62      80.981  79.063  82.722  0.00  0.00            
ATOM    997  CG  MET X  62      79.666  77.876  83.766  0.00  0.00            
ATOM    998  HG2 MET X  62      79.219  77.360  82.915  0.00  0.00            
ATOM    999  HG3 MET X  62      79.607  77.301  84.691  0.00  0.00            
ATOM   1000  SD  MET X  62      78.539  79.269  84.171  0.00  0.00            
ATOM   1001  CE  MET X  62      78.937  79.704  85.869  0.00  0.00            
ATOM   1002  HE1 MET X  62      79.758  80.420  85.913  0.00  0.00            
ATOM   1003  HE2 MET X  62      78.068  80.229  86.265  0.00  0.00            
ATOM   1004  HE3 MET X  62      79.195  78.776  86.381  0.00  0.00            
ATOM   1005  C   MET X  62      81.285  76.570  81.600  0.00  0.00            
ATOM   1006  O   MET X  62      80.943  75.383  81.619  0.00  0.00            
ATOM   1007  N   PHE X  63      81.132  77.340  80.527  0.00  0.00            
ATOM   1008  H   PHE X  63      81.481  78.286  80.583  0.00  0.00            
ATOM   1009  CA  PHE X  63      80.564  76.885  79.233  0.00  0.00            
ATOM   1010  HA  PHE X  63      79.498  76.687  79.351  0.00  0.00            
ATOM   1011  CB  PHE X  63      80.657  78.083  78.284  0.00  0.00            
ATOM   1012  HB2 PHE X  63      79.915  78.841  78.534  0.00  0.00            
ATOM   1013  HB3 PHE X  63      81.627  78.578  78.334  0.00  0.00            
ATOM   1014  CG  PHE X  63      80.467  77.768  76.811  0.00  0.00            
ATOM   1015  CD1 PHE X  63      81.603  77.605  76.057  0.00  0.00            
ATOM   1016  HD1 PHE X  63      82.565  77.810  76.503  0.00  0.00            
ATOM   1017  CE1 PHE X  63      81.411  77.060  74.726  0.00  0.00            
ATOM   1018  HE1 PHE X  63      82.177  76.877  73.987  0.00  0.00            
ATOM   1019  CZ  PHE X  63      80.097  76.697  74.264  0.00  0.00            
ATOM   1020  HZ  PHE X  63      79.950  76.236  73.299  0.00  0.00            
ATOM   1021  CE2 PHE X  63      78.932  76.873  75.054  0.00  0.00            
ATOM   1022  HE2 PHE X  63      77.988  76.478  74.710  0.00  0.00            
ATOM   1023  CD2 PHE X  63      79.192  77.407  76.334  0.00  0.00            
ATOM   1024  HD2 PHE X  63      78.366  77.475  77.027  0.00  0.00            
ATOM   1025  C   PHE X  63      81.340  75.670  78.611  0.00  0.00            
ATOM   1026  O   PHE X  63      80.597  74.729  78.238  0.00  0.00            
ATOM   1027  N   ILE X  64      82.690  75.623  78.600  0.00  0.00            
ATOM   1028  H   ILE X  64      83.154  76.465  78.907  0.00  0.00            
ATOM   1029  CA  ILE X  64      83.479  74.489  78.125  0.00  0.00            
ATOM   1030  HA  ILE X  64      83.020  74.188  77.183  0.00  0.00            
ATOM   1031  CB  ILE X  64      84.927  74.899  77.813  0.00  0.00            
ATOM   1032  HB  ILE X  64      85.440  74.022  77.419  0.00  0.00            
ATOM   1033  CG2 ILE X  64      84.998  75.958  76.694  0.00  0.00            
ATOM   1034 HG21 ILE X  64      85.968  75.914  76.198  0.00  0.00            
ATOM   1035 HG22 ILE X  64      84.210  75.883  75.945  0.00  0.00            
ATOM   1036 HG23 ILE X  64      84.885  76.967  77.091  0.00  0.00            
ATOM   1037  CG1 ILE X  64      85.782  75.271  79.050  0.00  0.00            
ATOM   1038 HG12 ILE X  64      85.300  76.112  79.549  0.00  0.00            
ATOM   1039 HG13 ILE X  64      85.759  74.447  79.763  0.00  0.00            
ATOM   1040  CD1 ILE X  64      87.320  75.487  78.776  0.00  0.00            
ATOM   1041 HD11 ILE X  64      87.885  75.728  79.677  0.00  0.00            
ATOM   1042 HD12 ILE X  64      87.789  74.568  78.426  0.00  0.00            
ATOM   1043 HD13 ILE X  64      87.367  76.363  78.129  0.00  0.00            
ATOM   1044  C   ILE X  64      83.395  73.279  79.007  0.00  0.00            
ATOM   1045  O   ILE X  64      83.217  72.154  78.593  0.00  0.00            
ATOM   1046  N   GLY X  65      83.310  73.519  80.263  0.00  0.00            
ATOM   1047  H   GLY X  65      83.496  74.449  80.610  0.00  0.00            
ATOM   1048  CA  GLY X  65      82.826  72.387  81.094  0.00  0.00            
ATOM   1049  HA2 GLY X  65      83.457  71.529  80.859  0.00  0.00            
ATOM   1050  HA3 GLY X  65      82.947  72.652  82.144  0.00  0.00            
ATOM   1051  C   GLY X  65      81.316  71.936  80.899  0.00  0.00            
ATOM   1052  O   GLY X  65      80.970  70.750  80.866  0.00  0.00            
ATOM   1053  N   ASP X  66      80.450  72.889  80.613  0.00  0.00            
ATOM   1054  H   ASP X  66      80.780  73.843  80.626  0.00  0.00            
ATOM   1055  CA  ASP X  66      78.987  72.553  80.526  0.00  0.00            
ATOM   1056  HA  ASP X  66      78.726  71.821  81.291  0.00  0.00            
ATOM   1057  CB  ASP X  66      78.169  73.860  80.805  0.00  0.00            
ATOM   1058  HB2 ASP X  66      78.581  74.670  80.204  0.00  0.00            
ATOM   1059  HB3 ASP X  66      77.126  73.619  80.599  0.00  0.00            
ATOM   1060  CG  ASP X  66      78.258  74.336  82.270  0.00  0.00            
ATOM   1061  OD1 ASP X  66      78.457  73.499  83.190  0.00  0.00            
ATOM   1062  OD2 ASP X  66      77.930  75.507  82.490  0.00  0.00            
ATOM   1063  C   ASP X  66      78.562  71.950  79.190  0.00  0.00            
ATOM   1064  O   ASP X  66      77.721  71.054  79.199  0.00  0.00            
ATOM   1065  N   LEU X  67      79.240  72.356  78.151  0.00  0.00            
ATOM   1066  H   LEU X  67      79.827  73.159  78.325  0.00  0.00            
ATOM   1067  CA  LEU X  67      79.430  71.721  76.904  0.00  0.00            
ATOM   1068  HA  LEU X  67      78.521  71.593  76.316  0.00  0.00            
ATOM   1069  CB  LEU X  67      80.477  72.475  76.088  0.00  0.00            
ATOM   1070  HB2 LEU X  67      80.071  73.445  75.802  0.00  0.00            
ATOM   1071  HB3 LEU X  67      81.400  72.636  76.646  0.00  0.00            
ATOM   1072  CG  LEU X  67      80.821  71.798  74.699  0.00  0.00            
ATOM   1073  HG  LEU X  67      80.838  70.718  74.843  0.00  0.00            
ATOM   1074  CD1 LEU X  67      79.890  72.214  73.636  0.00  0.00            
ATOM   1075 HD11 LEU X  67      78.886  71.889  73.908  0.00  0.00            
ATOM   1076 HD12 LEU X  67      79.931  73.266  73.351  0.00  0.00            
ATOM   1077 HD13 LEU X  67      80.251  71.806  72.692  0.00  0.00            
ATOM   1078  CD2 LEU X  67      82.170  72.326  74.316  0.00  0.00            
ATOM   1079 HD21 LEU X  67      82.076  73.405  74.194  0.00  0.00            
ATOM   1080 HD22 LEU X  67      82.861  72.116  75.132  0.00  0.00            
ATOM   1081 HD23 LEU X  67      82.553  71.864  73.406  0.00  0.00            
ATOM   1082  C   LEU X  67      79.765  70.234  77.204  0.00  0.00            
ATOM   1083  O   LEU X  67      79.092  69.352  76.723  0.00  0.00            
ATOM   1084  N   ASP X  68      80.840  69.953  77.935  0.00  0.00            
ATOM   1085  H   ASP X  68      81.390  70.699  78.336  0.00  0.00            
ATOM   1086  CA  ASP X  68      81.241  68.574  78.045  0.00  0.00            
ATOM   1087  HA  ASP X  68      81.282  68.237  77.009  0.00  0.00            
ATOM   1088  CB  ASP X  68      82.733  68.698  78.536  0.00  0.00            
ATOM   1089  HB2 ASP X  68      83.301  69.332  77.855  0.00  0.00            
ATOM   1090  HB3 ASP X  68      82.742  69.186  79.511  0.00  0.00            
ATOM   1091  CG  ASP X  68      83.421  67.354  78.799  0.00  0.00            
ATOM   1092  OD1 ASP X  68      83.611  66.510  77.906  0.00  0.00            
ATOM   1093  OD2 ASP X  68      83.741  67.106  80.004  0.00  0.00            
ATOM   1094  C   ASP X  68      80.238  67.771  78.929  0.00  0.00            
ATOM   1095  O   ASP X  68      80.206  66.538  78.829  0.00  0.00            
ATOM   1096  N   LYS X  69      79.508  68.468  79.844  0.00  0.00            
ATOM   1097  H   LYS X  69      79.604  69.458  79.669  0.00  0.00            
ATOM   1098  CA  LYS X  69      78.425  67.963  80.620  0.00  0.00            
ATOM   1099  HA  LYS X  69      78.720  66.983  80.995  0.00  0.00            
ATOM   1100  CB  LYS X  69      78.068  68.822  81.898  0.00  0.00            
ATOM   1101  HB2 LYS X  69      78.059  69.866  81.586  0.00  0.00            
ATOM   1102  HB3 LYS X  69      77.092  68.515  82.273  0.00  0.00            
ATOM   1103  CG  LYS X  69      79.221  68.625  82.933  0.00  0.00            
ATOM   1104  HG2 LYS X  69      79.334  67.608  83.309  0.00  0.00            
ATOM   1105  HG3 LYS X  69      80.153  68.624  82.369  0.00  0.00            
ATOM   1106  CD  LYS X  69      79.106  69.596  84.124  0.00  0.00            
ATOM   1107  HD2 LYS X  69      79.238  70.632  83.812  0.00  0.00            
ATOM   1108  HD3 LYS X  69      78.066  69.593  84.451  0.00  0.00            
ATOM   1109  CE  LYS X  69      79.992  69.358  85.331  0.00  0.00            
ATOM   1110  HE2 LYS X  69      79.640  70.154  85.987  0.00  0.00            
ATOM   1111  HE3 LYS X  69      79.778  68.391  85.784  0.00  0.00            
ATOM   1112  NZ  LYS X  69      81.440  69.484  85.117  0.00  0.00            
ATOM   1113  HZ1 LYS X  69      81.774  68.741  84.521  0.00  0.00            
ATOM   1114  HZ2 LYS X  69      81.630  70.373  84.677  0.00  0.00            
ATOM   1115  HZ3 LYS X  69      81.882  69.628  86.014  0.00  0.00            
ATOM   1116  C   LYS X  69      77.122  67.624  79.934  0.00  0.00            
ATOM   1117  O   LYS X  69      76.665  66.477  80.073  0.00  0.00            
ATOM   1118  N   VAL X  70      76.574  68.561  79.225  0.00  0.00            
ATOM   1119  H   VAL X  70      77.105  69.416  79.141  0.00  0.00            
ATOM   1120  CA  VAL X  70      75.257  68.361  78.604  0.00  0.00            
ATOM   1121  HA  VAL X  70      74.691  67.974  79.451  0.00  0.00            
ATOM   1122  CB  VAL X  70      74.589  69.740  78.215  0.00  0.00            
ATOM   1123  HB  VAL X  70      75.185  70.264  77.468  0.00  0.00            
ATOM   1124  CG1 VAL X  70      73.189  69.564  77.482  0.00  0.00            
ATOM   1125 HG11 VAL X  70      73.349  68.908  76.626  0.00  0.00            
ATOM   1126 HG12 VAL X  70      72.407  69.190  78.144  0.00  0.00            
ATOM   1127 HG13 VAL X  70      72.933  70.598  77.254  0.00  0.00            
ATOM   1128  CG2 VAL X  70      74.301  70.627  79.475  0.00  0.00            
ATOM   1129 HG21 VAL X  70      73.887  71.569  79.115  0.00  0.00            
ATOM   1130 HG22 VAL X  70      73.788  70.048  80.243  0.00  0.00            
ATOM   1131 HG23 VAL X  70      75.254  71.023  79.826  0.00  0.00            
ATOM   1132  C   VAL X  70      75.233  67.363  77.426  0.00  0.00            
ATOM   1133  O   VAL X  70      74.238  66.719  77.097  0.00  0.00            
ATOM   1134  N   VAL X  71      76.302  67.276  76.630  0.00  0.00            
ATOM   1135  H   VAL X  71      77.112  67.830  76.868  0.00  0.00            
ATOM   1136  CA  VAL X  71      76.395  66.200  75.547  0.00  0.00            
ATOM   1137  HA  VAL X  71      75.459  66.315  75.000  0.00  0.00            
ATOM   1138  CB  VAL X  71      77.624  66.520  74.571  0.00  0.00            
ATOM   1139  HB  VAL X  71      78.560  66.399  75.116  0.00  0.00            
ATOM   1140  CG1 VAL X  71      77.665  65.513  73.350  0.00  0.00            
ATOM   1141 HG11 VAL X  71      76.787  65.573  72.707  0.00  0.00            
ATOM   1142 HG12 VAL X  71      78.501  65.671  72.668  0.00  0.00            
ATOM   1143 HG13 VAL X  71      77.693  64.502  73.758  0.00  0.00            
ATOM   1144  CG2 VAL X  71      77.641  67.986  74.023  0.00  0.00            
ATOM   1145 HG21 VAL X  71      78.581  68.211  73.519  0.00  0.00            
ATOM   1146 HG22 VAL X  71      76.742  68.112  73.420  0.00  0.00            
ATOM   1147 HG23 VAL X  71      77.521  68.671  74.862  0.00  0.00            
ATOM   1148  C   VAL X  71      76.585  64.814  76.188  0.00  0.00            
ATOM   1149  O   VAL X  71      75.798  63.950  75.869  0.00  0.00            
ATOM   1150  N   ASN X  72      77.520  64.589  77.125  0.00  0.00            
ATOM   1151  H   ASN X  72      78.208  65.303  77.317  0.00  0.00            
ATOM   1152  CA  ASN X  72      77.608  63.365  77.950  0.00  0.00            
ATOM   1153  HA  ASN X  72      77.765  62.529  77.269  0.00  0.00            
ATOM   1154  CB  ASN X  72      78.799  63.402  78.799  0.00  0.00            
ATOM   1155  HB2 ASN X  72      79.021  64.350  79.290  0.00  0.00            
ATOM   1156  HB3 ASN X  72      78.675  62.563  79.484  0.00  0.00            
ATOM   1157  CG  ASN X  72      80.142  63.098  78.073  0.00  0.00            
ATOM   1158  OD1 ASN X  72      80.423  61.936  77.863  0.00  0.00            
ATOM   1159  ND2 ASN X  72      80.972  64.081  77.754  0.00  0.00            
ATOM   1160 HD21 ASN X  72      80.728  65.035  77.978  0.00  0.00            
ATOM   1161 HD22 ASN X  72      81.865  63.883  77.326  0.00  0.00            
ATOM   1162  C   ASN X  72      76.304  62.937  78.688  0.00  0.00            
ATOM   1163  O   ASN X  72      76.068  61.730  78.801  0.00  0.00            
ATOM   1164  N   LEU X  73      75.503  63.916  79.155  0.00  0.00            
ATOM   1165  H   LEU X  73      75.725  64.891  79.013  0.00  0.00            
ATOM   1166  CA  LEU X  73      74.298  63.545  79.790  0.00  0.00            
ATOM   1167  HA  LEU X  73      74.621  62.826  80.543  0.00  0.00            
ATOM   1168  CB  LEU X  73      73.677  64.793  80.456  0.00  0.00            
ATOM   1169  HB2 LEU X  73      74.413  65.186  81.158  0.00  0.00            
ATOM   1170  HB3 LEU X  73      73.536  65.600  79.737  0.00  0.00            
ATOM   1171  CG  LEU X  73      72.328  64.598  81.097  0.00  0.00            
ATOM   1172  HG  LEU X  73      71.571  64.350  80.353  0.00  0.00            
ATOM   1173  CD1 LEU X  73      72.351  63.462  82.135  0.00  0.00            
ATOM   1174 HD11 LEU X  73      71.319  63.347  82.468  0.00  0.00            
ATOM   1175 HD12 LEU X  73      72.813  62.552  81.753  0.00  0.00            
ATOM   1176 HD13 LEU X  73      73.072  63.813  82.873  0.00  0.00            
ATOM   1177  CD2 LEU X  73      72.022  65.969  81.901  0.00  0.00            
ATOM   1178 HD21 LEU X  73      72.773  66.034  82.689  0.00  0.00            
ATOM   1179 HD22 LEU X  73      72.178  66.839  81.263  0.00  0.00            
ATOM   1180 HD23 LEU X  73      71.030  66.025  82.348  0.00  0.00            
ATOM   1181  C   LEU X  73      73.271  62.967  78.840  0.00  0.00            
ATOM   1182  O   LEU X  73      72.868  61.837  79.072  0.00  0.00            
ATOM   1183  N   LEU X  74      72.911  63.726  77.755  0.00  0.00            
ATOM   1184  H   LEU X  74      73.251  64.663  77.591  0.00  0.00            
ATOM   1185  CA  LEU X  74      71.974  63.321  76.675  0.00  0.00            
ATOM   1186  HA  LEU X  74      71.012  63.188  77.171  0.00  0.00            
ATOM   1187  CB  LEU X  74      71.918  64.296  75.523  0.00  0.00            
ATOM   1188  HB2 LEU X  74      72.827  64.862  75.319  0.00  0.00            
ATOM   1189  HB3 LEU X  74      71.642  63.732  74.633  0.00  0.00            
ATOM   1190  CG  LEU X  74      70.705  65.281  75.796  0.00  0.00            
ATOM   1191  HG  LEU X  74      70.930  65.823  76.714  0.00  0.00            
ATOM   1192  CD1 LEU X  74      70.717  66.398  74.695  0.00  0.00            
ATOM   1193 HD11 LEU X  74      70.469  66.027  73.701  0.00  0.00            
ATOM   1194 HD12 LEU X  74      70.009  67.213  74.849  0.00  0.00            
ATOM   1195 HD13 LEU X  74      71.702  66.856  74.600  0.00  0.00            
ATOM   1196  CD2 LEU X  74      69.337  64.604  75.877  0.00  0.00            
ATOM   1197 HD21 LEU X  74      69.186  64.288  76.909  0.00  0.00            
ATOM   1198 HD22 LEU X  74      68.569  65.352  75.678  0.00  0.00            
ATOM   1199 HD23 LEU X  74      69.272  63.833  75.109  0.00  0.00            
ATOM   1200  C   LEU X  74      72.379  61.927  76.107  0.00  0.00            
ATOM   1201  O   LEU X  74      71.500  61.105  75.959  0.00  0.00            
ATOM   1202  N   LEU X  75      73.703  61.818  75.680  0.00  0.00            
ATOM   1203  H   LEU X  75      74.206  62.688  75.781  0.00  0.00            
ATOM   1204  CA  LEU X  75      74.361  60.594  75.315  0.00  0.00            
ATOM   1205  HA  LEU X  75      73.892  60.299  74.376  0.00  0.00            
ATOM   1206  CB  LEU X  75      75.856  60.711  75.059  0.00  0.00            
ATOM   1207  HB2 LEU X  75      76.247  61.029  76.025  0.00  0.00            
ATOM   1208  HB3 LEU X  75      76.297  59.736  74.855  0.00  0.00            
ATOM   1209  CG  LEU X  75      76.231  61.548  73.734  0.00  0.00            
ATOM   1210  HG  LEU X  75      75.789  62.535  73.863  0.00  0.00            
ATOM   1211  CD1 LEU X  75      77.736  61.714  73.850  0.00  0.00            
ATOM   1212 HD11 LEU X  75      77.951  62.290  74.750  0.00  0.00            
ATOM   1213 HD12 LEU X  75      78.105  60.690  73.790  0.00  0.00            
ATOM   1214 HD13 LEU X  75      78.072  62.313  73.003  0.00  0.00            
ATOM   1215  CD2 LEU X  75      75.770  60.814  72.396  0.00  0.00            
ATOM   1216 HD21 LEU X  75      75.603  61.590  71.649  0.00  0.00            
ATOM   1217 HD22 LEU X  75      76.498  60.096  72.020  0.00  0.00            
ATOM   1218 HD23 LEU X  75      74.864  60.232  72.568  0.00  0.00            
ATOM   1219  C   LEU X  75      74.208  59.454  76.353  0.00  0.00            
ATOM   1220  O   LEU X  75      74.095  58.263  75.989  0.00  0.00            
ATOM   1221  N   SER X  76      74.343  59.711  77.646  0.00  0.00            
ATOM   1222  H   SER X  76      74.429  60.661  77.978  0.00  0.00            
ATOM   1223  CA  SER X  76      74.114  58.748  78.776  0.00  0.00            
ATOM   1224  HA  SER X  76      74.861  57.954  78.745  0.00  0.00            
ATOM   1225  CB  SER X  76      74.466  59.308  80.170  0.00  0.00            
ATOM   1226  HB2 SER X  76      75.438  59.801  80.175  0.00  0.00            
ATOM   1227  HB3 SER X  76      73.772  60.124  80.375  0.00  0.00            
ATOM   1228  OG  SER X  76      74.215  58.408  81.163  0.00  0.00            
ATOM   1229  HG  SER X  76      75.013  57.935  81.410  0.00  0.00            
ATOM   1230  C   SER X  76      72.657  58.294  78.771  0.00  0.00            
ATOM   1231  O   SER X  76      72.419  57.086  78.670  0.00  0.00            
ATOM   1232  N   LEU X  77      71.677  59.190  78.697  0.00  0.00            
ATOM   1233  H   LEU X  77      72.047  60.119  78.557  0.00  0.00            
ATOM   1234  CA  LEU X  77      70.250  58.776  78.618  0.00  0.00            
ATOM   1235  HA  LEU X  77      70.050  57.976  79.331  0.00  0.00            
ATOM   1236  CB  LEU X  77      69.240  59.967  78.863  0.00  0.00            
ATOM   1237  HB2 LEU X  77      69.581  60.747  78.182  0.00  0.00            
ATOM   1238  HB3 LEU X  77      68.261  59.642  78.511  0.00  0.00            
ATOM   1239  CG  LEU X  77      68.901  60.569  80.228  0.00  0.00            
ATOM   1240  HG  LEU X  77      67.930  61.057  80.147  0.00  0.00            
ATOM   1241  CD1 LEU X  77      68.699  59.635  81.359  0.00  0.00            
ATOM   1242 HD11 LEU X  77      69.531  58.931  81.348  0.00  0.00            
ATOM   1243 HD12 LEU X  77      68.609  60.211  82.280  0.00  0.00            
ATOM   1244 HD13 LEU X  77      67.833  58.995  81.189  0.00  0.00            
ATOM   1245  CD2 LEU X  77      69.994  61.464  80.691  0.00  0.00            
ATOM   1246 HD21 LEU X  77      69.670  61.942  81.616  0.00  0.00            
ATOM   1247 HD22 LEU X  77      70.950  60.945  80.768  0.00  0.00            
ATOM   1248 HD23 LEU X  77      70.114  62.279  79.978  0.00  0.00            
ATOM   1249  C   LEU X  77      70.000  58.055  77.294  0.00  0.00            
ATOM   1250  O   LEU X  77      69.164  57.135  77.390  0.00  0.00            
ATOM   1251  N   SER X  78      70.585  58.428  76.179  0.00  0.00            
ATOM   1252  H   SER X  78      71.196  59.232  76.168  0.00  0.00            
ATOM   1253  CA  SER X  78      70.428  57.792  74.920  0.00  0.00            
ATOM   1254  HA  SER X  78      69.383  57.716  74.620  0.00  0.00            
ATOM   1255  CB  SER X  78      71.142  58.728  73.817  0.00  0.00            
ATOM   1256  HB2 SER X  78      72.176  58.925  74.098  0.00  0.00            
ATOM   1257  HB3 SER X  78      71.091  58.270  72.829  0.00  0.00            
ATOM   1258  OG  SER X  78      70.343  59.915  73.819  0.00  0.00            
ATOM   1259  HG  SER X  78      70.560  60.479  74.565  0.00  0.00            
ATOM   1260  C   SER X  78      71.049  56.394  74.926  0.00  0.00            
ATOM   1261  O   SER X  78      70.338  55.416  74.587  0.00  0.00            
ATOM   1262  N   GLY X  79      72.170  56.229  75.544  0.00  0.00            
ATOM   1263  H   GLY X  79      72.843  56.929  75.821  0.00  0.00            
ATOM   1264  CA  GLY X  79      72.623  54.795  75.915  0.00  0.00            
ATOM   1265  HA2 GLY X  79      72.618  54.263  74.964  0.00  0.00            
ATOM   1266  HA3 GLY X  79      73.660  54.792  76.252  0.00  0.00            
ATOM   1267  C   GLY X  79      71.659  54.045  76.710  0.00  0.00            
ATOM   1268  O   GLY X  79      71.457  52.888  76.382  0.00  0.00            
ATOM   1269  N   ARG X  80      70.951  54.615  77.760  0.00  0.00            
ATOM   1270  H   ARG X  80      71.123  55.529  78.156  0.00  0.00            
ATOM   1271  CA  ARG X  80      69.968  53.799  78.466  0.00  0.00            
ATOM   1272  HA  ARG X  80      70.323  52.805  78.740  0.00  0.00            
ATOM   1273  CB  ARG X  80      69.592  54.425  79.798  0.00  0.00            
ATOM   1274  HB2 ARG X  80      69.267  55.439  79.566  0.00  0.00            
ATOM   1275  HB3 ARG X  80      68.782  53.843  80.239  0.00  0.00            
ATOM   1276  CG  ARG X  80      70.798  54.292  80.778  0.00  0.00            
ATOM   1277  HG2 ARG X  80      71.387  53.382  80.656  0.00  0.00            
ATOM   1278  HG3 ARG X  80      71.494  55.098  80.542  0.00  0.00            
ATOM   1279  CD  ARG X  80      70.267  54.379  82.209  0.00  0.00            
ATOM   1280  HD2 ARG X  80      71.061  54.276  82.948  0.00  0.00            
ATOM   1281  HD3 ARG X  80      69.712  55.310  82.322  0.00  0.00            
ATOM   1282  NE  ARG X  80      69.403  53.211  82.624  0.00  0.00            
ATOM   1283  HE  ARG X  80      69.514  52.327  82.147  0.00  0.00            
ATOM   1284  CZ  ARG X  80      68.616  53.148  83.711  0.00  0.00            
ATOM   1285  NH1 ARG X  80      68.229  54.198  84.418  0.00  0.00            
ATOM   1286 HH11 ARG X  80      68.451  55.087  83.993  0.00  0.00            
ATOM   1287 HH12 ARG X  80      67.598  54.123  85.203  0.00  0.00            
ATOM   1288  NH2 ARG X  80      68.149  52.008  84.111  0.00  0.00            
ATOM   1289 HH21 ARG X  80      68.396  51.204  83.552  0.00  0.00            
ATOM   1290 HH22 ARG X  80      67.563  51.872  84.922  0.00  0.00            
ATOM   1291  C   ARG X  80      68.749  53.504  77.635  0.00  0.00            
ATOM   1292  O   ARG X  80      68.132  52.469  77.708  0.00  0.00            
ATOM   1293  N   LEU X  81      68.382  54.376  76.729  0.00  0.00            
ATOM   1294  H   LEU X  81      69.015  55.158  76.642  0.00  0.00            
ATOM   1295  CA  LEU X  81      67.184  54.185  75.883  0.00  0.00            
ATOM   1296  HA  LEU X  81      66.464  53.777  76.592  0.00  0.00            
ATOM   1297  CB  LEU X  81      66.726  55.559  75.340  0.00  0.00            
ATOM   1298  HB2 LEU X  81      66.570  56.062  76.295  0.00  0.00            
ATOM   1299  HB3 LEU X  81      67.553  55.980  74.768  0.00  0.00            
ATOM   1300  CG  LEU X  81      65.465  55.599  74.458  0.00  0.00            
ATOM   1301  HG  LEU X  81      65.747  55.335  73.439  0.00  0.00            
ATOM   1302  CD1 LEU X  81      64.252  54.810  75.043  0.00  0.00            
ATOM   1303 HD11 LEU X  81      63.986  55.284  75.988  0.00  0.00            
ATOM   1304 HD12 LEU X  81      63.364  54.816  74.411  0.00  0.00            
ATOM   1305 HD13 LEU X  81      64.501  53.792  75.340  0.00  0.00            
ATOM   1306  CD2 LEU X  81      64.980  57.072  74.429  0.00  0.00            
ATOM   1307 HD21 LEU X  81      64.068  57.076  73.832  0.00  0.00            
ATOM   1308 HD22 LEU X  81      64.696  57.507  75.387  0.00  0.00            
ATOM   1309 HD23 LEU X  81      65.748  57.668  73.935  0.00  0.00            
ATOM   1310  C   LEU X  81      67.483  53.129  74.817  0.00  0.00            
ATOM   1311  O   LEU X  81      66.822  52.092  74.708  0.00  0.00            
ATOM   1312  N   ALA X  82      68.575  53.235  74.069  0.00  0.00            
ATOM   1313  H   ALA X  82      69.104  54.069  74.279  0.00  0.00            
ATOM   1314  CA  ALA X  82      69.033  52.290  73.131  0.00  0.00            
ATOM   1315  HA  ALA X  82      68.275  52.083  72.376  0.00  0.00            
ATOM   1316  CB  ALA X  82      70.285  52.822  72.424  0.00  0.00            
ATOM   1317  HB1 ALA X  82      70.932  53.411  73.074  0.00  0.00            
ATOM   1318  HB2 ALA X  82      70.838  51.961  72.048  0.00  0.00            
ATOM   1319  HB3 ALA X  82      70.041  53.542  71.643  0.00  0.00            
ATOM   1320  C   ALA X  82      69.264  50.928  73.857  0.00  0.00            
ATOM   1321  O   ALA X  82      68.845  49.956  73.303  0.00  0.00            
ATOM   1322  N   ARG X  83      69.824  50.852  75.108  0.00  0.00            
ATOM   1323  H   ARG X  83      70.194  51.715  75.481  0.00  0.00            
ATOM   1324  CA  ARG X  83      70.040  49.507  75.796  0.00  0.00            
ATOM   1325  HA  ARG X  83      70.616  48.875  75.120  0.00  0.00            
ATOM   1326  CB  ARG X  83      70.873  49.815  76.994  0.00  0.00            
ATOM   1327  HB2 ARG X  83      71.696  50.508  76.817  0.00  0.00            
ATOM   1328  HB3 ARG X  83      70.264  50.264  77.779  0.00  0.00            
ATOM   1329  CG  ARG X  83      71.431  48.575  77.676  0.00  0.00            
ATOM   1330  HG2 ARG X  83      70.679  47.810  77.866  0.00  0.00            
ATOM   1331  HG3 ARG X  83      72.124  48.084  76.993  0.00  0.00            
ATOM   1332  CD  ARG X  83      72.195  48.959  79.007  0.00  0.00            
ATOM   1333  HD2 ARG X  83      71.499  49.525  79.626  0.00  0.00            
ATOM   1334  HD3 ARG X  83      72.518  47.992  79.393  0.00  0.00            
ATOM   1335  NE  ARG X  83      73.349  49.843  78.753  0.00  0.00            
ATOM   1336  HE  ARG X  83      73.939  49.653  77.955  0.00  0.00            
ATOM   1337  CZ  ARG X  83      73.768  50.891  79.396  0.00  0.00            
ATOM   1338  NH1 ARG X  83      73.164  51.308  80.479  0.00  0.00            
ATOM   1339 HH11 ARG X  83      72.278  50.864  80.676  0.00  0.00            
ATOM   1340 HH12 ARG X  83      73.596  52.049  81.012  0.00  0.00            
ATOM   1341  NH2 ARG X  83      74.806  51.619  79.112  0.00  0.00            
ATOM   1342 HH21 ARG X  83      75.598  51.300  78.571  0.00  0.00            
ATOM   1343 HH22 ARG X  83      75.018  52.371  79.751  0.00  0.00            
ATOM   1344  C   ARG X  83      68.814  48.747  76.096  0.00  0.00            
ATOM   1345  O   ARG X  83      68.794  47.530  75.947  0.00  0.00            
ATOM   1346  N   VAL X  84      67.684  49.530  76.226  0.00  0.00            
ATOM   1347  H   VAL X  84      67.772  50.533  76.312  0.00  0.00            
ATOM   1348  CA  VAL X  84      66.314  48.985  76.512  0.00  0.00            
ATOM   1349  HA  VAL X  84      66.463  48.032  77.020  0.00  0.00            
ATOM   1350  CB  VAL X  84      65.482  50.003  77.378  0.00  0.00            
ATOM   1351  HB  VAL X  84      65.332  50.993  76.949  0.00  0.00            
ATOM   1352  CG1 VAL X  84      64.056  49.481  77.568  0.00  0.00            
ATOM   1353 HG11 VAL X  84      63.481  49.770  76.688  0.00  0.00            
ATOM   1354 HG12 VAL X  84      63.952  48.432  77.847  0.00  0.00            
ATOM   1355 HG13 VAL X  84      63.566  49.934  78.429  0.00  0.00            
ATOM   1356  CG2 VAL X  84      66.089  50.188  78.776  0.00  0.00            
ATOM   1357 HG21 VAL X  84      65.384  50.819  79.317  0.00  0.00            
ATOM   1358 HG22 VAL X  84      66.098  49.246  79.325  0.00  0.00            
ATOM   1359 HG23 VAL X  84      67.056  50.692  78.758  0.00  0.00            
ATOM   1360  C   VAL X  84      65.603  48.708  75.135  0.00  0.00            
ATOM   1361  O   VAL X  84      64.847  47.740  74.997  0.00  0.00            
ATOM   1362  N   GLU X  85      65.837  49.539  74.140  0.00  0.00            
ATOM   1363  H   GLU X  85      66.477  50.274  74.405  0.00  0.00            
ATOM   1364  CA  GLU X  85      65.433  49.391  72.791  0.00  0.00            
ATOM   1365  HA  GLU X  85      64.345  49.436  72.822  0.00  0.00            
ATOM   1366  CB  GLU X  85      65.846  50.593  71.918  0.00  0.00            
ATOM   1367  HB2 GLU X  85      65.655  51.518  72.462  0.00  0.00            
ATOM   1368  HB3 GLU X  85      66.880  50.460  71.597  0.00  0.00            
ATOM   1369  CG  GLU X  85      65.097  50.608  70.648  0.00  0.00            
ATOM   1370  HG2 GLU X  85      65.510  51.443  70.083  0.00  0.00            
ATOM   1371  HG3 GLU X  85      65.318  49.679  70.122  0.00  0.00            
ATOM   1372  CD  GLU X  85      63.590  50.817  70.645  0.00  0.00            
ATOM   1373  OE1 GLU X  85      62.999  51.318  71.683  0.00  0.00            
ATOM   1374  OE2 GLU X  85      62.969  50.572  69.592  0.00  0.00            
ATOM   1375  C   GLU X  85      65.827  48.074  72.111  0.00  0.00            
ATOM   1376  O   GLU X  85      65.014  47.325  71.587  0.00  0.00            
ATOM   1377  N   ASN X  86      67.123  47.770  72.240  0.00  0.00            
ATOM   1378  H   ASN X  86      67.635  48.464  72.766  0.00  0.00            
ATOM   1379  CA  ASN X  86      67.833  46.547  71.887  0.00  0.00            
ATOM   1380  HA  ASN X  86      67.638  46.280  70.848  0.00  0.00            
ATOM   1381  CB  ASN X  86      69.372  46.839  72.010  0.00  0.00            
ATOM   1382  HB2 ASN X  86      69.704  47.340  71.101  0.00  0.00            
ATOM   1383  HB3 ASN X  86      69.607  47.422  72.901  0.00  0.00            
ATOM   1384  CG  ASN X  86      70.163  45.577  72.106  0.00  0.00            
ATOM   1385  OD1 ASN X  86      70.731  45.103  73.072  0.00  0.00            
ATOM   1386  ND2 ASN X  86      70.063  44.826  71.028  0.00  0.00            
ATOM   1387 HD21 ASN X  86      69.618  45.201  70.202  0.00  0.00            
ATOM   1388 HD22 ASN X  86      70.443  43.894  71.108  0.00  0.00            
ATOM   1389  C   ASN X  86      67.293  45.433  72.667  0.00  0.00            
ATOM   1390  O   ASN X  86      66.923  44.370  72.144  0.00  0.00            
ATOM   1391  N   ALA X  87      67.220  45.553  73.972  0.00  0.00            
ATOM   1392  H   ALA X  87      67.515  46.429  74.378  0.00  0.00            
ATOM   1393  CA  ALA X  87      66.741  44.609  75.011  0.00  0.00            
ATOM   1394  HA  ALA X  87      67.435  43.768  74.999  0.00  0.00            
ATOM   1395  CB  ALA X  87      66.628  45.205  76.390  0.00  0.00            
ATOM   1396  HB1 ALA X  87      65.999  46.088  76.504  0.00  0.00            
ATOM   1397  HB2 ALA X  87      66.316  44.382  77.032  0.00  0.00            
ATOM   1398  HB3 ALA X  87      67.661  45.439  76.646  0.00  0.00            
ATOM   1399  C   ALA X  87      65.333  44.080  74.706  0.00  0.00            
ATOM   1400  O   ALA X  87      65.056  42.862  74.798  0.00  0.00            
ATOM   1401  N   LEU X  88      64.419  44.938  74.276  0.00  0.00            
ATOM   1402  H   LEU X  88      64.738  45.894  74.349  0.00  0.00            
ATOM   1403  CA  LEU X  88      63.048  44.670  73.767  0.00  0.00            
ATOM   1404  HA  LEU X  88      62.577  43.968  74.455  0.00  0.00            
ATOM   1405  CB  LEU X  88      62.251  45.989  73.775  0.00  0.00            
ATOM   1406  HB2 LEU X  88      62.937  46.685  73.291  0.00  0.00            
ATOM   1407  HB3 LEU X  88      61.335  45.857  73.201  0.00  0.00            
ATOM   1408  CG  LEU X  88      61.764  46.521  75.141  0.00  0.00            
ATOM   1409  HG  LEU X  88      62.599  46.650  75.831  0.00  0.00            
ATOM   1410  CD1 LEU X  88      61.029  47.838  74.985  0.00  0.00            
ATOM   1411 HD11 LEU X  88      60.280  47.711  74.203  0.00  0.00            
ATOM   1412 HD12 LEU X  88      60.586  48.171  75.924  0.00  0.00            
ATOM   1413 HD13 LEU X  88      61.821  48.545  74.737  0.00  0.00            
ATOM   1414  CD2 LEU X  88      60.846  45.632  75.831  0.00  0.00            
ATOM   1415 HD21 LEU X  88      60.178  45.248  75.059  0.00  0.00            
ATOM   1416 HD22 LEU X  88      61.322  44.748  76.255  0.00  0.00            
ATOM   1417 HD23 LEU X  88      60.129  46.127  76.485  0.00  0.00            
ATOM   1418  C   LEU X  88      62.954  43.913  72.449  0.00  0.00            
ATOM   1419  O   LEU X  88      62.191  42.925  72.307  0.00  0.00            
ATOM   1420  N   ASN X  89      63.677  44.416  71.488  0.00  0.00            
ATOM   1421  H   ASN X  89      64.143  45.293  71.671  0.00  0.00            
ATOM   1422  CA  ASN X  89      63.777  43.922  70.090  0.00  0.00            
ATOM   1423  HA  ASN X  89      62.784  43.815  69.654  0.00  0.00            
ATOM   1424  CB  ASN X  89      64.515  44.936  69.252  0.00  0.00            
ATOM   1425  HB2 ASN X  89      65.364  45.247  69.862  0.00  0.00            
ATOM   1426  HB3 ASN X  89      64.879  44.429  68.359  0.00  0.00            
ATOM   1427  CG  ASN X  89      63.765  46.192  68.806  0.00  0.00            
ATOM   1428  OD1 ASN X  89      62.614  46.078  68.284  0.00  0.00            
ATOM   1429  ND2 ASN X  89      64.336  47.313  68.938  0.00  0.00            
ATOM   1430 HD21 ASN X  89      65.197  47.444  69.449  0.00  0.00            
ATOM   1431 HD22 ASN X  89      63.765  48.082  68.616  0.00  0.00            
ATOM   1432  C   ASN X  89      64.548  42.580  69.941  0.00  0.00            
ATOM   1433  O   ASN X  89      64.251  41.807  69.044  0.00  0.00            
ATOM   1434  N   ASN X  90      65.454  42.251  70.918  0.00  0.00            
ATOM   1435  H   ASN X  90      65.726  42.890  71.651  0.00  0.00            
ATOM   1436  CA  ASN X  90      66.082  40.918  70.943  0.00  0.00            
ATOM   1437  HA  ASN X  90      65.882  40.488  69.961  0.00  0.00            
ATOM   1438  CB  ASN X  90      67.633  40.906  71.062  0.00  0.00            
ATOM   1439  HB2 ASN X  90      67.913  41.496  71.935  0.00  0.00            
ATOM   1440  HB3 ASN X  90      67.999  39.883  71.146  0.00  0.00            
ATOM   1441  CG  ASN X  90      68.436  41.482  69.920  0.00  0.00            
ATOM   1442  OD1 ASN X  90      69.111  40.861  69.171  0.00  0.00            
ATOM   1443  ND2 ASN X  90      68.298  42.756  69.627  0.00  0.00            
ATOM   1444 HD21 ASN X  90      67.634  43.267  70.190  0.00  0.00            
ATOM   1445 HD22 ASN X  90      68.759  43.054  68.779  0.00  0.00            
ATOM   1446  C   ASN X  90      65.359  39.872  71.870  0.00  0.00            
ATOM   1447  O   ASN X  90      65.845  38.769  71.991  0.00  0.00            
ATOM   1448  N   LEU X  91      64.324  40.310  72.590  0.00  0.00            
ATOM   1449  H   LEU X  91      64.118  41.299  72.562  0.00  0.00            
ATOM   1450  CA  LEU X  91      63.471  39.376  73.416  0.00  0.00            
ATOM   1451  HA  LEU X  91      64.111  38.839  74.116  0.00  0.00            
ATOM   1452  CB  LEU X  91      62.550  40.351  74.281  0.00  0.00            
ATOM   1453  HB2 LEU X  91      63.217  41.148  74.610  0.00  0.00            
ATOM   1454  HB3 LEU X  91      61.833  40.789  73.587  0.00  0.00            
ATOM   1455  CG  LEU X  91      61.778  39.652  75.401  0.00  0.00            
ATOM   1456  HG  LEU X  91      61.164  38.955  74.832  0.00  0.00            
ATOM   1457  CD1 LEU X  91      62.511  38.940  76.510  0.00  0.00            
ATOM   1458 HD11 LEU X  91      63.390  38.399  76.160  0.00  0.00            
ATOM   1459 HD12 LEU X  91      63.043  39.620  77.175  0.00  0.00            
ATOM   1460 HD13 LEU X  91      61.762  38.406  77.094  0.00  0.00            
ATOM   1461  CD2 LEU X  91      60.810  40.700  76.009  0.00  0.00            
ATOM   1462 HD21 LEU X  91      60.301  41.300  75.254  0.00  0.00            
ATOM   1463 HD22 LEU X  91      60.015  40.200  76.562  0.00  0.00            
ATOM   1464 HD23 LEU X  91      61.389  41.275  76.732  0.00  0.00            
ATOM   1465  C   LEU X  91      62.651  38.384  72.604  0.00  0.00            
ATOM   1466  O   LEU X  91      62.416  38.512  71.431  0.00  0.00            
ATOM   1467  N   ASP X  92      62.355  37.236  73.259  0.00  0.00            
ATOM   1468  H   ASP X  92      62.727  37.076  74.184  0.00  0.00            
ATOM   1469  CA  ASP X  92      61.555  36.124  72.751  0.00  0.00            
ATOM   1470  HA  ASP X  92      62.081  35.575  71.969  0.00  0.00            
ATOM   1471  CB  ASP X  92      61.410  35.059  73.794  0.00  0.00            
ATOM   1472  HB2 ASP X  92      60.920  35.464  74.679  0.00  0.00            
ATOM   1473  HB3 ASP X  92      60.849  34.202  73.421  0.00  0.00            
ATOM   1474  CG  ASP X  92      62.672  34.369  74.328  0.00  0.00            
ATOM   1475  OD1 ASP X  92      63.797  34.923  74.140  0.00  0.00            
ATOM   1476  OD2 ASP X  92      62.540  33.419  75.060  0.00  0.00            
ATOM   1477  C   ASP X  92      60.133  36.497  72.227  0.00  0.00            
ATOM   1478  O   ASP X  92      59.410  37.319  72.819  0.00  0.00            
ATOM   1479  N   ASP X  93      59.730  35.728  71.268  0.00  0.00            
ATOM   1480  H   ASP X  93      60.209  34.901  70.940  0.00  0.00            
ATOM   1481  CA  ASP X  93      58.388  35.765  70.785  0.00  0.00            
ATOM   1482  HA  ASP X  93      58.102  36.781  70.514  0.00  0.00            
ATOM   1483  CB  ASP X  93      58.275  34.801  69.594  0.00  0.00            
ATOM   1484  HB2 ASP X  93      59.029  34.931  68.819  0.00  0.00            
ATOM   1485  HB3 ASP X  93      58.344  33.812  70.048  0.00  0.00            
ATOM   1486  CG  ASP X  93      56.984  34.850  68.794  0.00  0.00            
ATOM   1487  OD1 ASP X  93      56.756  34.030  67.842  0.00  0.00            
ATOM   1488  OD2 ASP X  93      56.202  35.822  68.956  0.00  0.00            
ATOM   1489  C   ASP X  93      57.307  35.389  71.883  0.00  0.00            
ATOM   1490  O   ASP X  93      57.437  34.395  72.632  0.00  0.00            
ATOM   1491  N   GLY X  94      56.306  36.281  72.079  0.00  0.00            
ATOM   1492  H   GLY X  94      56.180  37.068  71.458  0.00  0.00            
ATOM   1493  CA  GLY X  94      55.330  36.118  73.067  0.00  0.00            
ATOM   1494  HA2 GLY X  94      54.582  36.896  72.912  0.00  0.00            
ATOM   1495  HA3 GLY X  94      54.905  35.116  73.009  0.00  0.00            
ATOM   1496  C   GLY X  94      55.844  36.346  74.476  0.00  0.00            
ATOM   1497  O   GLY X  94      55.221  37.163  75.141  0.00  0.00            
ATOM   1498  N   ALA X  95      56.821  35.669  74.901  0.00  0.00            
ATOM   1499  H   ALA X  95      57.089  34.880  74.331  0.00  0.00            
ATOM   1500  CA  ALA X  95      57.460  35.846  76.254  0.00  0.00            
ATOM   1501  HA  ALA X  95      58.157  35.020  76.391  0.00  0.00            
ATOM   1502  CB  ALA X  95      58.231  37.143  76.292  0.00  0.00            
ATOM   1503  HB1 ALA X  95      57.585  38.019  76.243  0.00  0.00            
ATOM   1504  HB2 ALA X  95      58.779  37.260  77.227  0.00  0.00            
ATOM   1505  HB3 ALA X  95      58.844  37.127  75.391  0.00  0.00            
ATOM   1506  C   ALA X  95      56.515  35.596  77.454  0.00  0.00            
ATOM   1507  O   ALA X  95      55.479  34.992  77.262  0.00  0.00            
ATOM   1508  N   SER X  96      56.859  35.908  78.643  0.00  0.00            
ATOM   1509  H   SER X  96      57.739  36.390  78.758  0.00  0.00            
ATOM   1510  CA  SER X  96      55.922  35.944  79.797  0.00  0.00            
ATOM   1511  HA  SER X  96      55.322  35.034  79.808  0.00  0.00            
ATOM   1512  CB  SER X  96      56.843  35.786  81.129  0.00  0.00            
ATOM   1513  HB2 SER X  96      57.274  34.786  81.165  0.00  0.00            
ATOM   1514  HB3 SER X  96      57.584  36.584  81.185  0.00  0.00            
ATOM   1515  OG  SER X  96      56.009  36.018  82.211  0.00  0.00            
ATOM   1516  HG  SER X  96      56.148  36.897  82.569  0.00  0.00            
ATOM   1517  C   SER X  96      55.101  37.253  79.775  0.00  0.00            
ATOM   1518  O   SER X  96      55.585  38.345  79.367  0.00  0.00            
ATOM   1519  N   PRO X  97      53.850  37.258  80.258  0.00  0.00            
ATOM   1520  CD  PRO X  97      53.151  36.087  80.939  0.00  0.00            
ATOM   1521  HD2 PRO X  97      53.314  36.202  82.011  0.00  0.00            
ATOM   1522  HD3 PRO X  97      53.594  35.103  80.783  0.00  0.00            
ATOM   1523  CG  PRO X  97      51.630  36.181  80.661  0.00  0.00            
ATOM   1524  HG2 PRO X  97      51.154  35.705  81.518  0.00  0.00            
ATOM   1525  HG3 PRO X  97      51.245  35.754  79.735  0.00  0.00            
ATOM   1526  CB  PRO X  97      51.525  37.698  80.681  0.00  0.00            
ATOM   1527  HB2 PRO X  97      51.323  37.983  81.714  0.00  0.00            
ATOM   1528  HB3 PRO X  97      50.614  37.956  80.140  0.00  0.00            
ATOM   1529  CA  PRO X  97      52.835  38.291  80.049  0.00  0.00            
ATOM   1530  HA  PRO X  97      52.648  38.296  78.975  0.00  0.00            
ATOM   1531  C   PRO X  97      53.108  39.713  80.576  0.00  0.00            
ATOM   1532  O   PRO X  97      52.189  40.593  80.436  0.00  0.00            
ATOM   1533  N   GLY X  98      54.253  39.970  81.249  0.00  0.00            
ATOM   1534  H   GLY X  98      54.809  39.148  81.432  0.00  0.00            
ATOM   1535  CA  GLY X  98      54.568  41.266  81.867  0.00  0.00            
ATOM   1536  HA2 GLY X  98      54.101  42.067  81.294  0.00  0.00            
ATOM   1537  HA3 GLY X  98      54.239  41.316  82.904  0.00  0.00            
ATOM   1538  C   GLY X  98      56.045  41.626  81.718  0.00  0.00            
ATOM   1539  O   GLY X  98      56.538  42.562  82.397  0.00  0.00            
ATOM   1540  N   ASP X  99      56.814  40.949  80.889  0.00  0.00            
ATOM   1541  H   ASP X  99      56.330  40.243  80.353  0.00  0.00            
ATOM   1542  CA  ASP X  99      58.246  41.259  80.586  0.00  0.00            
ATOM   1543  HA  ASP X  99      58.823  41.266  81.511  0.00  0.00            
ATOM   1544  CB  ASP X  99      58.857  40.063  79.769  0.00  0.00            
ATOM   1545  HB2 ASP X  99      58.143  39.800  78.988  0.00  0.00            
ATOM   1546  HB3 ASP X  99      59.705  40.445  79.200  0.00  0.00            
ATOM   1547  CG  ASP X  99      59.192  38.811  80.595  0.00  0.00            
ATOM   1548  OD1 ASP X  99      59.419  38.902  81.818  0.00  0.00            
ATOM   1549  OD2 ASP X  99      59.232  37.728  79.953  0.00  0.00            
ATOM   1550  C   ASP X  99      58.610  42.490  79.776  0.00  0.00            
ATOM   1551  O   ASP X  99      59.367  43.360  80.287  0.00  0.00            
ATOM   1552  N   ARG X 100      57.916  42.735  78.651  0.00  0.00            
ATOM   1553  H   ARG X 100      57.401  41.911  78.374  0.00  0.00            
ATOM   1554  CA  ARG X 100      57.948  43.907  77.768  0.00  0.00            
ATOM   1555  HA  ARG X 100      58.977  44.260  77.700  0.00  0.00            
ATOM   1556  CB  ARG X 100      57.294  43.788  76.329  0.00  0.00            
ATOM   1557  HB2 ARG X 100      56.231  43.650  76.529  0.00  0.00            
ATOM   1558  HB3 ARG X 100      57.549  44.715  75.815  0.00  0.00            
ATOM   1559  CG  ARG X 100      57.852  42.718  75.521  0.00  0.00            
ATOM   1560  HG2 ARG X 100      58.893  42.928  75.279  0.00  0.00            
ATOM   1561  HG3 ARG X 100      57.682  41.758  76.008  0.00  0.00            
ATOM   1562  CD  ARG X 100      57.221  42.648  74.096  0.00  0.00            
ATOM   1563  HD2 ARG X 100      56.240  42.195  74.237  0.00  0.00            
ATOM   1564  HD3 ARG X 100      57.130  43.585  73.547  0.00  0.00            
ATOM   1565  NE  ARG X 100      58.036  41.890  73.143  0.00  0.00            
ATOM   1566  HE  ARG X 100      58.320  42.409  72.324  0.00  0.00            
ATOM   1567  CZ  ARG X 100      58.372  40.626  73.092  0.00  0.00            
ATOM   1568  NH1 ARG X 100      57.909  39.705  73.848  0.00  0.00            
ATOM   1569 HH11 ARG X 100      57.020  39.904  74.284  0.00  0.00            
ATOM   1570 HH12 ARG X 100      58.168  38.760  73.603  0.00  0.00            
ATOM   1571  NH2 ARG X 100      59.285  40.244  72.287  0.00  0.00            
ATOM   1572 HH21 ARG X 100      59.605  40.840  71.536  0.00  0.00            
ATOM   1573 HH22 ARG X 100      59.499  39.258  72.237  0.00  0.00            
ATOM   1574  C   ARG X 100      57.294  45.084  78.475  0.00  0.00            
ATOM   1575  O   ARG X 100      57.828  46.208  78.466  0.00  0.00            
ATOM   1576  N   GLN X 101      56.256  44.824  79.246  0.00  0.00            
ATOM   1577  H   GLN X 101      55.818  43.926  79.099  0.00  0.00            
ATOM   1578  CA  GLN X 101      55.443  45.808  80.009  0.00  0.00            
ATOM   1579  HA  GLN X 101      55.133  46.528  79.252  0.00  0.00            
ATOM   1580  CB  GLN X 101      54.259  45.271  80.717  0.00  0.00            
ATOM   1581  HB2 GLN X 101      53.756  44.672  79.958  0.00  0.00            
ATOM   1582  HB3 GLN X 101      54.594  44.657  81.553  0.00  0.00            
ATOM   1583  CG  GLN X 101      53.319  46.346  81.311  0.00  0.00            
ATOM   1584  HG2 GLN X 101      53.386  46.376  82.399  0.00  0.00            
ATOM   1585  HG3 GLN X 101      53.639  47.353  81.045  0.00  0.00            
ATOM   1586  CD  GLN X 101      51.872  46.151  80.969  0.00  0.00            
ATOM   1587  OE1 GLN X 101      51.499  46.279  79.811  0.00  0.00            
ATOM   1588  NE2 GLN X 101      50.956  46.070  81.903  0.00  0.00            
ATOM   1589 HE21 GLN X 101      51.337  46.232  82.824  0.00  0.00            
ATOM   1590 HE22 GLN X 101      50.003  46.127  81.573  0.00  0.00            
ATOM   1591  C   GLN X 101      56.342  46.676  80.970  0.00  0.00            
ATOM   1592  O   GLN X 101      56.373  47.858  80.885  0.00  0.00            
ATOM   1593  N   SER X 102      57.074  45.996  81.891  0.00  0.00            
ATOM   1594  H   SER X 102      56.978  44.991  81.851  0.00  0.00            
ATOM   1595  CA  SER X 102      58.076  46.592  82.744  0.00  0.00            
ATOM   1596  HA  SER X 102      57.576  47.164  83.526  0.00  0.00            
ATOM   1597  CB  SER X 102      58.665  45.400  83.516  0.00  0.00            
ATOM   1598  HB2 SER X 102      57.800  44.840  83.873  0.00  0.00            
ATOM   1599  HB3 SER X 102      59.158  44.710  82.832  0.00  0.00            
ATOM   1600  OG  SER X 102      59.484  45.843  84.591  0.00  0.00            
ATOM   1601  HG  SER X 102      60.317  45.415  84.379  0.00  0.00            
ATOM   1602  C   SER X 102      59.194  47.416  82.078  0.00  0.00            
ATOM   1603  O   SER X 102      59.599  48.447  82.589  0.00  0.00            
ATOM   1604  N   LEU X 103      59.559  47.054  80.897  0.00  0.00            
ATOM   1605  H   LEU X 103      59.057  46.224  80.613  0.00  0.00            
ATOM   1606  CA  LEU X 103      60.570  47.647  80.029  0.00  0.00            
ATOM   1607  HA  LEU X 103      61.288  48.139  80.685  0.00  0.00            
ATOM   1608  CB  LEU X 103      61.209  46.643  79.140  0.00  0.00            
ATOM   1609  HB2 LEU X 103      60.434  46.062  78.641  0.00  0.00            
ATOM   1610  HB3 LEU X 103      61.987  47.056  78.499  0.00  0.00            
ATOM   1611  CG  LEU X 103      61.885  45.504  79.951  0.00  0.00            
ATOM   1612  HG  LEU X 103      61.317  44.915  80.671  0.00  0.00            
ATOM   1613  CD1 LEU X 103      62.516  44.480  78.984  0.00  0.00            
ATOM   1614 HD11 LEU X 103      63.333  44.934  78.423  0.00  0.00            
ATOM   1615 HD12 LEU X 103      62.999  43.677  79.541  0.00  0.00            
ATOM   1616 HD13 LEU X 103      61.772  44.020  78.334  0.00  0.00            
ATOM   1617  CD2 LEU X 103      63.071  46.078  80.757  0.00  0.00            
ATOM   1618 HD21 LEU X 103      62.663  46.527  81.663  0.00  0.00            
ATOM   1619 HD22 LEU X 103      63.830  45.300  80.839  0.00  0.00            
ATOM   1620 HD23 LEU X 103      63.597  46.855  80.202  0.00  0.00            
ATOM   1621  C   LEU X 103      60.046  48.900  79.267  0.00  0.00            
ATOM   1622  O   LEU X 103      60.763  49.872  79.103  0.00  0.00            
ATOM   1623  N   LEU X 104      58.791  48.842  78.772  0.00  0.00            
ATOM   1624  H   LEU X 104      58.291  47.965  78.784  0.00  0.00            
ATOM   1625  CA  LEU X 104      58.165  50.087  78.272  0.00  0.00            
ATOM   1626  HA  LEU X 104      58.829  50.550  77.542  0.00  0.00            
ATOM   1627  CB  LEU X 104      56.867  49.736  77.641  0.00  0.00            
ATOM   1628  HB2 LEU X 104      56.137  49.357  78.356  0.00  0.00            
ATOM   1629  HB3 LEU X 104      56.371  50.697  77.509  0.00  0.00            
ATOM   1630  CG  LEU X 104      56.862  49.004  76.328  0.00  0.00            
ATOM   1631  HG  LEU X 104      57.278  48.016  76.525  0.00  0.00            
ATOM   1632  CD1 LEU X 104      55.393  48.714  75.933  0.00  0.00            
ATOM   1633 HD11 LEU X 104      54.712  48.353  76.704  0.00  0.00            
ATOM   1634 HD12 LEU X 104      54.937  49.647  75.603  0.00  0.00            
ATOM   1635 HD13 LEU X 104      55.410  48.023  75.091  0.00  0.00            
ATOM   1636  CD2 LEU X 104      57.689  49.775  75.234  0.00  0.00            
ATOM   1637 HD21 LEU X 104      57.621  49.125  74.362  0.00  0.00            
ATOM   1638 HD22 LEU X 104      57.148  50.704  75.053  0.00  0.00            
ATOM   1639 HD23 LEU X 104      58.742  49.929  75.470  0.00  0.00            
ATOM   1640  C   LEU X 104      57.988  51.156  79.382  0.00  0.00            
ATOM   1641  O   LEU X 104      58.395  52.342  79.119  0.00  0.00            
ATOM   1642  N   GLU X 105      57.699  50.847  80.661  0.00  0.00            
ATOM   1643  H   GLU X 105      57.566  49.892  80.963  0.00  0.00            
ATOM   1644  CA  GLU X 105      57.825  51.779  81.810  0.00  0.00            
ATOM   1645  HA  GLU X 105      57.203  52.629  81.528  0.00  0.00            
ATOM   1646  CB  GLU X 105      57.226  51.157  83.085  0.00  0.00            
ATOM   1647  HB2 GLU X 105      57.739  50.214  83.269  0.00  0.00            
ATOM   1648  HB3 GLU X 105      57.330  51.864  83.909  0.00  0.00            
ATOM   1649  CG  GLU X 105      55.746  50.864  83.047  0.00  0.00            
ATOM   1650  HG2 GLU X 105      55.552  50.311  82.127  0.00  0.00            
ATOM   1651  HG3 GLU X 105      55.408  50.486  84.011  0.00  0.00            
ATOM   1652  CD  GLU X 105      54.919  52.174  82.828  0.00  0.00            
ATOM   1653  OE1 GLU X 105      54.497  52.540  81.707  0.00  0.00            
ATOM   1654  OE2 GLU X 105      54.809  52.936  83.830  0.00  0.00            
ATOM   1655  C   GLU X 105      59.205  52.255  82.146  0.00  0.00            
ATOM   1656  O   GLU X 105      59.507  53.428  82.546  0.00  0.00            
ATOM   1657  N   LYS X 106      60.169  51.344  81.948  0.00  0.00            
ATOM   1658  H   LYS X 106      59.851  50.420  81.696  0.00  0.00            
ATOM   1659  CA  LYS X 106      61.553  51.767  82.019  0.00  0.00            
ATOM   1660  HA  LYS X 106      61.711  52.221  82.998  0.00  0.00            
ATOM   1661  CB  LYS X 106      62.433  50.521  81.874  0.00  0.00            
ATOM   1662  HB2 LYS X 106      62.244  49.798  82.667  0.00  0.00            
ATOM   1663  HB3 LYS X 106      62.247  49.989  80.941  0.00  0.00            
ATOM   1664  CG  LYS X 106      63.932  51.015  82.001  0.00  0.00            
ATOM   1665  HG2 LYS X 106      64.163  51.772  81.251  0.00  0.00            
ATOM   1666  HG3 LYS X 106      64.020  51.481  82.982  0.00  0.00            
ATOM   1667  CD  LYS X 106      64.960  49.888  81.978  0.00  0.00            
ATOM   1668  HD2 LYS X 106      64.625  49.112  81.290  0.00  0.00            
ATOM   1669  HD3 LYS X 106      65.850  50.412  81.629  0.00  0.00            
ATOM   1670  CE  LYS X 106      65.349  49.154  83.239  0.00  0.00            
ATOM   1671  HE2 LYS X 106      65.434  49.921  84.009  0.00  0.00            
ATOM   1672  HE3 LYS X 106      64.585  48.446  83.560  0.00  0.00            
ATOM   1673  NZ  LYS X 106      66.633  48.452  83.017  0.00  0.00            
ATOM   1674  HZ1 LYS X 106      67.422  49.020  82.744  0.00  0.00            
ATOM   1675  HZ2 LYS X 106      67.080  47.999  83.802  0.00  0.00            
ATOM   1676  HZ3 LYS X 106      66.423  47.759  82.313  0.00  0.00            
ATOM   1677  C   LYS X 106      61.935  52.820  81.006  0.00  0.00            
ATOM   1678  O   LYS X 106      62.576  53.855  81.336  0.00  0.00            
ATOM   1679  N   GLN X 107      61.371  52.691  79.795  0.00  0.00            
ATOM   1680  H   GLN X 107      60.927  51.844  79.471  0.00  0.00            
ATOM   1681  CA  GLN X 107      61.584  53.697  78.771  0.00  0.00            
ATOM   1682  HA  GLN X 107      62.623  54.027  78.756  0.00  0.00            
ATOM   1683  CB  GLN X 107      61.077  53.219  77.338  0.00  0.00            
ATOM   1684  HB2 GLN X 107      60.081  52.779  77.378  0.00  0.00            
ATOM   1685  HB3 GLN X 107      61.124  54.102  76.701  0.00  0.00            
ATOM   1686  CG  GLN X 107      62.079  52.260  76.714  0.00  0.00            
ATOM   1687  HG2 GLN X 107      63.058  52.658  76.981  0.00  0.00            
ATOM   1688  HG3 GLN X 107      61.911  51.343  77.278  0.00  0.00            
ATOM   1689  CD  GLN X 107      61.877  52.038  75.210  0.00  0.00            
ATOM   1690  OE1 GLN X 107      60.863  52.342  74.625  0.00  0.00            
ATOM   1691  NE2 GLN X 107      62.929  51.527  74.613  0.00  0.00            
ATOM   1692 HE21 GLN X 107      63.764  51.316  75.141  0.00  0.00            
ATOM   1693 HE22 GLN X 107      62.827  51.487  73.609  0.00  0.00            
ATOM   1694  C   GLN X 107      60.863  54.982  79.191  0.00  0.00            
ATOM   1695  O   GLN X 107      61.297  56.072  78.929  0.00  0.00            
ATOM   1696  N   ARG X 108      59.613  54.970  79.811  0.00  0.00            
ATOM   1697  H   ARG X 108      59.230  54.065  80.045  0.00  0.00            
ATOM   1698  CA  ARG X 108      58.759  56.132  80.101  0.00  0.00            
ATOM   1699  HA  ARG X 108      58.686  56.646  79.142  0.00  0.00            
ATOM   1700  CB  ARG X 108      57.433  55.618  80.742  0.00  0.00            
ATOM   1701  HB2 ARG X 108      57.003  54.877  80.069  0.00  0.00            
ATOM   1702  HB3 ARG X 108      57.730  55.131  81.671  0.00  0.00            
ATOM   1703  CG  ARG X 108      56.468  56.794  81.087  0.00  0.00            
ATOM   1704  HG2 ARG X 108      56.994  57.414  81.813  0.00  0.00            
ATOM   1705  HG3 ARG X 108      56.374  57.212  80.085  0.00  0.00            
ATOM   1706  CD  ARG X 108      55.188  56.160  81.670  0.00  0.00            
ATOM   1707  HD2 ARG X 108      54.690  55.554  80.913  0.00  0.00            
ATOM   1708  HD3 ARG X 108      55.447  55.547  82.533  0.00  0.00            
ATOM   1709  NE  ARG X 108      54.164  57.165  81.967  0.00  0.00            
ATOM   1710  HE  ARG X 108      53.927  57.644  81.110  0.00  0.00            
ATOM   1711  CZ  ARG X 108      53.562  57.523  83.074  0.00  0.00            
ATOM   1712  NH1 ARG X 108      54.030  56.984  84.207  0.00  0.00            
ATOM   1713 HH11 ARG X 108      54.709  56.238  84.174  0.00  0.00            
ATOM   1714 HH12 ARG X 108      53.521  57.312  85.016  0.00  0.00            
ATOM   1715  NH2 ARG X 108      52.589  58.409  83.131  0.00  0.00            
ATOM   1716 HH21 ARG X 108      52.390  58.915  82.280  0.00  0.00            
ATOM   1717 HH22 ARG X 108      52.085  58.605  83.984  0.00  0.00            
ATOM   1718  C   ARG X 108      59.519  57.063  81.011  0.00  0.00            
ATOM   1719  O   ARG X 108      59.719  58.236  80.644  0.00  0.00            
ATOM   1720  N   VAL X 109      60.026  56.670  82.216  0.00  0.00            
ATOM   1721  H   VAL X 109      59.949  55.676  82.377  0.00  0.00            
ATOM   1722  CA  VAL X 109      60.763  57.566  83.180  0.00  0.00            
ATOM   1723  HA  VAL X 109      60.116  58.422  83.374  0.00  0.00            
ATOM   1724  CB  VAL X 109      60.929  56.802  84.539  0.00  0.00            
ATOM   1725  HB  VAL X 109      59.940  56.525  84.905  0.00  0.00            
ATOM   1726  CG1 VAL X 109      61.770  55.528  84.363  0.00  0.00            
ATOM   1727 HG11 VAL X 109      61.776  54.937  85.278  0.00  0.00            
ATOM   1728 HG12 VAL X 109      61.333  54.896  83.590  0.00  0.00            
ATOM   1729 HG13 VAL X 109      62.816  55.779  84.187  0.00  0.00            
ATOM   1730  CG2 VAL X 109      61.535  57.750  85.604  0.00  0.00            
ATOM   1731 HG21 VAL X 109      62.568  58.009  85.371  0.00  0.00            
ATOM   1732 HG22 VAL X 109      60.999  58.682  85.783  0.00  0.00            
ATOM   1733 HG23 VAL X 109      61.643  57.147  86.505  0.00  0.00            
ATOM   1734  C   VAL X 109      62.066  58.040  82.596  0.00  0.00            
ATOM   1735  O   VAL X 109      62.469  59.151  82.918  0.00  0.00            
ATOM   1736  N   LEU X 110      62.663  57.333  81.655  0.00  0.00            
ATOM   1737  H   LEU X 110      62.191  56.619  81.117  0.00  0.00            
ATOM   1738  CA  LEU X 110      63.927  57.674  81.031  0.00  0.00            
ATOM   1739  HA  LEU X 110      64.633  58.037  81.778  0.00  0.00            
ATOM   1740  CB  LEU X 110      64.473  56.397  80.285  0.00  0.00            
ATOM   1741  HB2 LEU X 110      63.599  55.770  80.112  0.00  0.00            
ATOM   1742  HB3 LEU X 110      64.809  56.611  79.271  0.00  0.00            
ATOM   1743  CG  LEU X 110      65.550  55.526  81.044  0.00  0.00            
ATOM   1744  HG  LEU X 110      65.130  55.238  82.007  0.00  0.00            
ATOM   1745  CD1 LEU X 110      65.918  54.216  80.287  0.00  0.00            
ATOM   1746 HD11 LEU X 110      65.021  53.644  80.052  0.00  0.00            
ATOM   1747 HD12 LEU X 110      66.525  54.343  79.390  0.00  0.00            
ATOM   1748 HD13 LEU X 110      66.610  53.689  80.943  0.00  0.00            
ATOM   1749  CD2 LEU X 110      66.779  56.339  81.251  0.00  0.00            
ATOM   1750 HD21 LEU X 110      67.027  56.714  80.258  0.00  0.00            
ATOM   1751 HD22 LEU X 110      66.632  57.177  81.933  0.00  0.00            
ATOM   1752 HD23 LEU X 110      67.589  55.695  81.593  0.00  0.00            
ATOM   1753  C   LEU X 110      63.797  58.705  79.933  0.00  0.00            
ATOM   1754  O   LEU X 110      64.712  59.483  79.727  0.00  0.00            
ATOM   1755  N   ILE X 111      62.673  58.670  79.199  0.00  0.00            
ATOM   1756  H   ILE X 111      61.998  57.938  79.371  0.00  0.00            
ATOM   1757  CA  ILE X 111      62.326  59.715  78.248  0.00  0.00            
ATOM   1758  HA  ILE X 111      63.177  59.955  77.610  0.00  0.00            
ATOM   1759  CB  ILE X 111      61.096  59.326  77.382  0.00  0.00            
ATOM   1760  HB  ILE X 111      60.347  58.906  78.054  0.00  0.00            
ATOM   1761  CG2 ILE X 111      60.399  60.454  76.636  0.00  0.00            
ATOM   1762 HG21 ILE X 111      61.075  61.119  76.098  0.00  0.00            
ATOM   1763 HG22 ILE X 111      59.719  59.957  75.943  0.00  0.00            
ATOM   1764 HG23 ILE X 111      59.850  61.099  77.321  0.00  0.00            
ATOM   1765  CG1 ILE X 111      61.537  58.152  76.502  0.00  0.00            
ATOM   1766 HG12 ILE X 111      62.111  58.549  75.664  0.00  0.00            
ATOM   1767 HG13 ILE X 111      62.293  57.502  76.944  0.00  0.00            
ATOM   1768  CD1 ILE X 111      60.445  57.250  75.973  0.00  0.00            
ATOM   1769 HD11 ILE X 111      60.031  57.750  75.097  0.00  0.00            
ATOM   1770 HD12 ILE X 111      60.824  56.297  75.604  0.00  0.00            
ATOM   1771 HD13 ILE X 111      59.774  57.033  76.804  0.00  0.00            
ATOM   1772  C   ILE X 111      62.090  61.029  79.022  0.00  0.00            
ATOM   1773  O   ILE X 111      62.433  62.080  78.522  0.00  0.00            
ATOM   1774  N   GLN X 112      61.402  60.941  80.233  0.00  0.00            
ATOM   1775  H   GLN X 112      61.026  60.048  80.520  0.00  0.00            
ATOM   1776  CA  GLN X 112      61.365  62.133  81.131  0.00  0.00            
ATOM   1777  HA  GLN X 112      60.916  62.885  80.482  0.00  0.00            
ATOM   1778  CB  GLN X 112      60.440  61.875  82.309  0.00  0.00            
ATOM   1779  HB2 GLN X 112      60.871  61.040  82.862  0.00  0.00            
ATOM   1780  HB3 GLN X 112      60.253  62.725  82.965  0.00  0.00            
ATOM   1781  CG  GLN X 112      59.027  61.284  82.073  0.00  0.00            
ATOM   1782  HG2 GLN X 112      58.308  61.985  81.650  0.00  0.00            
ATOM   1783  HG3 GLN X 112      59.179  60.405  81.447  0.00  0.00            
ATOM   1784  CD  GLN X 112      58.445  60.690  83.368  0.00  0.00            
ATOM   1785  OE1 GLN X 112      58.878  60.904  84.480  0.00  0.00            
ATOM   1786  NE2 GLN X 112      57.458  59.872  83.125  0.00  0.00            
ATOM   1787 HE21 GLN X 112      57.190  59.758  82.158  0.00  0.00            
ATOM   1788 HE22 GLN X 112      57.386  59.148  83.825  0.00  0.00            
ATOM   1789  C   GLN X 112      62.694  62.642  81.614  0.00  0.00            
ATOM   1790  O   GLN X 112      62.871  63.845  81.419  0.00  0.00            
ATOM   1791  N   GLN X 113      63.657  61.845  82.035  0.00  0.00            
ATOM   1792  H   GLN X 113      63.497  60.870  82.243  0.00  0.00            
ATOM   1793  CA  GLN X 113      64.987  62.441  82.243  0.00  0.00            
ATOM   1794  HA  GLN X 113      64.854  63.240  82.973  0.00  0.00            
ATOM   1795  CB  GLN X 113      65.974  61.438  82.812  0.00  0.00            
ATOM   1796  HB2 GLN X 113      66.089  60.591  82.135  0.00  0.00            
ATOM   1797  HB3 GLN X 113      66.983  61.845  82.887  0.00  0.00            
ATOM   1798  CG  GLN X 113      65.565  60.861  84.179  0.00  0.00            
ATOM   1799  HG2 GLN X 113      65.416  61.657  84.908  0.00  0.00            
ATOM   1800  HG3 GLN X 113      64.709  60.190  84.101  0.00  0.00            
ATOM   1801  CD  GLN X 113      66.549  59.909  84.896  0.00  0.00            
ATOM   1802  OE1 GLN X 113      67.170  59.052  84.269  0.00  0.00            
ATOM   1803  NE2 GLN X 113      66.630  59.915  86.184  0.00  0.00            
ATOM   1804 HE21 GLN X 113      66.308  60.728  86.689  0.00  0.00            
ATOM   1805 HE22 GLN X 113      67.316  59.329  86.638  0.00  0.00            
ATOM   1806  C   GLN X 113      65.656  63.015  80.991  0.00  0.00            
ATOM   1807  O   GLN X 113      66.290  64.114  81.044  0.00  0.00            
ATOM   1808  N   HID X 114      65.440  62.392  79.887  0.00  0.00            
ATOM   1809  H   HID X 114      64.857  61.568  79.868  0.00  0.00            
ATOM   1810  CA  HID X 114      65.942  62.967  78.603  0.00  0.00            
ATOM   1811  HA  HID X 114      67.019  63.084  78.725  0.00  0.00            
ATOM   1812  CB  HID X 114      65.781  61.911  77.493  0.00  0.00            
ATOM   1813  HB2 HID X 114      66.352  61.063  77.870  0.00  0.00            
ATOM   1814  HB3 HID X 114      64.761  61.567  77.321  0.00  0.00            
ATOM   1815  CG  HID X 114      66.328  62.283  76.021  0.00  0.00            
ATOM   1816  ND1 HID X 114      65.722  63.216  75.170  0.00  0.00            
ATOM   1817  HD1 HID X 114      64.793  63.610  75.207  0.00  0.00            
ATOM   1818  CE1 HID X 114      66.361  63.125  74.002  0.00  0.00            
ATOM   1819  HE1 HID X 114      66.076  63.586  73.068  0.00  0.00            
ATOM   1820  NE2 HID X 114      67.372  62.233  74.064  0.00  0.00            
ATOM   1821  CD2 HID X 114      67.405  61.726  75.363  0.00  0.00            
ATOM   1822  HD2 HID X 114      68.123  61.019  75.751  0.00  0.00            
ATOM   1823  C   HID X 114      65.461  64.303  78.256  0.00  0.00            
ATOM   1824  O   HID X 114      66.197  65.118  77.819  0.00  0.00            
ATOM   1825  N   GLU X 115      64.161  64.581  78.513  0.00  0.00            
ATOM   1826  H   GLU X 115      63.607  63.877  78.979  0.00  0.00            
ATOM   1827  CA  GLU X 115      63.588  65.913  78.297  0.00  0.00            
ATOM   1828  HA  GLU X 115      63.882  66.121  77.268  0.00  0.00            
ATOM   1829  CB  GLU X 115      62.084  65.972  78.548  0.00  0.00            
ATOM   1830  HB2 GLU X 115      61.978  65.301  79.401  0.00  0.00            
ATOM   1831  HB3 GLU X 115      61.849  67.020  78.734  0.00  0.00            
ATOM   1832  CG  GLU X 115      61.229  65.396  77.394  0.00  0.00            
ATOM   1833  HG2 GLU X 115      61.321  64.335  77.164  0.00  0.00            
ATOM   1834  HG3 GLU X 115      60.250  65.565  77.841  0.00  0.00            
ATOM   1835  CD  GLU X 115      61.328  66.148  76.073  0.00  0.00            
ATOM   1836  OE1 GLU X 115      61.550  65.492  74.977  0.00  0.00            
ATOM   1837  OE2 GLU X 115      61.217  67.387  75.962  0.00  0.00            
ATOM   1838  C   GLU X 115      64.200  66.961  79.265  0.00  0.00            
ATOM   1839  O   GLU X 115      64.479  68.058  78.884  0.00  0.00            
ATOM   1840  N   ASP X 116      64.508  66.632  80.524  0.00  0.00            
ATOM   1841  H   ASP X 116      64.138  65.734  80.800  0.00  0.00            
ATOM   1842  CA  ASP X 116      65.285  67.492  81.401  0.00  0.00            
ATOM   1843  HA  ASP X 116      64.707  68.405  81.542  0.00  0.00            
ATOM   1844  CB  ASP X 116      65.350  66.869  82.839  0.00  0.00            
ATOM   1845  HB2 ASP X 116      65.701  65.839  82.897  0.00  0.00            
ATOM   1846  HB3 ASP X 116      65.978  67.480  83.487  0.00  0.00            
ATOM   1847  CG  ASP X 116      63.985  66.831  83.515  0.00  0.00            
ATOM   1848  OD1 ASP X 116      63.898  65.998  84.428  0.00  0.00            
ATOM   1849  OD2 ASP X 116      63.131  67.698  83.361  0.00  0.00            
ATOM   1850  C   ASP X 116      66.686  67.889  80.961  0.00  0.00            
ATOM   1851  O   ASP X 116      67.190  69.028  80.900  0.00  0.00            
ATOM   1852  N   ALA X 117      67.351  66.913  80.320  0.00  0.00            
ATOM   1853  H   ALA X 117      66.901  66.013  80.232  0.00  0.00            
ATOM   1854  CA  ALA X 117      68.654  66.976  79.743  0.00  0.00            
ATOM   1855  HA  ALA X 117      69.392  67.471  80.374  0.00  0.00            
ATOM   1856  CB  ALA X 117      69.134  65.506  79.491  0.00  0.00            
ATOM   1857  HB1 ALA X 117      69.113  64.972  80.441  0.00  0.00            
ATOM   1858  HB2 ALA X 117      68.512  65.102  78.693  0.00  0.00            
ATOM   1859  HB3 ALA X 117      70.116  65.490  79.016  0.00  0.00            
ATOM   1860  C   ALA X 117      68.631  67.828  78.472  0.00  0.00            
ATOM   1861  O   ALA X 117      69.491  68.652  78.243  0.00  0.00            
ATOM   1862  N   LYS X 118      67.626  67.659  77.609  0.00  0.00            
ATOM   1863  H   LYS X 118      67.029  66.863  77.784  0.00  0.00            
ATOM   1864  CA  LYS X 118      67.282  68.507  76.492  0.00  0.00            
ATOM   1865  HA  LYS X 118      68.159  68.627  75.855  0.00  0.00            
ATOM   1866  CB  LYS X 118      66.219  67.796  75.768  0.00  0.00            
ATOM   1867  HB2 LYS X 118      66.499  66.816  75.381  0.00  0.00            
ATOM   1868  HB3 LYS X 118      65.350  67.647  76.409  0.00  0.00            
ATOM   1869  CG  LYS X 118      65.731  68.648  74.532  0.00  0.00            
ATOM   1870  HG2 LYS X 118      64.948  69.312  74.899  0.00  0.00            
ATOM   1871  HG3 LYS X 118      66.482  69.277  74.055  0.00  0.00            
ATOM   1872  CD  LYS X 118      64.959  67.727  73.506  0.00  0.00            
ATOM   1873  HD2 LYS X 118      64.866  68.288  72.577  0.00  0.00            
ATOM   1874  HD3 LYS X 118      65.518  66.805  73.349  0.00  0.00            
ATOM   1875  CE  LYS X 118      63.592  67.293  73.895  0.00  0.00            
ATOM   1876  HE2 LYS X 118      63.718  66.573  74.704  0.00  0.00            
ATOM   1877  HE3 LYS X 118      63.120  68.238  74.166  0.00  0.00            
ATOM   1878  NZ  LYS X 118      62.824  66.617  72.853  0.00  0.00            
ATOM   1879  HZ1 LYS X 118      62.533  67.223  72.099  0.00  0.00            
ATOM   1880  HZ2 LYS X 118      63.426  66.022  72.301  0.00  0.00            
ATOM   1881  HZ3 LYS X 118      62.011  66.154  73.233  0.00  0.00            
ATOM   1882  C   LYS X 118      66.860  69.934  76.917  0.00  0.00            
ATOM   1883  O   LYS X 118      67.144  70.854  76.152  0.00  0.00            
ATOM   1884  N   GLU X 119      66.192  70.156  78.079  0.00  0.00            
ATOM   1885  H   GLU X 119      66.012  69.288  78.563  0.00  0.00            
ATOM   1886  CA  GLU X 119      65.931  71.417  78.747  0.00  0.00            
ATOM   1887  HA  GLU X 119      65.597  72.153  78.015  0.00  0.00            
ATOM   1888  CB  GLU X 119      64.789  71.138  79.737  0.00  0.00            
ATOM   1889  HB2 GLU X 119      63.933  70.826  79.139  0.00  0.00            
ATOM   1890  HB3 GLU X 119      65.057  70.307  80.389  0.00  0.00            
ATOM   1891  CG  GLU X 119      64.418  72.292  80.664  0.00  0.00            
ATOM   1892  HG2 GLU X 119      63.781  71.915  81.464  0.00  0.00            
ATOM   1893  HG3 GLU X 119      65.263  72.606  81.278  0.00  0.00            
ATOM   1894  CD  GLU X 119      63.671  73.401  79.903  0.00  0.00            
ATOM   1895  OE1 GLU X 119      63.025  73.126  78.903  0.00  0.00            
ATOM   1896  OE2 GLU X 119      63.854  74.562  80.300  0.00  0.00            
ATOM   1897  C   GLU X 119      67.173  72.080  79.310  0.00  0.00            
ATOM   1898  O   GLU X 119      67.245  73.340  79.360  0.00  0.00            
ATOM   1899  N   LEU X 120      68.257  71.320  79.660  0.00  0.00            
ATOM   1900  H   LEU X 120      68.099  70.322  79.673  0.00  0.00            
ATOM   1901  CA  LEU X 120      69.558  71.893  80.011  0.00  0.00            
ATOM   1902  HA  LEU X 120      69.370  72.830  80.536  0.00  0.00            
ATOM   1903  CB  LEU X 120      70.325  70.967  80.921  0.00  0.00            
ATOM   1904  HB2 LEU X 120      70.231  69.951  80.537  0.00  0.00            
ATOM   1905  HB3 LEU X 120      71.360  71.307  80.949  0.00  0.00            
ATOM   1906  CG  LEU X 120      69.678  70.930  82.362  0.00  0.00            
ATOM   1907  HG  LEU X 120      68.642  70.600  82.285  0.00  0.00            
ATOM   1908  CD1 LEU X 120      70.421  69.893  83.216  0.00  0.00            
ATOM   1909 HD11 LEU X 120      71.375  70.362  83.456  0.00  0.00            
ATOM   1910 HD12 LEU X 120      70.002  69.764  84.214  0.00  0.00            
ATOM   1911 HD13 LEU X 120      70.510  68.953  82.672  0.00  0.00            
ATOM   1912  CD2 LEU X 120      69.591  72.213  83.104  0.00  0.00            
ATOM   1913 HD21 LEU X 120      68.890  72.889  82.614  0.00  0.00            
ATOM   1914 HD22 LEU X 120      69.396  72.060  84.166  0.00  0.00            
ATOM   1915 HD23 LEU X 120      70.552  72.723  83.033  0.00  0.00            
ATOM   1916  C   LEU X 120      70.431  72.246  78.777  0.00  0.00            
ATOM   1917  O   LEU X 120      71.240  73.226  78.793  0.00  0.00            
ATOM   1918  N   LYS X 121      70.268  71.515  77.649  0.00  0.00            
ATOM   1919  H   LYS X 121      69.697  70.684  77.706  0.00  0.00            
ATOM   1920  CA  LYS X 121      70.629  71.936  76.277  0.00  0.00            
ATOM   1921  HA  LYS X 121      71.717  71.974  76.329  0.00  0.00            
ATOM   1922  CB  LYS X 121      70.372  70.831  75.194  0.00  0.00            
ATOM   1923  HB2 LYS X 121      70.694  69.913  75.688  0.00  0.00            
ATOM   1924  HB3 LYS X 121      69.317  70.682  74.965  0.00  0.00            
ATOM   1925  CG  LYS X 121      71.049  71.135  73.832  0.00  0.00            
ATOM   1926  HG2 LYS X 121      70.898  72.192  73.613  0.00  0.00            
ATOM   1927  HG3 LYS X 121      72.128  71.000  73.902  0.00  0.00            
ATOM   1928  CD  LYS X 121      70.518  70.181  72.722  0.00  0.00            
ATOM   1929  HD2 LYS X 121      70.655  69.136  73.001  0.00  0.00            
ATOM   1930  HD3 LYS X 121      69.429  70.200  72.686  0.00  0.00            
ATOM   1931  CE  LYS X 121      71.189  70.589  71.405  0.00  0.00            
ATOM   1932  HE2 LYS X 121      72.265  70.417  71.437  0.00  0.00            
ATOM   1933  HE3 LYS X 121      70.878  69.928  70.596  0.00  0.00            
ATOM   1934  NZ  LYS X 121      70.793  71.915  70.958  0.00  0.00            
ATOM   1935  HZ1 LYS X 121      71.459  72.621  71.236  0.00  0.00            
ATOM   1936  HZ2 LYS X 121      70.848  71.998  69.953  0.00  0.00            
ATOM   1937  HZ3 LYS X 121      69.961  72.203  71.453  0.00  0.00            
ATOM   1938  C   LYS X 121      70.187  73.286  75.892  0.00  0.00            
ATOM   1939  O   LYS X 121      70.877  74.088  75.317  0.00  0.00            
ATOM   1940  N   GLU X 122      68.920  73.553  76.152  0.00  0.00            
ATOM   1941  H   GLU X 122      68.389  72.745  76.443  0.00  0.00            
ATOM   1942  CA  GLU X 122      68.319  74.895  76.053  0.00  0.00            
ATOM   1943  HA  GLU X 122      68.282  75.338  75.058  0.00  0.00            
ATOM   1944  CB  GLU X 122      66.864  74.893  76.520  0.00  0.00            
ATOM   1945  HB2 GLU X 122      66.203  74.254  75.934  0.00  0.00            
ATOM   1946  HB3 GLU X 122      66.752  74.498  77.530  0.00  0.00            
ATOM   1947  CG  GLU X 122      66.108  76.238  76.453  0.00  0.00            
ATOM   1948  HG2 GLU X 122      65.199  76.085  77.034  0.00  0.00            
ATOM   1949  HG3 GLU X 122      66.697  76.976  76.999  0.00  0.00            
ATOM   1950  CD  GLU X 122      65.803  76.758  75.043  0.00  0.00            
ATOM   1951  OE1 GLU X 122      66.678  76.785  74.187  0.00  0.00            
ATOM   1952  OE2 GLU X 122      64.686  77.289  74.850  0.00  0.00            
ATOM   1953  C   GLU X 122      68.984  75.988  76.926  0.00  0.00            
ATOM   1954  O   GLU X 122      69.372  76.997  76.281  0.00  0.00            
ATOM   1955  N   ASN X 123      69.172  75.747  78.194  0.00  0.00            
ATOM   1956  H   ASN X 123      68.620  74.986  78.565  0.00  0.00            
ATOM   1957  CA  ASN X 123      69.980  76.637  79.100  0.00  0.00            
ATOM   1958  HA  ASN X 123      69.402  77.561  79.082  0.00  0.00            
ATOM   1959  CB  ASN X 123      70.075  76.182  80.541  0.00  0.00            
ATOM   1960  HB2 ASN X 123      69.115  76.006  81.027  0.00  0.00            
ATOM   1961  HB3 ASN X 123      70.660  75.263  80.509  0.00  0.00            
ATOM   1962  CG  ASN X 123      70.872  77.008  81.425  0.00  0.00            
ATOM   1963  OD1 ASN X 123      71.953  76.590  81.802  0.00  0.00            
ATOM   1964  ND2 ASN X 123      70.421  78.102  82.042  0.00  0.00            
ATOM   1965 HD21 ASN X 123      69.650  78.665  81.713  0.00  0.00            
ATOM   1966 HD22 ASN X 123      71.080  78.437  82.730  0.00  0.00            
ATOM   1967  C   ASN X 123      71.424  76.997  78.573  0.00  0.00            
ATOM   1968  O   ASN X 123      71.789  78.175  78.560  0.00  0.00            
ATOM   1969  N   LEU X 124      72.165  75.948  78.147  0.00  0.00            
ATOM   1970  H   LEU X 124      71.862  74.990  78.255  0.00  0.00            
ATOM   1971  CA  LEU X 124      73.435  76.082  77.426  0.00  0.00            
ATOM   1972  HA  LEU X 124      73.985  76.614  78.202  0.00  0.00            
ATOM   1973  CB  LEU X 124      74.117  74.665  77.423  0.00  0.00            
ATOM   1974  HB2 LEU X 124      74.318  74.268  78.418  0.00  0.00            
ATOM   1975  HB3 LEU X 124      73.415  73.966  76.969  0.00  0.00            
ATOM   1976  CG  LEU X 124      75.400  74.575  76.446  0.00  0.00            
ATOM   1977  HG  LEU X 124      75.093  74.883  75.447  0.00  0.00            
ATOM   1978  CD1 LEU X 124      76.595  75.376  76.830  0.00  0.00            
ATOM   1979 HD11 LEU X 124      76.436  76.445  76.692  0.00  0.00            
ATOM   1980 HD12 LEU X 124      76.859  75.360  77.888  0.00  0.00            
ATOM   1981 HD13 LEU X 124      77.524  75.139  76.312  0.00  0.00            
ATOM   1982  CD2 LEU X 124      75.868  73.083  76.342  0.00  0.00            
ATOM   1983 HD21 LEU X 124      74.963  72.505  76.154  0.00  0.00            
ATOM   1984 HD22 LEU X 124      76.539  72.956  75.492  0.00  0.00            
ATOM   1985 HD23 LEU X 124      76.241  72.728  77.303  0.00  0.00            
ATOM   1986  C   LEU X 124      73.325  76.794  76.078  0.00  0.00            
ATOM   1987  O   LEU X 124      74.165  77.642  75.796  0.00  0.00            
ATOM   1988  N   ASP X 125      72.365  76.514  75.264  0.00  0.00            
ATOM   1989  H   ASP X 125      71.750  75.745  75.488  0.00  0.00            
ATOM   1990  CA  ASP X 125      72.210  77.191  74.022  0.00  0.00            
ATOM   1991  HA  ASP X 125      73.017  76.943  73.332  0.00  0.00            
ATOM   1992  CB  ASP X 125      70.912  76.662  73.319  0.00  0.00            
ATOM   1993  HB2 ASP X 125      71.055  75.590  73.178  0.00  0.00            
ATOM   1994  HB3 ASP X 125      70.010  76.811  73.911  0.00  0.00            
ATOM   1995  CG  ASP X 125      70.715  77.335  72.039  0.00  0.00            
ATOM   1996  OD1 ASP X 125      71.735  77.720  71.338  0.00  0.00            
ATOM   1997  OD2 ASP X 125      69.526  77.306  71.542  0.00  0.00            
ATOM   1998  C   ASP X 125      71.907  78.680  74.224  0.00  0.00            
ATOM   1999  O   ASP X 125      72.477  79.543  73.553  0.00  0.00            
ATOM   2000  N   ARG X 126      71.124  79.037  75.231  0.00  0.00            
ATOM   2001  H   ARG X 126      70.533  78.305  75.598  0.00  0.00            
ATOM   2002  CA  ARG X 126      70.749  80.423  75.557  0.00  0.00            
ATOM   2003  HA  ARG X 126      70.580  81.027  74.666  0.00  0.00            
ATOM   2004  CB  ARG X 126      69.429  80.461  76.344  0.00  0.00            
ATOM   2005  HB2 ARG X 126      69.505  79.774  77.187  0.00  0.00            
ATOM   2006  HB3 ARG X 126      69.239  81.431  76.804  0.00  0.00            
ATOM   2007  CG  ARG X 126      68.277  80.129  75.403  0.00  0.00            
ATOM   2008  HG2 ARG X 126      68.428  80.840  74.590  0.00  0.00            
ATOM   2009  HG3 ARG X 126      68.375  79.142  74.950  0.00  0.00            
ATOM   2010  CD  ARG X 126      66.947  80.460  76.096  0.00  0.00            
ATOM   2011  HD2 ARG X 126      66.860  79.810  76.966  0.00  0.00            
ATOM   2012  HD3 ARG X 126      66.869  81.497  76.422  0.00  0.00            
ATOM   2013  NE  ARG X 126      65.749  80.104  75.339  0.00  0.00            
ATOM   2014  HE  ARG X 126      65.315  79.213  75.530  0.00  0.00            
ATOM   2015  CZ  ARG X 126      65.225  80.626  74.237  0.00  0.00            
ATOM   2016  NH1 ARG X 126      65.496  81.832  73.883  0.00  0.00            
ATOM   2017 HH11 ARG X 126      66.144  82.406  74.402  0.00  0.00            
ATOM   2018 HH12 ARG X 126      65.003  82.227  73.095  0.00  0.00            
ATOM   2019  NH2 ARG X 126      64.502  79.865  73.455  0.00  0.00            
ATOM   2020 HH21 ARG X 126      64.348  78.916  73.765  0.00  0.00            
ATOM   2021 HH22 ARG X 126      64.170  80.234  72.576  0.00  0.00            
ATOM   2022  C   ARG X 126      71.856  81.177  76.342  0.00  0.00            
ATOM   2023  O   ARG X 126      71.878  82.363  76.152  0.00  0.00            
ATOM   2024  N   ARG X 127      72.699  80.487  77.111  0.00  0.00            
ATOM   2025  H   ARG X 127      72.504  79.506  77.255  0.00  0.00            
ATOM   2026  CA  ARG X 127      73.990  80.867  77.732  0.00  0.00            
ATOM   2027  HA  ARG X 127      73.729  81.885  78.021  0.00  0.00            
ATOM   2028  CB  ARG X 127      74.349  79.952  78.917  0.00  0.00            
ATOM   2029  HB2 ARG X 127      74.128  78.918  78.651  0.00  0.00            
ATOM   2030  HB3 ARG X 127      75.432  80.030  79.007  0.00  0.00            
ATOM   2031  CG  ARG X 127      73.637  80.490  80.197  0.00  0.00            
ATOM   2032  HG2 ARG X 127      73.699  81.577  80.251  0.00  0.00            
ATOM   2033  HG3 ARG X 127      72.598  80.177  80.302  0.00  0.00            
ATOM   2034  CD  ARG X 127      74.474  80.050  81.402  0.00  0.00            
ATOM   2035  HD2 ARG X 127      75.508  80.395  81.398  0.00  0.00            
ATOM   2036  HD3 ARG X 127      73.950  80.494  82.248  0.00  0.00            
ATOM   2037  NE  ARG X 127      74.337  78.557  81.636  0.00  0.00            
ATOM   2038  HE  ARG X 127      73.386  78.220  81.599  0.00  0.00            
ATOM   2039  CZ  ARG X 127      75.198  77.627  82.076  0.00  0.00            
ATOM   2040  NH1 ARG X 127      76.550  77.793  82.078  0.00  0.00            
ATOM   2041 HH11 ARG X 127      77.010  78.588  81.658  0.00  0.00            
ATOM   2042 HH12 ARG X 127      77.158  76.991  82.158  0.00  0.00            
ATOM   2043  NH2 ARG X 127      74.746  76.374  82.273  0.00  0.00            
ATOM   2044 HH21 ARG X 127      73.773  76.138  82.141  0.00  0.00            
ATOM   2045 HH22 ARG X 127      75.534  75.815  82.570  0.00  0.00            
ATOM   2046  C   ARG X 127      75.183  81.049  76.775  0.00  0.00            
ATOM   2047  O   ARG X 127      75.800  82.107  76.884  0.00  0.00            
ATOM   2048  N   GLU X 128      75.338  80.134  75.841  0.00  0.00            
ATOM   2049  H   GLU X 128      74.598  79.452  75.749  0.00  0.00            
ATOM   2050  CA  GLU X 128      76.454  80.152  74.915  0.00  0.00            
ATOM   2051  HA  GLU X 128      77.368  79.877  75.441  0.00  0.00            
ATOM   2052  CB  GLU X 128      76.138  79.018  73.898  0.00  0.00            
ATOM   2053  HB2 GLU X 128      76.198  78.082  74.454  0.00  0.00            
ATOM   2054  HB3 GLU X 128      75.157  79.257  73.489  0.00  0.00            
ATOM   2055  CG  GLU X 128      77.276  78.870  72.830  0.00  0.00            
ATOM   2056  HG2 GLU X 128      78.249  78.993  73.306  0.00  0.00            
ATOM   2057  HG3 GLU X 128      77.269  77.868  72.401  0.00  0.00            
ATOM   2058  CD  GLU X 128      77.227  79.782  71.633  0.00  0.00            
ATOM   2059  OE1 GLU X 128      76.160  80.148  71.152  0.00  0.00            
ATOM   2060  OE2 GLU X 128      78.374  79.946  71.050  0.00  0.00            
ATOM   2061  C   GLU X 128      76.580  81.501  74.128  0.00  0.00            
ATOM   2062  O   GLU X 128      77.668  82.020  73.939  0.00  0.00            
ATOM   2063  N   ARG X 129      75.419  82.034  73.760  0.00  0.00            
ATOM   2064  H   ARG X 129      74.537  81.675  74.096  0.00  0.00            
ATOM   2065  CA  ARG X 129      75.349  83.330  72.979  0.00  0.00            
ATOM   2066  HA  ARG X 129      75.938  83.192  72.073  0.00  0.00            
ATOM   2067  CB  ARG X 129      73.906  83.671  72.664  0.00  0.00            
ATOM   2068  HB2 ARG X 129      73.411  83.903  73.608  0.00  0.00            
ATOM   2069  HB3 ARG X 129      73.931  84.600  72.094  0.00  0.00            
ATOM   2070  CG  ARG X 129      73.103  82.555  71.946  0.00  0.00            
ATOM   2071  HG2 ARG X 129      73.607  82.513  70.981  0.00  0.00            
ATOM   2072  HG3 ARG X 129      73.328  81.592  72.404  0.00  0.00            
ATOM   2073  CD  ARG X 129      71.670  82.758  71.775  0.00  0.00            
ATOM   2074  HD2 ARG X 129      71.206  83.295  72.603  0.00  0.00            
ATOM   2075  HD3 ARG X 129      71.585  83.478  70.962  0.00  0.00            
ATOM   2076  NE  ARG X 129      70.950  81.500  71.651  0.00  0.00            
ATOM   2077  HE  ARG X 129      71.527  80.718  71.925  0.00  0.00            
ATOM   2078  CZ  ARG X 129      69.719  81.314  71.150  0.00  0.00            
ATOM   2079  NH1 ARG X 129      68.839  82.320  70.884  0.00  0.00            
ATOM   2080 HH11 ARG X 129      69.114  83.273  71.074  0.00  0.00            
ATOM   2081 HH12 ARG X 129      67.973  82.157  70.392  0.00  0.00            
ATOM   2082  NH2 ARG X 129      69.308  80.070  70.988  0.00  0.00            
ATOM   2083 HH21 ARG X 129      69.930  79.300  71.190  0.00  0.00            
ATOM   2084 HH22 ARG X 129      68.389  79.814  70.656  0.00  0.00            
ATOM   2085  C   ARG X 129      75.899  84.535  73.737  0.00  0.00            
ATOM   2086  O   ARG X 129      76.237  85.524  73.132  0.00  0.00            
ATOM   2087  N   ILE X 130      75.927  84.419  75.061  0.00  0.00            
ATOM   2088  H   ILE X 130      75.460  83.619  75.462  0.00  0.00            
ATOM   2089  CA  ILE X 130      76.642  85.359  75.949  0.00  0.00            
ATOM   2090  HA  ILE X 130      76.352  86.378  75.694  0.00  0.00            
ATOM   2091  CB  ILE X 130      76.133  85.248  77.386  0.00  0.00            
ATOM   2092  HB  ILE X 130      76.362  84.261  77.787  0.00  0.00            
ATOM   2093  CG2 ILE X 130      76.905  86.247  78.305  0.00  0.00            
ATOM   2094 HG21 ILE X 130      76.339  86.432  79.218  0.00  0.00            
ATOM   2095 HG22 ILE X 130      77.908  85.952  78.615  0.00  0.00            
ATOM   2096 HG23 ILE X 130      77.009  87.140  77.688  0.00  0.00            
ATOM   2097  CG1 ILE X 130      74.547  85.344  77.610  0.00  0.00            
ATOM   2098 HG12 ILE X 130      74.178  86.310  77.265  0.00  0.00            
ATOM   2099 HG13 ILE X 130      74.138  84.631  76.895  0.00  0.00            
ATOM   2100  CD1 ILE X 130      74.055  84.836  79.031  0.00  0.00            
ATOM   2101 HD11 ILE X 130      73.073  84.368  78.961  0.00  0.00            
ATOM   2102 HD12 ILE X 130      74.720  84.048  79.386  0.00  0.00            
ATOM   2103 HD13 ILE X 130      74.058  85.649  79.756  0.00  0.00            
ATOM   2104  C   ILE X 130      78.190  85.239  75.876  0.00  0.00            
ATOM   2105  O   ILE X 130      78.864  86.258  75.763  0.00  0.00            
ATOM   2106  N   VAL X 131      78.684  84.021  75.847  0.00  0.00            
ATOM   2107  H   VAL X 131      78.110  83.218  76.063  0.00  0.00            
ATOM   2108  CA  VAL X 131      80.212  83.854  75.804  0.00  0.00            
ATOM   2109  HA  VAL X 131      80.643  84.588  76.484  0.00  0.00            
ATOM   2110  CB  VAL X 131      80.504  82.399  76.332  0.00  0.00            
ATOM   2111  HB  VAL X 131      80.078  81.665  75.649  0.00  0.00            
ATOM   2112  CG1 VAL X 131      82.015  82.106  76.232  0.00  0.00            
ATOM   2113 HG11 VAL X 131      82.085  81.019  76.211  0.00  0.00            
ATOM   2114 HG12 VAL X 131      82.422  82.482  75.293  0.00  0.00            
ATOM   2115 HG13 VAL X 131      82.538  82.449  77.124  0.00  0.00            
ATOM   2116  CG2 VAL X 131      80.013  81.988  77.748  0.00  0.00            
ATOM   2117 HG21 VAL X 131      80.249  80.925  77.760  0.00  0.00            
ATOM   2118 HG22 VAL X 131      80.418  82.552  78.588  0.00  0.00            
ATOM   2119 HG23 VAL X 131      78.923  82.007  77.767  0.00  0.00            
ATOM   2120  C   VAL X 131      80.753  84.157  74.379  0.00  0.00            
ATOM   2121  O   VAL X 131      81.788  84.788  74.198  0.00  0.00            
ATOM   2122  N   PHE X 132      80.136  83.846  73.327  0.00  0.00            
ATOM   2123  H   PHE X 132      79.223  83.413  73.335  0.00  0.00            
ATOM   2124  CA  PHE X 132      80.476  84.333  71.972  0.00  0.00            
ATOM   2125  HA  PHE X 132      81.504  84.043  71.752  0.00  0.00            
ATOM   2126  CB  PHE X 132      79.610  83.692  71.027  0.00  0.00            
ATOM   2127  HB2 PHE X 132      79.585  82.622  71.234  0.00  0.00            
ATOM   2128  HB3 PHE X 132      78.580  84.001  71.211  0.00  0.00            
ATOM   2129  CG  PHE X 132      80.023  83.907  69.558  0.00  0.00            
ATOM   2130  CD1 PHE X 132      80.990  83.007  68.957  0.00  0.00            
ATOM   2131  HD1 PHE X 132      81.483  82.237  69.532  0.00  0.00            
ATOM   2132  CE1 PHE X 132      81.299  83.266  67.569  0.00  0.00            
ATOM   2133  HE1 PHE X 132      82.079  82.721  67.058  0.00  0.00            
ATOM   2134  CZ  PHE X 132      80.752  84.371  66.941  0.00  0.00            
ATOM   2135  HZ  PHE X 132      81.188  84.668  65.998  0.00  0.00            
ATOM   2136  CE2 PHE X 132      79.903  85.294  67.626  0.00  0.00            
ATOM   2137  HE2 PHE X 132      79.639  86.192  67.087  0.00  0.00            
ATOM   2138  CD2 PHE X 132      79.465  85.036  68.899  0.00  0.00            
ATOM   2139  HD2 PHE X 132      78.723  85.670  69.362  0.00  0.00            
ATOM   2140  C   PHE X 132      80.507  85.862  71.918  0.00  0.00            
ATOM   2141  O   PHE X 132      81.441  86.454  71.367  0.00  0.00            
ATOM   2142  N   ASP X 133      79.499  86.512  72.611  0.00  0.00            
ATOM   2143  H   ASP X 133      78.777  85.924  73.002  0.00  0.00            
ATOM   2144  CA  ASP X 133      79.513  87.995  72.797  0.00  0.00            
ATOM   2145  HA  ASP X 133      79.527  88.417  71.792  0.00  0.00            
ATOM   2146  CB  ASP X 133      78.255  88.587  73.543  0.00  0.00            
ATOM   2147  HB2 ASP X 133      77.366  88.000  73.310  0.00  0.00            
ATOM   2148  HB3 ASP X 133      78.385  88.430  74.614  0.00  0.00            
ATOM   2149  CG  ASP X 133      78.061  90.065  73.347  0.00  0.00            
ATOM   2150  OD1 ASP X 133      78.380  90.562  72.222  0.00  0.00            
ATOM   2151  OD2 ASP X 133      77.419  90.724  74.176  0.00  0.00            
ATOM   2152  C   ASP X 133      80.870  88.497  73.433  0.00  0.00            
ATOM   2153  O   ASP X 133      81.582  89.388  72.951  0.00  0.00            
ATOM   2154  N   ILE X 134      81.130  87.985  74.609  0.00  0.00            
ATOM   2155  H   ILE X 134      80.525  87.280  75.005  0.00  0.00            
ATOM   2156  CA  ILE X 134      82.276  88.356  75.421  0.00  0.00            
ATOM   2157  HA  ILE X 134      82.148  89.432  75.537  0.00  0.00            
ATOM   2158  CB  ILE X 134      82.315  87.676  76.827  0.00  0.00            
ATOM   2159  HB  ILE X 134      82.290  86.601  76.648  0.00  0.00            
ATOM   2160  CG2 ILE X 134      83.566  88.085  77.684  0.00  0.00            
ATOM   2161 HG21 ILE X 134      84.552  88.011  77.225  0.00  0.00            
ATOM   2162 HG22 ILE X 134      83.478  89.032  78.216  0.00  0.00            
ATOM   2163 HG23 ILE X 134      83.654  87.244  78.372  0.00  0.00            
ATOM   2164  CG1 ILE X 134      81.058  87.995  77.682  0.00  0.00            
ATOM   2165 HG12 ILE X 134      81.107  89.023  78.042  0.00  0.00            
ATOM   2166 HG13 ILE X 134      80.211  87.864  77.009  0.00  0.00            
ATOM   2167  CD1 ILE X 134      80.621  87.011  78.829  0.00  0.00            
ATOM   2168 HD11 ILE X 134      79.662  87.217  79.305  0.00  0.00            
ATOM   2169 HD12 ILE X 134      80.528  85.985  78.472  0.00  0.00            
ATOM   2170 HD13 ILE X 134      81.332  87.094  79.651  0.00  0.00            
ATOM   2171  C   ILE X 134      83.599  88.043  74.693  0.00  0.00            
ATOM   2172  O   ILE X 134      84.409  88.908  74.551  0.00  0.00            
ATOM   2173  N   LEU X 135      83.744  86.886  74.103  0.00  0.00            
ATOM   2174  H   LEU X 135      82.968  86.240  74.113  0.00  0.00            
ATOM   2175  CA  LEU X 135      84.984  86.608  73.369  0.00  0.00            
ATOM   2176  HA  LEU X 135      85.846  86.813  74.004  0.00  0.00            
ATOM   2177  CB  LEU X 135      85.108  85.130  72.967  0.00  0.00            
ATOM   2178  HB2 LEU X 135      84.096  84.798  72.735  0.00  0.00            
ATOM   2179  HB3 LEU X 135      85.726  85.163  72.070  0.00  0.00            
ATOM   2180  CG  LEU X 135      85.786  84.325  74.061  0.00  0.00            
ATOM   2181  HG  LEU X 135      86.843  84.581  74.137  0.00  0.00            
ATOM   2182  CD1 LEU X 135      85.143  84.541  75.439  0.00  0.00            
ATOM   2183 HD11 LEU X 135      85.502  85.423  75.970  0.00  0.00            
ATOM   2184 HD12 LEU X 135      84.058  84.437  75.460  0.00  0.00            
ATOM   2185 HD13 LEU X 135      85.518  83.698  76.019  0.00  0.00            
ATOM   2186  CD2 LEU X 135      85.669  82.884  73.665  0.00  0.00            
ATOM   2187 HD21 LEU X 135      86.002  82.627  72.659  0.00  0.00            
ATOM   2188 HD22 LEU X 135      86.313  82.348  74.362  0.00  0.00            
ATOM   2189 HD23 LEU X 135      84.621  82.585  73.663  0.00  0.00            
ATOM   2190  C   LEU X 135      85.114  87.513  72.178  0.00  0.00            
ATOM   2191  O   LEU X 135      86.241  87.932  71.933  0.00  0.00            
ATOM   2192  N   ALA X 136      84.071  87.767  71.393  0.00  0.00            
ATOM   2193  H   ALA X 136      83.172  87.389  71.654  0.00  0.00            
ATOM   2194  CA  ALA X 136      84.159  88.624  70.247  0.00  0.00            
ATOM   2195  HA  ALA X 136      84.924  88.218  69.586  0.00  0.00            
ATOM   2196  CB  ALA X 136      82.779  88.587  69.525  0.00  0.00            
ATOM   2197  HB1 ALA X 136      81.976  88.978  70.149  0.00  0.00            
ATOM   2198  HB2 ALA X 136      82.844  89.105  68.568  0.00  0.00            
ATOM   2199  HB3 ALA X 136      82.628  87.523  69.339  0.00  0.00            
ATOM   2200  C   ALA X 136      84.578  90.035  70.656  0.00  0.00            
ATOM   2201  O   ALA X 136      84.986  90.863  69.766  0.00  0.00            
ATOM   2202  N   ASN X 137      84.391  90.473  71.957  0.00  0.00            
ATOM   2203  H   ASN X 137      83.877  89.934  72.640  0.00  0.00            
ATOM   2204  CA  ASN X 137      84.936  91.784  72.353  0.00  0.00            
ATOM   2205  HA  ASN X 137      84.700  92.570  71.635  0.00  0.00            
ATOM   2206  CB  ASN X 137      84.301  92.178  73.732  0.00  0.00            
ATOM   2207  HB2 ASN X 137      84.562  91.314  74.344  0.00  0.00            
ATOM   2208  HB3 ASN X 137      84.836  93.037  74.137  0.00  0.00            
ATOM   2209  CG  ASN X 137      82.849  92.400  73.771  0.00  0.00            
ATOM   2210  OD1 ASN X 137      82.194  92.913  72.888  0.00  0.00            
ATOM   2211  ND2 ASN X 137      82.148  91.995  74.830  0.00  0.00            
ATOM   2212 HD21 ASN X 137      82.664  91.522  75.558  0.00  0.00            
ATOM   2213 HD22 ASN X 137      81.232  91.637  74.598  0.00  0.00            
ATOM   2214  C   ASN X 137      86.513  91.779  72.307  0.00  0.00            
ATOM   2215  O   ASN X 137      87.017  92.859  72.084  0.00  0.00            
ATOM   2216  N   TYR X 138      87.153  90.640  72.461  0.00  0.00            
ATOM   2217  H   TYR X 138      86.622  89.781  72.475  0.00  0.00            
ATOM   2218  CA  TYR X 138      88.635  90.501  72.464  0.00  0.00            
ATOM   2219  HA  TYR X 138      89.062  91.504  72.462  0.00  0.00            
ATOM   2220  CB  TYR X 138      89.069  89.734  73.701  0.00  0.00            
ATOM   2221  HB2 TYR X 138      88.751  88.694  73.636  0.00  0.00            
ATOM   2222  HB3 TYR X 138      90.156  89.651  73.687  0.00  0.00            
ATOM   2223  CG  TYR X 138      88.703  90.286  75.097  0.00  0.00            
ATOM   2224  CD1 TYR X 138      87.745  89.613  75.882  0.00  0.00            
ATOM   2225  HD1 TYR X 138      87.171  88.747  75.588  0.00  0.00            
ATOM   2226  CE1 TYR X 138      87.422  90.198  77.112  0.00  0.00            
ATOM   2227  HE1 TYR X 138      86.816  89.629  77.801  0.00  0.00            
ATOM   2228  CZ  TYR X 138      88.068  91.413  77.548  0.00  0.00            
ATOM   2229  OH  TYR X 138      87.748  92.012  78.747  0.00  0.00            
ATOM   2230  HH  TYR X 138      87.178  91.429  79.255  0.00  0.00            
ATOM   2231  CE2 TYR X 138      89.081  91.998  76.813  0.00  0.00            
ATOM   2232  HE2 TYR X 138      89.573  92.922  77.081  0.00  0.00            
ATOM   2233  CD2 TYR X 138      89.354  91.494  75.518  0.00  0.00            
ATOM   2234  HD2 TYR X 138      90.108  91.923  74.874  0.00  0.00            
ATOM   2235  C   TYR X 138      89.305  89.828  71.283  0.00  0.00            
ATOM   2236  O   TYR X 138      90.303  90.380  70.792  0.00  0.00            
ATOM   2237  N   LEU X 139      88.813  88.671  70.792  0.00  0.00            
ATOM   2238  H   LEU X 139      87.915  88.312  71.083  0.00  0.00            
ATOM   2239  CA  LEU X 139      89.522  87.887  69.774  0.00  0.00            
ATOM   2240  HA  LEU X 139      90.578  87.766  70.019  0.00  0.00            
ATOM   2241  CB  LEU X 139      88.872  86.545  69.680  0.00  0.00            
ATOM   2242  HB2 LEU X 139      87.818  86.523  69.956  0.00  0.00            
ATOM   2243  HB3 LEU X 139      88.949  86.121  68.679  0.00  0.00            
ATOM   2244  CG  LEU X 139      89.583  85.450  70.526  0.00  0.00            
ATOM   2245  HG  LEU X 139      90.613  85.421  70.171  0.00  0.00            
ATOM   2246  CD1 LEU X 139      89.318  85.750  72.022  0.00  0.00            
ATOM   2247 HD11 LEU X 139      89.416  84.830  72.598  0.00  0.00            
ATOM   2248 HD12 LEU X 139      89.995  86.541  72.346  0.00  0.00            
ATOM   2249 HD13 LEU X 139      88.279  86.045  72.165  0.00  0.00            
ATOM   2250  CD2 LEU X 139      89.024  84.060  70.214  0.00  0.00            
ATOM   2251 HD21 LEU X 139      87.970  84.051  70.488  0.00  0.00            
ATOM   2252 HD22 LEU X 139      89.077  83.862  69.143  0.00  0.00            
ATOM   2253 HD23 LEU X 139      89.565  83.302  70.781  0.00  0.00            
ATOM   2254  C   LEU X 139      89.391  88.463  68.417  0.00  0.00            
ATOM   2255  O   LEU X 139      88.325  89.040  68.136  0.00  0.00            
ATOM   2256  N   SER X 140      90.454  88.326  67.601  0.00  0.00            
ATOM   2257  H   SER X 140      91.317  88.020  68.027  0.00  0.00            
ATOM   2258  CA  SER X 140      90.553  88.757  66.229  0.00  0.00            
ATOM   2259  HA  SER X 140      90.227  89.793  66.135  0.00  0.00            
ATOM   2260  CB  SER X 140      91.981  88.740  65.724  0.00  0.00            
ATOM   2261  HB2 SER X 140      92.438  87.788  65.996  0.00  0.00            
ATOM   2262  HB3 SER X 140      92.048  88.923  64.652  0.00  0.00            
ATOM   2263  OG  SER X 140      92.693  89.781  66.349  0.00  0.00            
ATOM   2264  HG  SER X 140      93.528  89.965  65.913  0.00  0.00            
ATOM   2265  C   SER X 140      89.605  87.981  65.277  0.00  0.00            
ATOM   2266  O   SER X 140      89.195  86.863  65.602  0.00  0.00            
ATOM   2267  N   GLU X 141      89.222  88.584  64.149  0.00  0.00            
ATOM   2268  H   GLU X 141      89.490  89.535  63.943  0.00  0.00            
ATOM   2269  CA  GLU X 141      88.353  87.987  63.093  0.00  0.00            
ATOM   2270  HA  GLU X 141      87.314  88.125  63.392  0.00  0.00            
ATOM   2271  CB  GLU X 141      88.469  88.860  61.848  0.00  0.00            
ATOM   2272  HB2 GLU X 141      87.929  89.790  62.024  0.00  0.00            
ATOM   2273  HB3 GLU X 141      89.526  89.091  61.717  0.00  0.00            
ATOM   2274  CG  GLU X 141      88.036  88.255  60.552  0.00  0.00            
ATOM   2275  HG2 GLU X 141      88.673  87.429  60.234  0.00  0.00            
ATOM   2276  HG3 GLU X 141      86.974  88.012  60.551  0.00  0.00            
ATOM   2277  CD  GLU X 141      88.416  89.186  59.322  0.00  0.00            
ATOM   2278  OE1 GLU X 141      89.383  88.856  58.603  0.00  0.00            
ATOM   2279  OE2 GLU X 141      87.642  90.129  59.006  0.00  0.00            
ATOM   2280  C   GLU X 141      88.577  86.520  62.882  0.00  0.00            
ATOM   2281  O   GLU X 141      87.624  85.739  63.083  0.00  0.00            
ATOM   2282  N   GLU X 142      89.825  86.021  62.694  0.00  0.00            
ATOM   2283  H   GLU X 142      90.523  86.677  62.371  0.00  0.00            
ATOM   2284  CA  GLU X 142      90.278  84.628  62.336  0.00  0.00            
ATOM   2285  HA  GLU X 142      89.602  84.229  61.579  0.00  0.00            
ATOM   2286  CB  GLU X 142      91.668  84.729  61.703  0.00  0.00            
ATOM   2287  HB2 GLU X 142      92.204  85.539  62.198  0.00  0.00            
ATOM   2288  HB3 GLU X 142      92.126  83.742  61.759  0.00  0.00            
ATOM   2289  CG  GLU X 142      91.361  85.043  60.260  0.00  0.00            
ATOM   2290  HG2 GLU X 142      91.139  84.122  59.720  0.00  0.00            
ATOM   2291  HG3 GLU X 142      90.607  85.796  60.030  0.00  0.00            
ATOM   2292  CD  GLU X 142      92.577  85.559  59.613  0.00  0.00            
ATOM   2293  OE1 GLU X 142      93.529  84.751  59.307  0.00  0.00            
ATOM   2294  OE2 GLU X 142      92.694  86.763  59.519  0.00  0.00            
ATOM   2295  C   GLU X 142      90.288  83.722  63.558  0.00  0.00            
ATOM   2296  O   GLU X 142      89.982  82.550  63.382  0.00  0.00            
ATOM   2297  N   SER X 143      90.614  84.246  64.722  0.00  0.00            
ATOM   2298  H   SER X 143      90.871  85.221  64.661  0.00  0.00            
ATOM   2299  CA  SER X 143      90.419  83.462  66.001  0.00  0.00            
ATOM   2300  HA  SER X 143      90.807  82.453  65.856  0.00  0.00            
ATOM   2301  CB  SER X 143      91.312  83.942  67.169  0.00  0.00            
ATOM   2302  HB2 SER X 143      90.897  84.861  67.582  0.00  0.00            
ATOM   2303  HB3 SER X 143      91.333  83.192  67.960  0.00  0.00            
ATOM   2304  OG  SER X 143      92.601  84.141  66.657  0.00  0.00            
ATOM   2305  HG  SER X 143      93.039  83.287  66.693  0.00  0.00            
ATOM   2306  C   SER X 143      88.959  83.231  66.434  0.00  0.00            
ATOM   2307  O   SER X 143      88.701  82.264  67.102  0.00  0.00            
ATOM   2308  N   LEU X 144      88.071  84.201  66.175  0.00  0.00            
ATOM   2309  H   LEU X 144      88.381  85.092  65.814  0.00  0.00            
ATOM   2310  CA  LEU X 144      86.698  84.044  66.491  0.00  0.00            
ATOM   2311  HA  LEU X 144      86.723  83.652  67.508  0.00  0.00            
ATOM   2312  CB  LEU X 144      85.926  85.354  66.459  0.00  0.00            
ATOM   2313  HB2 LEU X 144      86.451  86.151  66.986  0.00  0.00            
ATOM   2314  HB3 LEU X 144      85.986  85.728  65.437  0.00  0.00            
ATOM   2315  CG  LEU X 144      84.521  85.318  66.983  0.00  0.00            
ATOM   2316  HG  LEU X 144      83.963  84.489  66.548  0.00  0.00            
ATOM   2317  CD1 LEU X 144      84.596  85.264  68.531  0.00  0.00            
ATOM   2318 HD11 LEU X 144      83.605  85.412  68.962  0.00  0.00            
ATOM   2319 HD12 LEU X 144      84.996  84.276  68.759  0.00  0.00            
ATOM   2320 HD13 LEU X 144      85.265  86.036  68.910  0.00  0.00            
ATOM   2321  CD2 LEU X 144      83.773  86.622  66.719  0.00  0.00            
ATOM   2322 HD21 LEU X 144      83.751  87.024  65.705  0.00  0.00            
ATOM   2323 HD22 LEU X 144      82.721  86.384  66.877  0.00  0.00            
ATOM   2324 HD23 LEU X 144      84.047  87.408  67.422  0.00  0.00            
ATOM   2325  C   LEU X 144      86.007  82.966  65.649  0.00  0.00            
ATOM   2326  O   LEU X 144      85.018  82.306  66.091  0.00  0.00            
ATOM   2327  N   ALA X 145      86.492  82.809  64.420  0.00  0.00            
ATOM   2328  H   ALA X 145      87.317  83.360  64.231  0.00  0.00            
ATOM   2329  CA  ALA X 145      86.215  81.708  63.533  0.00  0.00            
ATOM   2330  HA  ALA X 145      85.137  81.575  63.443  0.00  0.00            
ATOM   2331  CB  ALA X 145      86.735  82.063  62.127  0.00  0.00            
ATOM   2332  HB1 ALA X 145      86.495  83.081  61.819  0.00  0.00            
ATOM   2333  HB2 ALA X 145      87.814  81.969  62.011  0.00  0.00            
ATOM   2334  HB3 ALA X 145      86.253  81.482  61.341  0.00  0.00            
ATOM   2335  C   ALA X 145      86.842  80.374  64.044  0.00  0.00            
ATOM   2336  O   ALA X 145      86.071  79.413  64.249  0.00  0.00            
ATOM   2337  N   ASP X 146      88.160  80.372  64.357  0.00  0.00            
ATOM   2338  H   ASP X 146      88.786  81.108  64.064  0.00  0.00            
ATOM   2339  CA  ASP X 146      88.766  79.145  64.817  0.00  0.00            
ATOM   2340  HA  ASP X 146      88.471  78.446  64.034  0.00  0.00            
ATOM   2341  CB  ASP X 146      90.301  79.169  64.755  0.00  0.00            
ATOM   2342  HB2 ASP X 146      90.767  80.100  65.080  0.00  0.00            
ATOM   2343  HB3 ASP X 146      90.674  78.424  65.458  0.00  0.00            
ATOM   2344  CG  ASP X 146      90.976  78.867  63.429  0.00  0.00            
ATOM   2345  OD1 ASP X 146      92.195  78.928  63.419  0.00  0.00            
ATOM   2346  OD2 ASP X 146      90.277  78.497  62.451  0.00  0.00            
ATOM   2347  C   ASP X 146      88.284  78.515  66.207  0.00  0.00            
ATOM   2348  O   ASP X 146      88.188  77.275  66.341  0.00  0.00            
ATOM   2349  N   TYR X 147      87.897  79.440  67.145  0.00  0.00            
ATOM   2350  H   TYR X 147      88.134  80.408  66.980  0.00  0.00            
ATOM   2351  CA  TYR X 147      87.055  79.138  68.247  0.00  0.00            
ATOM   2352  HA  TYR X 147      87.532  78.357  68.840  0.00  0.00            
ATOM   2353  CB  TYR X 147      87.028  80.402  69.115  0.00  0.00            
ATOM   2354  HB2 TYR X 147      88.039  80.671  69.420  0.00  0.00            
ATOM   2355  HB3 TYR X 147      86.728  81.202  68.438  0.00  0.00            
ATOM   2356  CG  TYR X 147      86.042  80.277  70.272  0.00  0.00            
ATOM   2357  CD1 TYR X 147      84.753  80.881  70.216  0.00  0.00            
ATOM   2358  HD1 TYR X 147      84.504  81.428  69.320  0.00  0.00            
ATOM   2359  CE1 TYR X 147      83.817  80.725  71.259  0.00  0.00            
ATOM   2360  HE1 TYR X 147      82.792  81.040  71.125  0.00  0.00            
ATOM   2361  CZ  TYR X 147      84.194  80.044  72.430  0.00  0.00            
ATOM   2362  OH  TYR X 147      83.342  79.835  73.393  0.00  0.00            
ATOM   2363  HH  TYR X 147      82.452  80.138  73.199  0.00  0.00            
ATOM   2364  CE2 TYR X 147      85.511  79.510  72.505  0.00  0.00            
ATOM   2365  HE2 TYR X 147      85.672  78.987  73.437  0.00  0.00            
ATOM   2366  CD2 TYR X 147      86.391  79.555  71.438  0.00  0.00            
ATOM   2367  HD2 TYR X 147      87.266  78.924  71.498  0.00  0.00            
ATOM   2368  C   TYR X 147      85.701  78.601  67.954  0.00  0.00            
ATOM   2369  O   TYR X 147      85.259  77.718  68.678  0.00  0.00            
ATOM   2370  N   GLU X 148      84.906  79.113  66.987  0.00  0.00            
ATOM   2371  H   GLU X 148      85.282  79.695  66.253  0.00  0.00            
ATOM   2372  CA  GLU X 148      83.599  78.417  66.664  0.00  0.00            
ATOM   2373  HA  GLU X 148      83.105  78.314  67.630  0.00  0.00            
ATOM   2374  CB  GLU X 148      82.808  79.370  65.720  0.00  0.00            
ATOM   2375  HB2 GLU X 148      82.510  80.325  66.151  0.00  0.00            
ATOM   2376  HB3 GLU X 148      83.515  79.733  64.974  0.00  0.00            
ATOM   2377  CG  GLU X 148      81.623  78.691  65.096  0.00  0.00            
ATOM   2378  HG2 GLU X 148      81.923  77.789  64.562  0.00  0.00            
ATOM   2379  HG3 GLU X 148      81.027  78.299  65.920  0.00  0.00            
ATOM   2380  CD  GLU X 148      80.859  79.589  64.171  0.00  0.00            
ATOM   2381  OE1 GLU X 148      79.659  79.851  64.458  0.00  0.00            
ATOM   2382  OE2 GLU X 148      81.385  79.862  63.095  0.00  0.00            
ATOM   2383  C   GLU X 148      83.786  77.025  66.008  0.00  0.00            
ATOM   2384  O   GLU X 148      83.003  76.113  66.283  0.00  0.00            
ATOM   2385  N   HID X 149      84.868  76.807  65.209  0.00  0.00            
ATOM   2386  H   HID X 149      85.403  77.645  65.028  0.00  0.00            
ATOM   2387  CA  HID X 149      85.288  75.450  64.774  0.00  0.00            
ATOM   2388  HA  HID X 149      84.507  74.870  64.283  0.00  0.00            
ATOM   2389  CB  HID X 149      86.304  75.581  63.626  0.00  0.00            
ATOM   2390  HB2 HID X 149      85.785  76.072  62.803  0.00  0.00            
ATOM   2391  HB3 HID X 149      86.998  76.341  63.984  0.00  0.00            
ATOM   2392  CG  HID X 149      87.037  74.429  63.164  0.00  0.00            
ATOM   2393  ND1 HID X 149      86.628  73.327  62.486  0.00  0.00            
ATOM   2394  HD1 HID X 149      85.629  73.196  62.407  0.00  0.00            
ATOM   2395  CE1 HID X 149      87.654  72.416  62.417  0.00  0.00            
ATOM   2396  HE1 HID X 149      87.512  71.445  61.966  0.00  0.00            
ATOM   2397  NE2 HID X 149      88.780  73.058  62.780  0.00  0.00            
ATOM   2398  CD2 HID X 149      88.362  74.272  63.319  0.00  0.00            
ATOM   2399  HD2 HID X 149      88.948  75.040  63.803  0.00  0.00            
ATOM   2400  C   HID X 149      85.653  74.476  65.883  0.00  0.00            
ATOM   2401  O   HID X 149      85.119  73.382  66.041  0.00  0.00            
ATOM   2402  N   PHE X 150      86.332  74.977  66.916  0.00  0.00            
ATOM   2403  H   PHE X 150      86.827  75.856  66.863  0.00  0.00            
ATOM   2404  CA  PHE X 150      86.500  74.159  68.111  0.00  0.00            
ATOM   2405  HA  PHE X 150      87.096  73.325  67.739  0.00  0.00            
ATOM   2406  CB  PHE X 150      87.419  74.998  69.001  0.00  0.00            
ATOM   2407  HB2 PHE X 150      88.435  75.171  68.645  0.00  0.00            
ATOM   2408  HB3 PHE X 150      87.146  76.053  68.965  0.00  0.00            
ATOM   2409  CG  PHE X 150      87.522  74.626  70.459  0.00  0.00            
ATOM   2410  CD1 PHE X 150      86.744  75.171  71.465  0.00  0.00            
ATOM   2411  HD1 PHE X 150      86.051  75.941  71.160  0.00  0.00            
ATOM   2412  CE1 PHE X 150      86.899  74.760  72.820  0.00  0.00            
ATOM   2413  HE1 PHE X 150      86.335  75.292  73.571  0.00  0.00            
ATOM   2414  CZ  PHE X 150      87.888  73.831  73.085  0.00  0.00            
ATOM   2415  HZ  PHE X 150      87.974  73.511  74.113  0.00  0.00            
ATOM   2416  CE2 PHE X 150      88.585  73.161  72.090  0.00  0.00            
ATOM   2417  HE2 PHE X 150      89.348  72.460  72.394  0.00  0.00            
ATOM   2418  CD2 PHE X 150      88.318  73.486  70.745  0.00  0.00            
ATOM   2419  HD2 PHE X 150      88.818  72.874  70.009  0.00  0.00            
ATOM   2420  C   PHE X 150      85.222  73.725  68.852  0.00  0.00            
ATOM   2421  O   PHE X 150      85.105  72.580  69.293  0.00  0.00            
ATOM   2422  N   VAL X 151      84.267  74.596  69.005  0.00  0.00            
ATOM   2423  H   VAL X 151      84.187  75.487  68.536  0.00  0.00            
ATOM   2424  CA  VAL X 151      83.081  74.264  69.817  0.00  0.00            
ATOM   2425  HA  VAL X 151      83.502  73.774  70.695  0.00  0.00            
ATOM   2426  CB  VAL X 151      82.382  75.513  70.277  0.00  0.00            
ATOM   2427  HB  VAL X 151      82.014  76.099  69.434  0.00  0.00            
ATOM   2428  CG1 VAL X 151      81.021  75.150  70.902  0.00  0.00            
ATOM   2429 HG11 VAL X 151      80.432  74.608  70.162  0.00  0.00            
ATOM   2430 HG12 VAL X 151      81.171  74.461  71.733  0.00  0.00            
ATOM   2431 HG13 VAL X 151      80.465  76.043  71.187  0.00  0.00            
ATOM   2432  CG2 VAL X 151      83.032  76.259  71.421  0.00  0.00            
ATOM   2433 HG21 VAL X 151      83.314  75.584  72.229  0.00  0.00            
ATOM   2434 HG22 VAL X 151      83.949  76.747  71.092  0.00  0.00            
ATOM   2435 HG23 VAL X 151      82.378  77.107  71.625  0.00  0.00            
ATOM   2436  C   VAL X 151      82.207  73.247  69.090  0.00  0.00            
ATOM   2437  O   VAL X 151      81.793  72.275  69.663  0.00  0.00            
ATOM   2438  N   LYS X 152      81.897  73.552  67.829  0.00  0.00            
ATOM   2439  H   LYS X 152      82.409  74.382  67.567  0.00  0.00            
ATOM   2440  CA  LYS X 152      81.121  72.732  66.828  0.00  0.00            
ATOM   2441  HA  LYS X 152      80.077  72.603  67.113  0.00  0.00            
ATOM   2442  CB  LYS X 152      81.054  73.578  65.465  0.00  0.00            
ATOM   2443  HB2 LYS X 152      82.072  73.738  65.109  0.00  0.00            
ATOM   2444  HB3 LYS X 152      80.624  72.924  64.706  0.00  0.00            
ATOM   2445  CG  LYS X 152      80.152  74.809  65.456  0.00  0.00            
ATOM   2446  HG2 LYS X 152      79.201  74.537  65.916  0.00  0.00            
ATOM   2447  HG3 LYS X 152      80.493  75.595  66.130  0.00  0.00            
ATOM   2448  CD  LYS X 152      80.038  75.415  64.079  0.00  0.00            
ATOM   2449  HD2 LYS X 152      81.057  75.674  63.791  0.00  0.00            
ATOM   2450  HD3 LYS X 152      79.735  74.739  63.279  0.00  0.00            
ATOM   2451  CE  LYS X 152      79.077  76.552  63.987  0.00  0.00            
ATOM   2452  HE2 LYS X 152      79.509  77.388  64.537  0.00  0.00            
ATOM   2453  HE3 LYS X 152      78.898  76.734  62.928  0.00  0.00            
ATOM   2454  NZ  LYS X 152      77.770  76.219  64.515  0.00  0.00            
ATOM   2455  HZ1 LYS X 152      77.162  77.010  64.672  0.00  0.00            
ATOM   2456  HZ2 LYS X 152      77.231  75.676  63.855  0.00  0.00            
ATOM   2457  HZ3 LYS X 152      77.792  75.782  65.425  0.00  0.00            
ATOM   2458  C   LYS X 152      81.734  71.376  66.667  0.00  0.00            
ATOM   2459  O   LYS X 152      80.961  70.425  66.542  0.00  0.00            
ATOM   2460  N   MET X 153      83.099  71.299  66.612  0.00  0.00            
ATOM   2461  H   MET X 153      83.598  72.177  66.629  0.00  0.00            
ATOM   2462  CA  MET X 153      83.909  70.031  66.678  0.00  0.00            
ATOM   2463  HA  MET X 153      83.553  69.298  65.953  0.00  0.00            
ATOM   2464  CB  MET X 153      85.381  70.099  66.288  0.00  0.00            
ATOM   2465  HB2 MET X 153      85.431  70.550  65.297  0.00  0.00            
ATOM   2466  HB3 MET X 153      85.863  70.720  67.043  0.00  0.00            
ATOM   2467  CG  MET X 153      86.009  68.763  66.138  0.00  0.00            
ATOM   2468  HG2 MET X 153      85.969  68.342  67.143  0.00  0.00            
ATOM   2469  HG3 MET X 153      85.344  68.097  65.587  0.00  0.00            
ATOM   2470  SD  MET X 153      87.559  68.715  65.331  0.00  0.00            
ATOM   2471  CE  MET X 153      87.330  67.254  64.235  0.00  0.00            
ATOM   2472  HE1 MET X 153      87.105  66.398  64.871  0.00  0.00            
ATOM   2473  HE2 MET X 153      86.463  67.359  63.584  0.00  0.00            
ATOM   2474  HE3 MET X 153      88.244  66.944  63.728  0.00  0.00            
ATOM   2475  C   MET X 153      83.727  69.361  68.056  0.00  0.00            
ATOM   2476  O   MET X 153      83.547  68.094  68.089  0.00  0.00            
ATOM   2477  N   LYS X 154      84.006  70.104  69.183  0.00  0.00            
ATOM   2478  H   LYS X 154      84.106  71.089  68.985  0.00  0.00            
ATOM   2479  CA  LYS X 154      84.227  69.512  70.487  0.00  0.00            
ATOM   2480  HA  LYS X 154      85.015  68.761  70.430  0.00  0.00            
ATOM   2481  CB  LYS X 154      84.818  70.486  71.530  0.00  0.00            
ATOM   2482  HB2 LYS X 154      85.628  71.037  71.053  0.00  0.00            
ATOM   2483  HB3 LYS X 154      83.984  71.144  71.778  0.00  0.00            
ATOM   2484  CG  LYS X 154      85.274  69.746  72.788  0.00  0.00            
ATOM   2485  HG2 LYS X 154      84.424  69.186  73.178  0.00  0.00            
ATOM   2486  HG3 LYS X 154      85.987  68.980  72.482  0.00  0.00            
ATOM   2487  CD  LYS X 154      85.981  70.613  73.785  0.00  0.00            
ATOM   2488  HD2 LYS X 154      86.755  71.200  73.292  0.00  0.00            
ATOM   2489  HD3 LYS X 154      85.250  71.244  74.291  0.00  0.00            
ATOM   2490  CE  LYS X 154      86.529  69.537  74.748  0.00  0.00            
ATOM   2491  HE2 LYS X 154      85.723  69.159  75.377  0.00  0.00            
ATOM   2492  HE3 LYS X 154      87.041  68.709  74.258  0.00  0.00            
ATOM   2493  NZ  LYS X 154      87.360  70.153  75.715  0.00  0.00            
ATOM   2494  HZ1 LYS X 154      86.854  70.697  76.399  0.00  0.00            
ATOM   2495  HZ2 LYS X 154      87.741  69.362  76.215  0.00  0.00            
ATOM   2496  HZ3 LYS X 154      88.039  70.683  75.190  0.00  0.00            
ATOM   2497  C   LYS X 154      83.171  68.599  71.039  0.00  0.00            
ATOM   2498  O   LYS X 154      83.503  67.485  71.390  0.00  0.00            
ATOM   2499  N   SER X 155      81.872  68.988  71.005  0.00  0.00            
ATOM   2500  H   SER X 155      81.633  69.829  70.500  0.00  0.00            
ATOM   2501  CA  SER X 155      80.686  68.201  71.296  0.00  0.00            
ATOM   2502  HA  SER X 155      80.591  67.880  72.334  0.00  0.00            
ATOM   2503  CB  SER X 155      79.374  69.005  70.938  0.00  0.00            
ATOM   2504  HB2 SER X 155      78.580  68.259  70.903  0.00  0.00            
ATOM   2505  HB3 SER X 155      79.131  69.752  71.694  0.00  0.00            
ATOM   2506  OG  SER X 155      79.308  69.618  69.648  0.00  0.00            
ATOM   2507  HG  SER X 155      79.514  70.520  69.906  0.00  0.00            
ATOM   2508  C   SER X 155      80.703  66.881  70.455  0.00  0.00            
ATOM   2509  O   SER X 155      80.552  65.790  71.005  0.00  0.00            
ATOM   2510  N   ALA X 156      80.952  67.022  69.149  0.00  0.00            
ATOM   2511  H   ALA X 156      80.901  67.927  68.704  0.00  0.00            
ATOM   2512  CA  ALA X 156      80.938  65.919  68.223  0.00  0.00            
ATOM   2513  HA  ALA X 156      79.961  65.492  68.445  0.00  0.00            
ATOM   2514  CB  ALA X 156      80.893  66.480  66.757  0.00  0.00            
ATOM   2515  HB1 ALA X 156      81.665  67.233  66.597  0.00  0.00            
ATOM   2516  HB2 ALA X 156      81.066  65.632  66.094  0.00  0.00            
ATOM   2517  HB3 ALA X 156      79.926  66.886  66.460  0.00  0.00            
ATOM   2518  C   ALA X 156      82.050  64.920  68.503  0.00  0.00            
ATOM   2519  O   ALA X 156      81.754  63.735  68.234  0.00  0.00            
ATOM   2520  N   LEU X 157      83.235  65.307  68.897  0.00  0.00            
ATOM   2521  H   LEU X 157      83.419  66.300  68.887  0.00  0.00            
ATOM   2522  CA  LEU X 157      84.300  64.286  69.169  0.00  0.00            
ATOM   2523  HA  LEU X 157      84.302  63.500  68.414  0.00  0.00            
ATOM   2524  CB  LEU X 157      85.634  65.022  69.257  0.00  0.00            
ATOM   2525  HB2 LEU X 157      85.673  65.899  69.903  0.00  0.00            
ATOM   2526  HB3 LEU X 157      86.319  64.385  69.818  0.00  0.00            
ATOM   2527  CG  LEU X 157      86.184  65.440  67.865  0.00  0.00            
ATOM   2528  HG  LEU X 157      85.349  65.950  67.385  0.00  0.00            
ATOM   2529  CD1 LEU X 157      87.391  66.257  68.128  0.00  0.00            
ATOM   2530 HD11 LEU X 157      88.076  65.698  68.765  0.00  0.00            
ATOM   2531 HD12 LEU X 157      87.955  66.509  67.231  0.00  0.00            
ATOM   2532 HD13 LEU X 157      87.121  67.190  68.624  0.00  0.00            
ATOM   2533  CD2 LEU X 157      86.624  64.180  67.104  0.00  0.00            
ATOM   2534 HD21 LEU X 157      85.776  63.499  67.045  0.00  0.00            
ATOM   2535 HD22 LEU X 157      86.850  64.546  66.102  0.00  0.00            
ATOM   2536 HD23 LEU X 157      87.482  63.752  67.623  0.00  0.00            
ATOM   2537  C   LEU X 157      83.966  63.447  70.462  0.00  0.00            
ATOM   2538  O   LEU X 157      84.496  62.343  70.655  0.00  0.00            
ATOM   2539  N   ILE X 158      83.015  63.923  71.243  0.00  0.00            
ATOM   2540  H   ILE X 158      82.542  64.777  70.981  0.00  0.00            
ATOM   2541  CA  ILE X 158      82.361  63.029  72.215  0.00  0.00            
ATOM   2542  HA  ILE X 158      83.066  62.373  72.724  0.00  0.00            
ATOM   2543  CB  ILE X 158      81.529  63.797  73.296  0.00  0.00            
ATOM   2544  HB  ILE X 158      80.615  64.257  72.921  0.00  0.00            
ATOM   2545  CG2 ILE X 158      81.068  63.032  74.564  0.00  0.00            
ATOM   2546 HG21 ILE X 158      80.166  63.416  75.038  0.00  0.00            
ATOM   2547 HG22 ILE X 158      80.835  62.006  74.280  0.00  0.00            
ATOM   2548 HG23 ILE X 158      81.902  63.059  75.266  0.00  0.00            
ATOM   2549  CG1 ILE X 158      82.401  65.018  73.661  0.00  0.00            
ATOM   2550 HG12 ILE X 158      83.313  64.619  74.106  0.00  0.00            
ATOM   2551 HG13 ILE X 158      82.678  65.637  72.808  0.00  0.00            
ATOM   2552  CD1 ILE X 158      81.845  66.070  74.651  0.00  0.00            
ATOM   2553 HD11 ILE X 158      80.997  66.589  74.205  0.00  0.00            
ATOM   2554 HD12 ILE X 158      81.526  65.607  75.585  0.00  0.00            
ATOM   2555 HD13 ILE X 158      82.538  66.887  74.849  0.00  0.00            
ATOM   2556  C   ILE X 158      81.370  62.109  71.432  0.00  0.00            
ATOM   2557  O   ILE X 158      81.537  60.914  71.514  0.00  0.00            
ATOM   2558  N   ILE X 159      80.432  62.622  70.656  0.00  0.00            
ATOM   2559  H   ILE X 159      80.448  63.631  70.692  0.00  0.00            
ATOM   2560  CA  ILE X 159      79.422  61.787  70.001  0.00  0.00            
ATOM   2561  HA  ILE X 159      78.874  61.224  70.758  0.00  0.00            
ATOM   2562  CB  ILE X 159      78.468  62.815  69.316  0.00  0.00            
ATOM   2563  HB  ILE X 159      79.040  63.529  68.723  0.00  0.00            
ATOM   2564  CG2 ILE X 159      77.444  62.237  68.296  0.00  0.00            
ATOM   2565 HG21 ILE X 159      77.983  61.929  67.400  0.00  0.00            
ATOM   2566 HG22 ILE X 159      77.042  61.400  68.867  0.00  0.00            
ATOM   2567 HG23 ILE X 159      76.645  62.948  68.087  0.00  0.00            
ATOM   2568  CG1 ILE X 159      77.588  63.586  70.288  0.00  0.00            
ATOM   2569 HG12 ILE X 159      76.629  63.093  70.445  0.00  0.00            
ATOM   2570 HG13 ILE X 159      78.081  63.664  71.257  0.00  0.00            
ATOM   2571  CD1 ILE X 159      77.297  64.954  69.875  0.00  0.00            
ATOM   2572 HD11 ILE X 159      77.261  65.016  68.787  0.00  0.00            
ATOM   2573 HD12 ILE X 159      76.336  65.273  70.278  0.00  0.00            
ATOM   2574 HD13 ILE X 159      78.102  65.658  70.084  0.00  0.00            
ATOM   2575  C   ILE X 159      79.944  60.770  68.926  0.00  0.00            
ATOM   2576  O   ILE X 159      79.630  59.581  69.104  0.00  0.00            
ATOM   2577  N   GLU X 160      80.899  61.114  68.080  0.00  0.00            
ATOM   2578  H   GLU X 160      81.115  62.100  68.028  0.00  0.00            
ATOM   2579  CA  GLU X 160      81.471  60.343  66.991  0.00  0.00            
ATOM   2580  HA  GLU X 160      80.640  59.889  66.451  0.00  0.00            
ATOM   2581  CB  GLU X 160      82.172  61.311  66.063  0.00  0.00            
ATOM   2582  HB2 GLU X 160      82.777  61.954  66.702  0.00  0.00            
ATOM   2583  HB3 GLU X 160      82.754  60.690  65.382  0.00  0.00            
ATOM   2584  CG  GLU X 160      81.311  62.200  65.176  0.00  0.00            
ATOM   2585  HG2 GLU X 160      80.603  62.752  65.794  0.00  0.00            
ATOM   2586  HG3 GLU X 160      81.911  62.980  64.706  0.00  0.00            
ATOM   2587  CD  GLU X 160      80.703  61.479  63.909  0.00  0.00            
ATOM   2588  OE1 GLU X 160      80.752  60.217  63.813  0.00  0.00            
ATOM   2589  OE2 GLU X 160      80.240  62.140  62.951  0.00  0.00            
ATOM   2590  C   GLU X 160      82.428  59.221  67.623  0.00  0.00            
ATOM   2591  O   GLU X 160      82.473  58.044  67.232  0.00  0.00            
ATOM   2592  N   GLN X 161      83.153  59.596  68.665  0.00  0.00            
ATOM   2593  H   GLN X 161      83.136  60.517  69.078  0.00  0.00            
ATOM   2594  CA  GLN X 161      84.047  58.583  69.309  0.00  0.00            
ATOM   2595  HA  GLN X 161      84.671  58.114  68.549  0.00  0.00            
ATOM   2596  CB  GLN X 161      84.901  59.123  70.457  0.00  0.00            
ATOM   2597  HB2 GLN X 161      85.306  60.109  70.229  0.00  0.00            
ATOM   2598  HB3 GLN X 161      84.289  59.265  71.348  0.00  0.00            
ATOM   2599  CG  GLN X 161      86.029  58.113  70.616  0.00  0.00            
ATOM   2600  HG2 GLN X 161      85.618  57.150  70.920  0.00  0.00            
ATOM   2601  HG3 GLN X 161      86.491  57.973  69.639  0.00  0.00            
ATOM   2602  CD  GLN X 161      87.093  58.607  71.654  0.00  0.00            
ATOM   2603  OE1 GLN X 161      86.818  58.972  72.820  0.00  0.00            
ATOM   2604  NE2 GLN X 161      88.373  58.647  71.266  0.00  0.00            
ATOM   2605 HE21 GLN X 161      88.642  58.177  70.414  0.00  0.00            
ATOM   2606 HE22 GLN X 161      89.021  58.776  72.031  0.00  0.00            
ATOM   2607  C   GLN X 161      83.262  57.397  69.935  0.00  0.00            
ATOM   2608  O   GLN X 161      83.703  56.241  69.834  0.00  0.00            
ATOM   2609  N   ARG X 162      82.209  57.712  70.632  0.00  0.00            
ATOM   2610  H   ARG X 162      81.989  58.682  70.808  0.00  0.00            
ATOM   2611  CA  ARG X 162      81.303  56.683  71.276  0.00  0.00            
ATOM   2612  HA  ARG X 162      81.782  56.086  72.052  0.00  0.00            
ATOM   2613  CB  ARG X 162      80.249  57.574  72.055  0.00  0.00            
ATOM   2614  HB2 ARG X 162      80.648  58.261  72.802  0.00  0.00            
ATOM   2615  HB3 ARG X 162      79.734  58.268  71.391  0.00  0.00            
ATOM   2616  CG  ARG X 162      79.077  56.791  72.782  0.00  0.00            
ATOM   2617  HG2 ARG X 162      78.592  55.938  72.308  0.00  0.00            
ATOM   2618  HG3 ARG X 162      79.563  56.312  73.632  0.00  0.00            
ATOM   2619  CD  ARG X 162      78.099  57.710  73.436  0.00  0.00            
ATOM   2620  HD2 ARG X 162      78.537  58.236  74.284  0.00  0.00            
ATOM   2621  HD3 ARG X 162      77.630  58.365  72.703  0.00  0.00            
ATOM   2622  NE  ARG X 162      76.945  56.931  73.956  0.00  0.00            
ATOM   2623  HE  ARG X 162      76.961  56.568  74.898  0.00  0.00            
ATOM   2624  CZ  ARG X 162      75.870  56.632  73.284  0.00  0.00            
ATOM   2625  NH1 ARG X 162      75.703  56.991  72.071  0.00  0.00            
ATOM   2626 HH11 ARG X 162      76.421  57.511  71.587  0.00  0.00            
ATOM   2627 HH12 ARG X 162      74.776  56.925  71.675  0.00  0.00            
ATOM   2628  NH2 ARG X 162      74.857  56.051  73.923  0.00  0.00            
ATOM   2629 HH21 ARG X 162      74.924  55.696  74.866  0.00  0.00            
ATOM   2630 HH22 ARG X 162      74.019  55.920  73.373  0.00  0.00            
ATOM   2631  C   ARG X 162      80.575  55.747  70.388  0.00  0.00            
ATOM   2632  O   ARG X 162      80.483  54.576  70.757  0.00  0.00            
ATOM   2633  N   GLU X 163      80.313  56.161  69.220  0.00  0.00            
ATOM   2634  H   GLU X 163      80.508  57.131  69.015  0.00  0.00            
ATOM   2635  CA  GLU X 163      79.841  55.288  68.100  0.00  0.00            
ATOM   2636  HA  GLU X 163      79.069  54.643  68.519  0.00  0.00            
ATOM   2637  CB  GLU X 163      79.158  56.217  67.130  0.00  0.00            
ATOM   2638  HB2 GLU X 163      78.716  57.025  67.712  0.00  0.00            
ATOM   2639  HB3 GLU X 163      79.900  56.666  66.469  0.00  0.00            
ATOM   2640  CG  GLU X 163      78.105  55.475  66.247  0.00  0.00            
ATOM   2641  HG2 GLU X 163      77.885  56.107  65.386  0.00  0.00            
ATOM   2642  HG3 GLU X 163      78.515  54.524  65.907  0.00  0.00            
ATOM   2643  CD  GLU X 163      76.755  55.069  66.817  0.00  0.00            
ATOM   2644  OE1 GLU X 163      75.840  55.961  66.868  0.00  0.00            
ATOM   2645  OE2 GLU X 163      76.462  53.930  67.218  0.00  0.00            
ATOM   2646  C   GLU X 163      80.974  54.494  67.383  0.00  0.00            
ATOM   2647  O   GLU X 163      80.727  53.294  67.189  0.00  0.00            
ATOM   2648  N   LEU X 164      82.114  55.087  67.257  0.00  0.00            
ATOM   2649  H   LEU X 164      82.168  56.021  67.638  0.00  0.00            
ATOM   2650  CA  LEU X 164      83.292  54.421  66.717  0.00  0.00            
ATOM   2651  HA  LEU X 164      82.961  54.010  65.763  0.00  0.00            
ATOM   2652  CB  LEU X 164      84.405  55.460  66.470  0.00  0.00            
ATOM   2653  HB2 LEU X 164      83.958  56.391  66.123  0.00  0.00            
ATOM   2654  HB3 LEU X 164      84.790  55.837  67.418  0.00  0.00            
ATOM   2655  CG  LEU X 164      85.549  55.172  65.491  0.00  0.00            
ATOM   2656  HG  LEU X 164      86.332  54.762  66.129  0.00  0.00            
ATOM   2657  CD1 LEU X 164      85.164  54.223  64.398  0.00  0.00            
ATOM   2658 HD11 LEU X 164      86.074  54.086  63.814  0.00  0.00            
ATOM   2659 HD12 LEU X 164      84.979  53.256  64.867  0.00  0.00            
ATOM   2660 HD13 LEU X 164      84.368  54.577  63.743  0.00  0.00            
ATOM   2661  CD2 LEU X 164      85.930  56.579  64.959  0.00  0.00            
ATOM   2662 HD21 LEU X 164      86.657  56.469  64.155  0.00  0.00            
ATOM   2663 HD22 LEU X 164      85.088  57.064  64.464  0.00  0.00            
ATOM   2664 HD23 LEU X 164      86.298  57.171  65.798  0.00  0.00            
ATOM   2665  C   LEU X 164      83.757  53.282  67.630  0.00  0.00            
ATOM   2666  O   LEU X 164      84.079  52.198  67.160  0.00  0.00            
ATOM   2667  N   GLU X 165      83.870  53.586  68.916  0.00  0.00            
ATOM   2668  H   GLU X 165      83.608  54.456  69.356  0.00  0.00            
ATOM   2669  CA  GLU X 165      84.247  52.549  69.909  0.00  0.00            
ATOM   2670  HA  GLU X 165      85.191  52.018  69.784  0.00  0.00            
ATOM   2671  CB  GLU X 165      84.556  53.214  71.279  0.00  0.00            
ATOM   2672  HB2 GLU X 165      83.686  53.849  71.451  0.00  0.00            
ATOM   2673  HB3 GLU X 165      84.652  52.462  72.062  0.00  0.00            
ATOM   2674  CG  GLU X 165      85.828  54.048  71.377  0.00  0.00            
ATOM   2675  HG2 GLU X 165      85.891  54.719  70.520  0.00  0.00            
ATOM   2676  HG3 GLU X 165      85.813  54.682  72.263  0.00  0.00            
ATOM   2677  CD  GLU X 165      87.150  53.221  71.468  0.00  0.00            
ATOM   2678  OE1 GLU X 165      87.246  52.023  71.159  0.00  0.00            
ATOM   2679  OE2 GLU X 165      88.140  53.812  71.976  0.00  0.00            
ATOM   2680  C   GLU X 165      83.150  51.475  70.147  0.00  0.00            
ATOM   2681  O   GLU X 165      83.415  50.417  70.613  0.00  0.00            
ATOM   2682  N   ASP X 166      81.954  51.676  69.562  0.00  0.00            
ATOM   2683  H   ASP X 166      81.838  52.588  69.145  0.00  0.00            
ATOM   2684  CA  ASP X 166      80.809  50.743  69.514  0.00  0.00            
ATOM   2685  HA  ASP X 166      81.023  49.971  70.254  0.00  0.00            
ATOM   2686  CB  ASP X 166      79.524  51.520  69.689  0.00  0.00            
ATOM   2687  HB2 ASP X 166      79.712  52.306  70.420  0.00  0.00            
ATOM   2688  HB3 ASP X 166      79.232  51.892  68.707  0.00  0.00            
ATOM   2689  CG  ASP X 166      78.365  50.722  70.204  0.00  0.00            
ATOM   2690  OD1 ASP X 166      78.507  49.613  70.847  0.00  0.00            
ATOM   2691  OD2 ASP X 166      77.230  51.185  69.999  0.00  0.00            
ATOM   2692  C   ASP X 166      80.798  49.943  68.217  0.00  0.00            
ATOM   2693  O   ASP X 166      80.698  48.726  68.195  0.00  0.00            
ATOM   2694  N   LYS X 167      81.066  50.612  67.040  0.00  0.00            
ATOM   2695  H   LYS X 167      81.127  51.618  67.095  0.00  0.00            
ATOM   2696  CA  LYS X 167      80.994  49.805  65.760  0.00  0.00            
ATOM   2697  HA  LYS X 167      80.093  49.192  65.797  0.00  0.00            
ATOM   2698  CB  LYS X 167      80.851  50.700  64.512  0.00  0.00            
ATOM   2699  HB2 LYS X 167      81.674  51.411  64.588  0.00  0.00            
ATOM   2700  HB3 LYS X 167      81.167  50.154  63.623  0.00  0.00            
ATOM   2701  CG  LYS X 167      79.480  51.424  64.465  0.00  0.00            
ATOM   2702  HG2 LYS X 167      78.675  50.689  64.462  0.00  0.00            
ATOM   2703  HG3 LYS X 167      79.331  52.162  65.254  0.00  0.00            
ATOM   2704  CD  LYS X 167      79.426  52.285  63.221  0.00  0.00            
ATOM   2705  HD2 LYS X 167      80.238  53.011  63.182  0.00  0.00            
ATOM   2706  HD3 LYS X 167      79.514  51.677  62.321  0.00  0.00            
ATOM   2707  CE  LYS X 167      78.111  53.101  63.287  0.00  0.00            
ATOM   2708  HE2 LYS X 167      77.234  52.456  63.229  0.00  0.00            
ATOM   2709  HE3 LYS X 167      78.166  53.715  64.186  0.00  0.00            
ATOM   2710  NZ  LYS X 167      78.132  54.000  62.175  0.00  0.00            
ATOM   2711  HZ1 LYS X 167      78.883  54.676  62.175  0.00  0.00            
ATOM   2712  HZ2 LYS X 167      78.203  53.510  61.294  0.00  0.00            
ATOM   2713  HZ3 LYS X 167      77.235  54.460  62.120  0.00  0.00            
ATOM   2714  C   LYS X 167      82.284  48.974  65.515  0.00  0.00            
ATOM   2715  O   LYS X 167      82.248  47.907  64.867  0.00  0.00            
ATOM   2716  N   ILE X 168      83.368  49.301  66.211  0.00  0.00            
ATOM   2717  H   ILE X 168      83.467  50.131  66.777  0.00  0.00            
ATOM   2718  CA  ILE X 168      84.637  48.555  66.152  0.00  0.00            
ATOM   2719  HA  ILE X 168      84.852  48.226  65.135  0.00  0.00            
ATOM   2720  CB  ILE X 168      85.823  49.395  66.577  0.00  0.00            
ATOM   2721  HB  ILE X 168      85.712  50.289  65.963  0.00  0.00            
ATOM   2722  CG2 ILE X 168      85.806  49.840  68.022  0.00  0.00            
ATOM   2723 HG21 ILE X 168      86.517  50.649  68.189  0.00  0.00            
ATOM   2724 HG22 ILE X 168      84.834  50.171  68.388  0.00  0.00            
ATOM   2725 HG23 ILE X 168      86.022  48.952  68.618  0.00  0.00            
ATOM   2726  CG1 ILE X 168      87.103  48.586  66.108  0.00  0.00            
ATOM   2727 HG12 ILE X 168      87.114  47.573  66.509  0.00  0.00            
ATOM   2728 HG13 ILE X 168      87.026  48.461  65.028  0.00  0.00            
ATOM   2729  CD1 ILE X 168      88.476  49.295  66.503  0.00  0.00            
ATOM   2730 HD11 ILE X 168      89.337  48.814  66.039  0.00  0.00            
ATOM   2731 HD12 ILE X 168      88.472  50.290  66.059  0.00  0.00            
ATOM   2732 HD13 ILE X 168      88.537  49.539  67.563  0.00  0.00            
ATOM   2733  C   ILE X 168      84.505  47.228  66.936  0.00  0.00            
ATOM   2734  O   ILE X 168      84.924  46.180  66.449  0.00  0.00            
ATOM   2735  N   HID X 169      83.844  47.297  68.101  0.00  0.00            
ATOM   2736  H   HID X 169      83.657  48.215  68.479  0.00  0.00            
ATOM   2737  CA  HID X 169      83.733  46.197  68.982  0.00  0.00            
ATOM   2738  HA  HID X 169      84.661  45.628  69.053  0.00  0.00            
ATOM   2739  CB  HID X 169      83.296  46.696  70.360  0.00  0.00            
ATOM   2740  HB2 HID X 169      82.520  47.460  70.316  0.00  0.00            
ATOM   2741  HB3 HID X 169      82.876  45.834  70.878  0.00  0.00            
ATOM   2742  CG  HID X 169      84.510  47.218  71.072  0.00  0.00            
ATOM   2743  ND1 HID X 169      85.132  48.418  70.995  0.00  0.00            
ATOM   2744  HD1 HID X 169      84.771  49.291  70.640  0.00  0.00            
ATOM   2745  CE1 HID X 169      86.276  48.440  71.687  0.00  0.00            
ATOM   2746  HE1 HID X 169      86.885  49.293  71.947  0.00  0.00            
ATOM   2747  NE2 HID X 169      86.428  47.259  72.283  0.00  0.00            
ATOM   2748  CD2 HID X 169      85.324  46.500  71.885  0.00  0.00            
ATOM   2749  HD2 HID X 169      85.073  45.538  72.308  0.00  0.00            
ATOM   2750  C   HID X 169      82.661  45.225  68.469  0.00  0.00            
ATOM   2751  O   HID X 169      82.769  44.023  68.774  0.00  0.00            
ATOM   2752  N   LEU X 170      81.648  45.731  67.787  0.00  0.00            
ATOM   2753  H   LEU X 170      81.568  46.737  67.748  0.00  0.00            
ATOM   2754  CA  LEU X 170      80.604  44.963  67.085  0.00  0.00            
ATOM   2755  HA  LEU X 170      80.062  44.360  67.814  0.00  0.00            
ATOM   2756  CB  LEU X 170      79.581  46.002  66.407  0.00  0.00            
ATOM   2757  HB2 LEU X 170      79.184  46.724  67.119  0.00  0.00            
ATOM   2758  HB3 LEU X 170      80.049  46.607  65.630  0.00  0.00            
ATOM   2759  CG  LEU X 170      78.347  45.248  65.813  0.00  0.00            
ATOM   2760  HG  LEU X 170      78.611  44.308  65.329  0.00  0.00            
ATOM   2761  CD1 LEU X 170      77.186  44.938  66.719  0.00  0.00            
ATOM   2762 HD11 LEU X 170      77.471  44.360  67.598  0.00  0.00            
ATOM   2763 HD12 LEU X 170      76.810  45.890  67.094  0.00  0.00            
ATOM   2764 HD13 LEU X 170      76.320  44.511  66.214  0.00  0.00            
ATOM   2765  CD2 LEU X 170      77.792  46.238  64.715  0.00  0.00            
ATOM   2766 HD21 LEU X 170      76.993  45.796  64.120  0.00  0.00            
ATOM   2767 HD22 LEU X 170      77.361  47.139  65.152  0.00  0.00            
ATOM   2768 HD23 LEU X 170      78.661  46.370  64.071  0.00  0.00            
ATOM   2769  C   LEU X 170      81.230  44.082  66.008  0.00  0.00            
ATOM   2770  O   LEU X 170      80.897  42.958  65.854  0.00  0.00            
ATOM   2771  N   GLY X 171      82.178  44.625  65.229  0.00  0.00            
ATOM   2772  H   GLY X 171      82.613  45.509  65.452  0.00  0.00            
ATOM   2773  CA  GLY X 171      82.909  43.880  64.190  0.00  0.00            
ATOM   2774  HA2 GLY X 171      82.140  43.361  63.618  0.00  0.00            
ATOM   2775  HA3 GLY X 171      83.328  44.593  63.481  0.00  0.00            
ATOM   2776  C   GLY X 171      83.893  42.892  64.718  0.00  0.00            
ATOM   2777  O   GLY X 171      83.926  41.768  64.219  0.00  0.00            
ATOM   2778  N   GLU X 172      84.630  43.218  65.779  0.00  0.00            
ATOM   2779  H   GLU X 172      84.512  44.163  66.115  0.00  0.00            
ATOM   2780  CA  GLU X 172      85.573  42.261  66.433  0.00  0.00            
ATOM   2781  HA  GLU X 172      86.308  42.013  65.667  0.00  0.00            
ATOM   2782  CB  GLU X 172      86.217  42.951  67.595  0.00  0.00            
ATOM   2783  HB2 GLU X 172      85.456  43.565  68.077  0.00  0.00            
ATOM   2784  HB3 GLU X 172      86.604  42.227  68.311  0.00  0.00            
ATOM   2785  CG  GLU X 172      87.317  44.022  67.323  0.00  0.00            
ATOM   2786  HG2 GLU X 172      86.876  44.789  66.687  0.00  0.00            
ATOM   2787  HG3 GLU X 172      87.553  44.516  68.266  0.00  0.00            
ATOM   2788  CD  GLU X 172      88.557  43.447  66.580  0.00  0.00            
ATOM   2789  OE1 GLU X 172      88.712  42.194  66.495  0.00  0.00            
ATOM   2790  OE2 GLU X 172      89.343  44.268  65.986  0.00  0.00            
ATOM   2791  C   GLU X 172      84.843  40.974  66.868  0.00  0.00            
ATOM   2792  O   GLU X 172      85.288  39.876  66.637  0.00  0.00            
ATOM   2793  N   GLU X 173      83.728  41.152  67.567  0.00  0.00            
ATOM   2794  H   GLU X 173      83.622  42.119  67.841  0.00  0.00            
ATOM   2795  CA  GLU X 173      82.735  40.151  68.004  0.00  0.00            
ATOM   2796  HA  GLU X 173      83.294  39.371  68.520  0.00  0.00            
ATOM   2797  CB  GLU X 173      81.632  40.789  68.786  0.00  0.00            
ATOM   2798  HB2 GLU X 173      82.122  41.235  69.652  0.00  0.00            
ATOM   2799  HB3 GLU X 173      81.227  41.600  68.181  0.00  0.00            
ATOM   2800  CG  GLU X 173      80.670  39.796  69.451  0.00  0.00            
ATOM   2801  HG2 GLU X 173      79.988  40.358  70.089  0.00  0.00            
ATOM   2802  HG3 GLU X 173      80.001  39.286  68.757  0.00  0.00            
ATOM   2803  CD  GLU X 173      81.273  38.787  70.342  0.00  0.00            
ATOM   2804  OE1 GLU X 173      81.011  37.562  70.180  0.00  0.00            
ATOM   2805  OE2 GLU X 173      81.996  39.214  71.273  0.00  0.00            
ATOM   2806  C   GLU X 173      82.194  39.383  66.874  0.00  0.00            
ATOM   2807  O   GLU X 173      82.140  38.164  66.906  0.00  0.00            
ATOM   2808  N   GLN X 174      81.780  40.051  65.755  0.00  0.00            
ATOM   2809  H   GLN X 174      81.746  41.056  65.659  0.00  0.00            
ATOM   2810  CA  GLN X 174      81.076  39.307  64.689  0.00  0.00            
ATOM   2811  HA  GLN X 174      80.337  38.689  65.200  0.00  0.00            
ATOM   2812  CB  GLN X 174      80.342  40.175  63.642  0.00  0.00            
ATOM   2813  HB2 GLN X 174      79.629  40.864  64.094  0.00  0.00            
ATOM   2814  HB3 GLN X 174      81.030  40.750  63.023  0.00  0.00            
ATOM   2815  CG  GLN X 174      79.624  39.237  62.578  0.00  0.00            
ATOM   2816  HG2 GLN X 174      79.187  39.886  61.820  0.00  0.00            
ATOM   2817  HG3 GLN X 174      80.357  38.595  62.090  0.00  0.00            
ATOM   2818  CD  GLN X 174      78.441  38.411  63.114  0.00  0.00            
ATOM   2819  OE1 GLN X 174      78.196  38.336  64.304  0.00  0.00            
ATOM   2820  NE2 GLN X 174      77.787  37.656  62.260  0.00  0.00            
ATOM   2821 HE21 GLN X 174      78.113  37.863  61.327  0.00  0.00            
ATOM   2822 HE22 GLN X 174      77.061  36.979  62.450  0.00  0.00            
ATOM   2823  C   GLN X 174      82.130  38.376  63.997  0.00  0.00            
ATOM   2824  O   GLN X 174      81.940  37.162  63.808  0.00  0.00            
ATOM   2825  N   LEU X 175      83.399  38.808  63.887  0.00  0.00            
ATOM   2826  H   LEU X 175      83.550  39.688  64.358  0.00  0.00            
ATOM   2827  CA  LEU X 175      84.544  38.107  63.344  0.00  0.00            
ATOM   2828  HA  LEU X 175      84.174  37.680  62.411  0.00  0.00            
ATOM   2829  CB  LEU X 175      85.711  39.088  63.018  0.00  0.00            
ATOM   2830  HB2 LEU X 175      85.358  39.691  62.181  0.00  0.00            
ATOM   2831  HB3 LEU X 175      85.897  39.669  63.921  0.00  0.00            
ATOM   2832  CG  LEU X 175      87.038  38.317  62.617  0.00  0.00            
ATOM   2833  HG  LEU X 175      87.402  37.852  63.534  0.00  0.00            
ATOM   2834  CD1 LEU X 175      86.909  37.296  61.497  0.00  0.00            
ATOM   2835 HD11 LEU X 175      86.216  36.485  61.721  0.00  0.00            
ATOM   2836 HD12 LEU X 175      86.499  37.825  60.637  0.00  0.00            
ATOM   2837 HD13 LEU X 175      87.893  36.947  61.184  0.00  0.00            
ATOM   2838  CD2 LEU X 175      88.085  39.344  62.012  0.00  0.00            
ATOM   2839 HD21 LEU X 175      88.344  40.106  62.747  0.00  0.00            
ATOM   2840 HD22 LEU X 175      89.001  38.791  61.805  0.00  0.00            
ATOM   2841 HD23 LEU X 175      87.624  39.821  61.148  0.00  0.00            
ATOM   2842  C   LEU X 175      84.924  36.960  64.320  0.00  0.00            
ATOM   2843  O   LEU X 175      85.119  35.809  63.947  0.00  0.00            
ATOM   2844  N   LYS X 176      84.965  37.221  65.688  0.00  0.00            
ATOM   2845  H   LYS X 176      84.661  38.128  66.012  0.00  0.00            
ATOM   2846  CA  LYS X 176      85.251  36.256  66.713  0.00  0.00            
ATOM   2847  HA  LYS X 176      86.248  35.853  66.540  0.00  0.00            
ATOM   2848  CB  LYS X 176      85.307  36.897  68.196  0.00  0.00            
ATOM   2849  HB2 LYS X 176      85.540  37.955  68.080  0.00  0.00            
ATOM   2850  HB3 LYS X 176      84.375  36.737  68.738  0.00  0.00            
ATOM   2851  CG  LYS X 176      86.460  36.327  69.055  0.00  0.00            
ATOM   2852  HG2 LYS X 176      87.325  36.619  68.461  0.00  0.00            
ATOM   2853  HG3 LYS X 176      86.518  36.920  69.967  0.00  0.00            
ATOM   2854  CD  LYS X 176      86.430  34.853  69.274  0.00  0.00            
ATOM   2855  HD2 LYS X 176      85.408  34.484  69.367  0.00  0.00            
ATOM   2856  HD3 LYS X 176      86.787  34.312  68.397  0.00  0.00            
ATOM   2857  CE  LYS X 176      87.315  34.272  70.405  0.00  0.00            
ATOM   2858  HE2 LYS X 176      88.370  34.315  70.137  0.00  0.00            
ATOM   2859  HE3 LYS X 176      87.060  34.760  71.345  0.00  0.00            
ATOM   2860  NZ  LYS X 176      87.051  32.817  70.549  0.00  0.00            
ATOM   2861  HZ1 LYS X 176      86.285  32.560  69.943  0.00  0.00            
ATOM   2862  HZ2 LYS X 176      87.914  32.318  70.390  0.00  0.00            
ATOM   2863  HZ3 LYS X 176      86.852  32.666  71.528  0.00  0.00            
ATOM   2864  C   LYS X 176      84.276  35.082  66.632  0.00  0.00            
ATOM   2865  O   LYS X 176      84.676  33.894  66.522  0.00  0.00            
ATOM   2866  N   CYS X 177      82.976  35.391  66.577  0.00  0.00            
ATOM   2867  H   CYS X 177      82.725  36.369  66.550  0.00  0.00            
ATOM   2868  CA  CYS X 177      81.967  34.452  66.452  0.00  0.00            
ATOM   2869  HA  CYS X 177      81.944  33.703  67.244  0.00  0.00            
ATOM   2870  CB  CYS X 177      80.645  35.245  66.459  0.00  0.00            
ATOM   2871  HB2 CYS X 177      80.579  35.843  67.368  0.00  0.00            
ATOM   2872  HB3 CYS X 177      80.580  35.918  65.604  0.00  0.00            
ATOM   2873  SG  CYS X 177      79.222  34.041  66.306  0.00  0.00            
ATOM   2874  HG  CYS X 177      79.348  33.763  67.607  0.00  0.00            
ATOM   2875  C   CYS X 177      82.138  33.630  65.182  0.00  0.00            
ATOM   2876  O   CYS X 177      82.010  32.386  65.179  0.00  0.00            
ATOM   2877  N   LEU X 178      82.455  34.261  64.056  0.00  0.00            
ATOM   2878  H   LEU X 178      82.358  35.266  64.090  0.00  0.00            
ATOM   2879  CA  LEU X 178      82.611  33.619  62.819  0.00  0.00            
ATOM   2880  HA  LEU X 178      81.709  33.008  62.773  0.00  0.00            
ATOM   2881  CB  LEU X 178      82.720  34.671  61.671  0.00  0.00            
ATOM   2882  HB2 LEU X 178      81.948  35.400  61.915  0.00  0.00            
ATOM   2883  HB3 LEU X 178      83.678  35.181  61.770  0.00  0.00            
ATOM   2884  CG  LEU X 178      82.501  34.195  60.235  0.00  0.00            
ATOM   2885  HG  LEU X 178      83.453  33.792  59.888  0.00  0.00            
ATOM   2886  CD1 LEU X 178      81.439  33.159  59.908  0.00  0.00            
ATOM   2887 HD11 LEU X 178      80.414  33.448  60.140  0.00  0.00            
ATOM   2888 HD12 LEU X 178      81.368  32.942  58.842  0.00  0.00            
ATOM   2889 HD13 LEU X 178      81.602  32.222  60.441  0.00  0.00            
ATOM   2890  CD2 LEU X 178      82.182  35.361  59.323  0.00  0.00            
ATOM   2891 HD21 LEU X 178      82.923  36.123  59.566  0.00  0.00            
ATOM   2892 HD22 LEU X 178      82.194  35.079  58.271  0.00  0.00            
ATOM   2893 HD23 LEU X 178      81.246  35.810  59.658  0.00  0.00            
ATOM   2894  C   LEU X 178      83.893  32.688  62.843  0.00  0.00            
ATOM   2895  O   LEU X 178      83.764  31.626  62.180  0.00  0.00            
ATOM   2896  N   LEU X 179      85.044  33.062  63.436  0.00  0.00            
ATOM   2897  H   LEU X 179      85.034  34.025  63.741  0.00  0.00            
ATOM   2898  CA  LEU X 179      86.299  32.276  63.570  0.00  0.00            
ATOM   2899  HA  LEU X 179      86.564  31.885  62.588  0.00  0.00            
ATOM   2900  CB  LEU X 179      87.533  33.145  64.182  0.00  0.00            
ATOM   2901  HB2 LEU X 179      87.058  33.476  65.106  0.00  0.00            
ATOM   2902  HB3 LEU X 179      88.447  32.559  64.275  0.00  0.00            
ATOM   2903  CG  LEU X 179      87.934  34.337  63.300  0.00  0.00            
ATOM   2904  HG  LEU X 179      87.100  34.985  63.029  0.00  0.00            
ATOM   2905  CD1 LEU X 179      88.904  35.270  64.020  0.00  0.00            
ATOM   2906 HD11 LEU X 179      89.706  34.674  64.456  0.00  0.00            
ATOM   2907 HD12 LEU X 179      89.284  35.974  63.281  0.00  0.00            
ATOM   2908 HD13 LEU X 179      88.453  35.898  64.788  0.00  0.00            
ATOM   2909  CD2 LEU X 179      88.609  33.725  62.038  0.00  0.00            
ATOM   2910 HD21 LEU X 179      87.841  33.247  61.430  0.00  0.00            
ATOM   2911 HD22 LEU X 179      89.058  34.480  61.393  0.00  0.00            
ATOM   2912 HD23 LEU X 179      89.337  32.962  62.313  0.00  0.00            
ATOM   2913  C   LEU X 179      86.090  31.117  64.525  0.00  0.00            
ATOM   2914  O   LEU X 179      86.591  30.037  64.210  0.00  0.00            
ATOM   2915  N   ASP X 180      85.322  31.306  65.636  0.00  0.00            
ATOM   2916  H   ASP X 180      85.060  32.248  65.892  0.00  0.00            
ATOM   2917  CA  ASP X 180      84.767  30.194  66.341  0.00  0.00            
ATOM   2918  HA  ASP X 180      85.601  29.535  66.583  0.00  0.00            
ATOM   2919  CB  ASP X 180      84.199  30.553  67.756  0.00  0.00            
ATOM   2920  HB2 ASP X 180      83.678  31.508  67.682  0.00  0.00            
ATOM   2921  HB3 ASP X 180      83.573  29.742  68.128  0.00  0.00            
ATOM   2922  CG  ASP X 180      85.171  30.898  68.819  0.00  0.00            
ATOM   2923  OD1 ASP X 180      84.702  31.597  69.728  0.00  0.00            
ATOM   2924  OD2 ASP X 180      86.396  30.614  68.693  0.00  0.00            
ATOM   2925  C   ASP X 180      83.880  29.204  65.570  0.00  0.00            
ATOM   2926  O   ASP X 180      83.958  27.996  65.875  0.00  0.00            
ATOM   2927  N   SER X 181      83.141  29.622  64.594  0.00  0.00            
ATOM   2928  H   SER X 181      83.277  30.566  64.262  0.00  0.00            
ATOM   2929  CA  SER X 181      82.182  28.866  63.763  0.00  0.00            
ATOM   2930  HA  SER X 181      81.573  28.271  64.443  0.00  0.00            
ATOM   2931  CB  SER X 181      81.261  29.685  62.910  0.00  0.00            
ATOM   2932  HB2 SER X 181      81.750  30.102  62.029  0.00  0.00            
ATOM   2933  HB3 SER X 181      80.479  29.035  62.518  0.00  0.00            
ATOM   2934  OG  SER X 181      80.640  30.704  63.719  0.00  0.00            
ATOM   2935  HG  SER X 181      81.270  31.400  63.922  0.00  0.00            
ATOM   2936  C   SER X 181      82.806  27.825  62.832  0.00  0.00            
ATOM   2937  O   SER X 181      82.013  27.179  62.078  0.00  0.00            
ATOM   2938  OXT SER X 181      84.037  27.740  62.733  0.00  0.00            
ATOM   2939  N   GLY X 182      81.861  46.107  82.019  0.00  0.00            
ATOM   2940  H1  GLY X 182      82.869  46.141  81.954  0.00  0.00            
ATOM   2941  H2  GLY X 182      81.459  46.941  81.616  0.00  0.00            
ATOM   2942  H3  GLY X 182      81.449  45.368  81.468  0.00  0.00            
ATOM   2943  CA  GLY X 182      81.389  45.918  83.351  0.00  0.00            
ATOM   2944  HA2 GLY X 182      81.770  45.003  83.804  0.00  0.00            
ATOM   2945  HA3 GLY X 182      81.671  46.702  84.055  0.00  0.00            
ATOM   2946  C   GLY X 182      79.908  45.727  83.424  0.00  0.00            
ATOM   2947  O   GLY X 182      79.172  46.453  82.798  0.00  0.00            
ATOM   2948  N   GLN X 183      79.457  44.691  84.066  0.00  0.00            
ATOM   2949  H   GLN X 183      80.117  44.174  84.630  0.00  0.00            
ATOM   2950  CA  GLN X 183      78.033  44.268  84.011  0.00  0.00            
ATOM   2951  HA  GLN X 183      77.675  44.178  82.986  0.00  0.00            
ATOM   2952  CB  GLN X 183      77.864  42.959  84.770  0.00  0.00            
ATOM   2953  HB2 GLN X 183      78.288  43.058  85.769  0.00  0.00            
ATOM   2954  HB3 GLN X 183      76.791  42.782  84.846  0.00  0.00            
ATOM   2955  CG  GLN X 183      78.625  41.821  84.037  0.00  0.00            
ATOM   2956  HG2 GLN X 183      77.932  41.431  83.292  0.00  0.00            
ATOM   2957  HG3 GLN X 183      79.486  42.195  83.483  0.00  0.00            
ATOM   2958  CD  GLN X 183      78.983  40.662  84.890  0.00  0.00            
ATOM   2959  OE1 GLN X 183      78.332  39.636  84.999  0.00  0.00            
ATOM   2960  NE2 GLN X 183      80.194  40.759  85.497  0.00  0.00            
ATOM   2961 HE21 GLN X 183      80.889  41.432  85.206  0.00  0.00            
ATOM   2962 HE22 GLN X 183      80.442  39.994  86.108  0.00  0.00            
ATOM   2963  C   GLN X 183      77.055  45.415  84.622  0.00  0.00            
ATOM   2964  O   GLN X 183      75.907  45.613  84.142  0.00  0.00            
ATOM   2965  N   MET X 184      77.568  46.176  85.589  0.00  0.00            
ATOM   2966  H   MET X 184      78.552  46.179  85.818  0.00  0.00            
ATOM   2967  CA  MET X 184      76.724  47.089  86.425  0.00  0.00            
ATOM   2968  HA  MET X 184      75.806  46.559  86.682  0.00  0.00            
ATOM   2969  CB  MET X 184      77.563  47.439  87.740  0.00  0.00            
ATOM   2970  HB2 MET X 184      78.383  48.126  87.532  0.00  0.00            
ATOM   2971  HB3 MET X 184      76.856  47.917  88.418  0.00  0.00            
ATOM   2972  CG  MET X 184      78.227  46.206  88.418  0.00  0.00            
ATOM   2973  HG2 MET X 184      77.453  45.452  88.558  0.00  0.00            
ATOM   2974  HG3 MET X 184      78.865  45.677  87.710  0.00  0.00            
ATOM   2975  SD  MET X 184      79.165  46.617  89.960  0.00  0.00            
ATOM   2976  CE  MET X 184      80.483  47.676  89.235  0.00  0.00            
ATOM   2977  HE1 MET X 184      81.229  47.856  90.009  0.00  0.00            
ATOM   2978  HE2 MET X 184      80.942  47.156  88.393  0.00  0.00            
ATOM   2979  HE3 MET X 184      80.021  48.605  88.900  0.00  0.00            
ATOM   2980  C   MET X 184      76.354  48.399  85.644  0.00  0.00            
ATOM   2981  O   MET X 184      76.064  49.377  86.281  0.00  0.00            
ATOM   2982  N   ARG X 185      76.380  48.335  84.295  0.00  0.00            
ATOM   2983  H   ARG X 185      76.841  47.500  83.961  0.00  0.00            
ATOM   2984  CA  ARG X 185      76.255  49.443  83.395  0.00  0.00            
ATOM   2985  HA  ARG X 185      77.138  50.018  83.671  0.00  0.00            
ATOM   2986  CB  ARG X 185      76.405  49.000  81.903  0.00  0.00            
ATOM   2987  HB2 ARG X 185      76.547  49.935  81.361  0.00  0.00            
ATOM   2988  HB3 ARG X 185      77.385  48.532  81.806  0.00  0.00            
ATOM   2989  CG  ARG X 185      75.358  48.059  81.389  0.00  0.00            
ATOM   2990  HG2 ARG X 185      75.375  47.165  82.012  0.00  0.00            
ATOM   2991  HG3 ARG X 185      74.354  48.478  81.466  0.00  0.00            
ATOM   2992  CD  ARG X 185      75.777  47.577  80.015  0.00  0.00            
ATOM   2993  HD2 ARG X 185      74.889  47.134  79.563  0.00  0.00            
ATOM   2994  HD3 ARG X 185      75.996  48.389  79.322  0.00  0.00            
ATOM   2995  NE  ARG X 185      76.884  46.688  80.081  0.00  0.00            
ATOM   2996  HE  ARG X 185      77.799  47.051  79.854  0.00  0.00            
ATOM   2997  CZ  ARG X 185      76.918  45.371  80.369  0.00  0.00            
ATOM   2998  NH1 ARG X 185      75.931  44.597  80.626  0.00  0.00            
ATOM   2999 HH11 ARG X 185      75.005  44.988  80.718  0.00  0.00            
ATOM   3000 HH12 ARG X 185      76.051  43.630  80.893  0.00  0.00            
ATOM   3001  NH2 ARG X 185      78.027  44.722  80.335  0.00  0.00            
ATOM   3002 HH21 ARG X 185      78.836  45.253  80.044  0.00  0.00            
ATOM   3003 HH22 ARG X 185      78.109  43.718  80.261  0.00  0.00            
ATOM   3004  C   ARG X 185      74.965  50.281  83.608  0.00  0.00            
ATOM   3005  O   ARG X 185      75.090  51.470  83.760  0.00  0.00            
ATOM   3006  N   GLU X 186      73.849  49.665  83.681  0.00  0.00            
ATOM   3007  H   GLU X 186      73.733  48.668  83.565  0.00  0.00            
ATOM   3008  CA  GLU X 186      72.554  50.346  83.965  0.00  0.00            
ATOM   3009  HA  GLU X 186      72.345  51.024  83.137  0.00  0.00            
ATOM   3010  CB  GLU X 186      71.420  49.326  84.088  0.00  0.00            
ATOM   3011  HB2 GLU X 186      71.747  48.451  84.650  0.00  0.00            
ATOM   3012  HB3 GLU X 186      70.540  49.703  84.609  0.00  0.00            
ATOM   3013  CG  GLU X 186      70.832  48.898  82.806  0.00  0.00            
ATOM   3014  HG2 GLU X 186      71.681  48.589  82.198  0.00  0.00            
ATOM   3015  HG3 GLU X 186      70.206  48.022  82.977  0.00  0.00            
ATOM   3016  CD  GLU X 186      70.021  50.009  82.135  0.00  0.00            
ATOM   3017  OE1 GLU X 186      68.766  50.007  82.280  0.00  0.00            
ATOM   3018  OE2 GLU X 186      70.603  50.961  81.568  0.00  0.00            
ATOM   3019  C   GLU X 186      72.548  51.127  85.211  0.00  0.00            
ATOM   3020  O   GLU X 186      71.961  52.233  85.234  0.00  0.00            
ATOM   3021  N   LEU X 187      73.225  50.663  86.229  0.00  0.00            
ATOM   3022  H   LEU X 187      73.518  49.715  86.039  0.00  0.00            
ATOM   3023  CA  LEU X 187      73.441  51.277  87.581  0.00  0.00            
ATOM   3024  HA  LEU X 187      72.522  51.807  87.835  0.00  0.00            
ATOM   3025  CB  LEU X 187      73.613  50.183  88.626  0.00  0.00            
ATOM   3026  HB2 LEU X 187      72.731  49.543  88.645  0.00  0.00            
ATOM   3027  HB3 LEU X 187      74.368  49.463  88.310  0.00  0.00            
ATOM   3028  CG  LEU X 187      73.958  50.712  90.008  0.00  0.00            
ATOM   3029  HG  LEU X 187      74.936  51.172  89.862  0.00  0.00            
ATOM   3030  CD1 LEU X 187      72.917  51.681  90.628  0.00  0.00            
ATOM   3031 HD11 LEU X 187      72.882  52.678  90.189  0.00  0.00            
ATOM   3032 HD12 LEU X 187      71.926  51.228  90.643  0.00  0.00            
ATOM   3033 HD13 LEU X 187      73.267  51.856  91.645  0.00  0.00            
ATOM   3034  CD2 LEU X 187      74.196  49.455  90.804  0.00  0.00            
ATOM   3035 HD21 LEU X 187      74.963  48.820  90.360  0.00  0.00            
ATOM   3036 HD22 LEU X 187      74.581  49.803  91.762  0.00  0.00            
ATOM   3037 HD23 LEU X 187      73.281  48.864  90.841  0.00  0.00            
ATOM   3038  C   LEU X 187      74.455  52.430  87.511  0.00  0.00            
ATOM   3039  O   LEU X 187      74.191  53.499  87.977  0.00  0.00            
ATOM   3040  N   GLN X 188      75.624  52.159  86.928  0.00  0.00            
ATOM   3041  H   GLN X 188      75.687  51.289  86.418  0.00  0.00            
ATOM   3042  CA  GLN X 188      76.712  53.102  86.736  0.00  0.00            
ATOM   3043  HA  GLN X 188      77.106  53.420  87.701  0.00  0.00            
ATOM   3044  CB  GLN X 188      77.918  52.478  86.035  0.00  0.00            
ATOM   3045  HB2 GLN X 188      77.511  51.842  85.249  0.00  0.00            
ATOM   3046  HB3 GLN X 188      78.451  53.314  85.582  0.00  0.00            
ATOM   3047  CG  GLN X 188      78.803  51.701  86.926  0.00  0.00            
ATOM   3048  HG2 GLN X 188      79.436  52.476  87.358  0.00  0.00            
ATOM   3049  HG3 GLN X 188      78.183  51.106  87.598  0.00  0.00            
ATOM   3050  CD  GLN X 188      79.669  50.751  86.209  0.00  0.00            
ATOM   3051  OE1 GLN X 188      79.321  49.973  85.332  0.00  0.00            
ATOM   3052  NE2 GLN X 188      80.891  50.663  86.608  0.00  0.00            
ATOM   3053 HE21 GLN X 188      81.190  51.318  87.316  0.00  0.00            
ATOM   3054 HE22 GLN X 188      81.547  50.007  86.208  0.00  0.00            
ATOM   3055  C   GLN X 188      76.182  54.353  85.975  0.00  0.00            
ATOM   3056  O   GLN X 188      76.477  55.455  86.395  0.00  0.00            
ATOM   3057  N   ASP X 189      75.381  54.122  84.902  0.00  0.00            
ATOM   3058  H   ASP X 189      75.280  53.211  84.479  0.00  0.00            
ATOM   3059  CA  ASP X 189      74.646  55.200  84.221  0.00  0.00            
ATOM   3060  HA  ASP X 189      75.372  55.982  83.998  0.00  0.00            
ATOM   3061  CB  ASP X 189      74.137  54.606  82.875  0.00  0.00            
ATOM   3062  HB2 ASP X 189      73.363  53.852  83.020  0.00  0.00            
ATOM   3063  HB3 ASP X 189      73.552  55.434  82.474  0.00  0.00            
ATOM   3064  CG  ASP X 189      75.236  54.139  81.928  0.00  0.00            
ATOM   3065  OD1 ASP X 189      76.462  54.405  82.109  0.00  0.00            
ATOM   3066  OD2 ASP X 189      74.868  53.569  80.859  0.00  0.00            
ATOM   3067  C   ASP X 189      73.470  55.788  85.004  0.00  0.00            
ATOM   3068  O   ASP X 189      73.178  56.969  84.821  0.00  0.00            
ATOM   3069  N   GLN X 190      72.712  54.994  85.813  0.00  0.00            
ATOM   3070  H   GLN X 190      72.856  53.996  85.860  0.00  0.00            
ATOM   3071  CA  GLN X 190      71.720  55.566  86.840  0.00  0.00            
ATOM   3072  HA  GLN X 190      71.028  56.175  86.258  0.00  0.00            
ATOM   3073  CB  GLN X 190      71.008  54.432  87.478  0.00  0.00            
ATOM   3074  HB2 GLN X 190      70.771  53.741  86.669  0.00  0.00            
ATOM   3075  HB3 GLN X 190      71.688  53.993  88.209  0.00  0.00            
ATOM   3076  CG  GLN X 190      69.751  54.926  88.273  0.00  0.00            
ATOM   3077  HG2 GLN X 190      70.089  55.247  89.258  0.00  0.00            
ATOM   3078  HG3 GLN X 190      69.323  55.733  87.678  0.00  0.00            
ATOM   3079  CD  GLN X 190      68.722  53.770  88.516  0.00  0.00            
ATOM   3080  OE1 GLN X 190      69.024  52.701  89.037  0.00  0.00            
ATOM   3081  NE2 GLN X 190      67.522  54.034  88.080  0.00  0.00            
ATOM   3082 HE21 GLN X 190      67.344  54.885  87.565  0.00  0.00            
ATOM   3083 HE22 GLN X 190      66.797  53.332  88.116  0.00  0.00            
ATOM   3084  C   GLN X 190      72.317  56.493  87.815  0.00  0.00            
ATOM   3085  O   GLN X 190      71.728  57.554  88.080  0.00  0.00            
ATOM   3086  N   LEU X 191      73.463  56.190  88.413  0.00  0.00            
ATOM   3087  H   LEU X 191      73.766  55.290  88.069  0.00  0.00            
ATOM   3088  CA  LEU X 191      74.221  57.007  89.312  0.00  0.00            
ATOM   3089  HA  LEU X 191      73.546  57.396  90.074  0.00  0.00            
ATOM   3090  CB  LEU X 191      75.179  56.112  89.948  0.00  0.00            
ATOM   3091  HB2 LEU X 191      74.646  55.308  90.456  0.00  0.00            
ATOM   3092  HB3 LEU X 191      75.727  55.702  89.100  0.00  0.00            
ATOM   3093  CG  LEU X 191      76.291  56.701  90.843  0.00  0.00            
ATOM   3094  HG  LEU X 191      76.870  57.461  90.318  0.00  0.00            
ATOM   3095  CD1 LEU X 191      75.768  57.470  92.029  0.00  0.00            
ATOM   3096 HD11 LEU X 191      75.362  58.425  91.697  0.00  0.00            
ATOM   3097 HD12 LEU X 191      74.958  56.998  92.585  0.00  0.00            
ATOM   3098 HD13 LEU X 191      76.483  57.828  92.770  0.00  0.00            
ATOM   3099  CD2 LEU X 191      77.189  55.569  91.449  0.00  0.00            
ATOM   3100 HD21 LEU X 191      76.752  54.987  92.260  0.00  0.00            
ATOM   3101 HD22 LEU X 191      77.702  55.010  90.667  0.00  0.00            
ATOM   3102 HD23 LEU X 191      77.998  56.145  91.898  0.00  0.00            
ATOM   3103  C   LEU X 191      74.806  58.241  88.550  0.00  0.00            
ATOM   3104  O   LEU X 191      74.769  59.382  89.046  0.00  0.00            
ATOM   3105  N   GLU X 192      75.336  58.093  87.353  0.00  0.00            
ATOM   3106  H   GLU X 192      75.413  57.153  86.994  0.00  0.00            
ATOM   3107  CA  GLU X 192      76.110  59.164  86.606  0.00  0.00            
ATOM   3108  HA  GLU X 192      76.921  59.537  87.231  0.00  0.00            
ATOM   3109  CB  GLU X 192      76.716  58.558  85.380  0.00  0.00            
ATOM   3110  HB2 GLU X 192      77.158  57.596  85.639  0.00  0.00            
ATOM   3111  HB3 GLU X 192      75.913  58.357  84.671  0.00  0.00            
ATOM   3112  CG  GLU X 192      77.738  59.572  84.786  0.00  0.00            
ATOM   3113  HG2 GLU X 192      77.248  60.513  84.534  0.00  0.00            
ATOM   3114  HG3 GLU X 192      78.518  59.726  85.531  0.00  0.00            
ATOM   3115  CD  GLU X 192      78.461  59.066  83.536  0.00  0.00            
ATOM   3116  OE1 GLU X 192      79.140  59.788  82.812  0.00  0.00            
ATOM   3117  OE2 GLU X 192      78.364  57.900  83.183  0.00  0.00            
ATOM   3118  C   GLU X 192      75.143  60.279  86.292  0.00  0.00            
ATOM   3119  O   GLU X 192      75.492  61.451  86.424  0.00  0.00            
ATOM   3120  N   ALA X 193      73.907  59.971  85.905  0.00  0.00            
ATOM   3121  H   ALA X 193      73.615  59.009  85.806  0.00  0.00            
ATOM   3122  CA  ALA X 193      72.942  60.996  85.648  0.00  0.00            
ATOM   3123  HA  ALA X 193      73.281  61.607  84.811  0.00  0.00            
ATOM   3124  CB  ALA X 193      71.619  60.375  85.172  0.00  0.00            
ATOM   3125  HB1 ALA X 193      71.705  59.984  84.158  0.00  0.00            
ATOM   3126  HB2 ALA X 193      71.274  59.604  85.861  0.00  0.00            
ATOM   3127  HB3 ALA X 193      70.900  61.194  85.167  0.00  0.00            
ATOM   3128  C   ALA X 193      72.663  62.011  86.758  0.00  0.00            
ATOM   3129  O   ALA X 193      72.738  63.217  86.482  0.00  0.00            
ATOM   3130  N   GLU X 194      72.431  61.510  88.003  0.00  0.00            
ATOM   3131  H   GLU X 194      72.365  60.507  88.107  0.00  0.00            
ATOM   3132  CA  GLU X 194      72.222  62.312  89.139  0.00  0.00            
ATOM   3133  HA  GLU X 194      71.286  62.867  89.081  0.00  0.00            
ATOM   3134  CB  GLU X 194      72.042  61.300  90.311  0.00  0.00            
ATOM   3135  HB2 GLU X 194      72.941  60.693  90.208  0.00  0.00            
ATOM   3136  HB3 GLU X 194      72.089  61.809  91.274  0.00  0.00            
ATOM   3137  CG  GLU X 194      70.768  60.511  90.282  0.00  0.00            
ATOM   3138  HG2 GLU X 194      70.890  59.607  89.684  0.00  0.00            
ATOM   3139  HG3 GLU X 194      70.597  60.083  91.269  0.00  0.00            
ATOM   3140  CD  GLU X 194      69.512  61.317  89.893  0.00  0.00            
ATOM   3141  OE1 GLU X 194      69.406  62.458  90.432  0.00  0.00            
ATOM   3142  OE2 GLU X 194      68.692  60.766  89.134  0.00  0.00            
ATOM   3143  C   GLU X 194      73.436  63.188  89.504  0.00  0.00            
ATOM   3144  O   GLU X 194      73.166  64.132  90.165  0.00  0.00            
ATOM   3145  N   GLN X 195      74.649  62.713  89.028  0.00  0.00            
ATOM   3146  H   GLN X 195      74.547  61.766  88.692  0.00  0.00            
ATOM   3147  CA  GLN X 195      75.967  63.394  89.133  0.00  0.00            
ATOM   3148  HA  GLN X 195      76.056  63.845  90.122  0.00  0.00            
ATOM   3149  CB  GLN X 195      77.164  62.472  88.918  0.00  0.00            
ATOM   3150  HB2 GLN X 195      77.069  61.942  87.970  0.00  0.00            
ATOM   3151  HB3 GLN X 195      77.980  63.179  89.064  0.00  0.00            
ATOM   3152  CG  GLN X 195      77.342  61.417  90.056  0.00  0.00            
ATOM   3153  HG2 GLN X 195      77.651  61.913  90.976  0.00  0.00            
ATOM   3154  HG3 GLN X 195      76.406  60.911  90.287  0.00  0.00            
ATOM   3155  CD  GLN X 195      78.360  60.316  89.773  0.00  0.00            
ATOM   3156  OE1 GLN X 195      78.890  60.212  88.686  0.00  0.00            
ATOM   3157  NE2 GLN X 195      78.729  59.574  90.807  0.00  0.00            
ATOM   3158 HE21 GLN X 195      78.499  59.858  91.748  0.00  0.00            
ATOM   3159 HE22 GLN X 195      79.272  58.746  90.608  0.00  0.00            
ATOM   3160  C   GLN X 195      76.072  64.572  88.088  0.00  0.00            
ATOM   3161  O   GLN X 195      76.370  65.707  88.495  0.00  0.00            
ATOM   3162  N   TYR X 196      75.593  64.367  86.867  0.00  0.00            
ATOM   3163  H   TYR X 196      75.347  63.422  86.611  0.00  0.00            
ATOM   3164  CA  TYR X 196      75.514  65.390  85.876  0.00  0.00            
ATOM   3165  HA  TYR X 196      76.519  65.811  85.893  0.00  0.00            
ATOM   3166  CB  TYR X 196      75.062  64.890  84.488  0.00  0.00            
ATOM   3167  HB2 TYR X 196      74.198  64.239  84.623  0.00  0.00            
ATOM   3168  HB3 TYR X 196      74.598  65.728  83.969  0.00  0.00            
ATOM   3169  CG  TYR X 196      76.097  64.210  83.627  0.00  0.00            
ATOM   3170  CD1 TYR X 196      77.208  64.932  83.179  0.00  0.00            
ATOM   3171  HD1 TYR X 196      77.218  65.985  83.421  0.00  0.00            
ATOM   3172  CE1 TYR X 196      78.211  64.297  82.416  0.00  0.00            
ATOM   3173  HE1 TYR X 196      79.198  64.705  82.256  0.00  0.00            
ATOM   3174  CZ  TYR X 196      78.088  62.879  82.094  0.00  0.00            
ATOM   3175  OH  TYR X 196      79.138  62.181  81.692  0.00  0.00            
ATOM   3176  HH  TYR X 196      79.035  61.308  82.078  0.00  0.00            
ATOM   3177  CE2 TYR X 196      76.854  62.201  82.400  0.00  0.00            
ATOM   3178  HE2 TYR X 196      76.719  61.166  82.123  0.00  0.00            
ATOM   3179  CD2 TYR X 196      75.813  62.916  83.029  0.00  0.00            
ATOM   3180  HD2 TYR X 196      74.884  62.391  83.194  0.00  0.00            
ATOM   3181  C   TYR X 196      74.446  66.426  86.310  0.00  0.00            
ATOM   3182  O   TYR X 196      74.705  67.618  86.560  0.00  0.00            
ATOM   3183  N   PHE X 197      73.193  65.969  86.636  0.00  0.00            
ATOM   3184  H   PHE X 197      72.911  65.004  86.539  0.00  0.00            
ATOM   3185  CA  PHE X 197      72.151  66.872  87.119  0.00  0.00            
ATOM   3186  HA  PHE X 197      72.039  67.662  86.377  0.00  0.00            
ATOM   3187  CB  PHE X 197      70.830  66.059  87.235  0.00  0.00            
ATOM   3188  HB2 PHE X 197      71.062  65.113  87.724  0.00  0.00            
ATOM   3189  HB3 PHE X 197      70.198  66.660  87.890  0.00  0.00            
ATOM   3190  CG  PHE X 197      70.126  65.818  85.935  0.00  0.00            
ATOM   3191  CD1 PHE X 197      69.707  64.497  85.520  0.00  0.00            
ATOM   3192  HD1 PHE X 197      69.711  63.714  86.264  0.00  0.00            
ATOM   3193  CE1 PHE X 197      68.967  64.324  84.325  0.00  0.00            
ATOM   3194  HE1 PHE X 197      68.759  63.313  84.006  0.00  0.00            
ATOM   3195  CZ  PHE X 197      68.559  65.410  83.560  0.00  0.00            
ATOM   3196  HZ  PHE X 197      67.843  65.324  82.755  0.00  0.00            
ATOM   3197  CE2 PHE X 197      68.897  66.683  83.927  0.00  0.00            
ATOM   3198  HE2 PHE X 197      68.417  67.525  83.450  0.00  0.00            
ATOM   3199  CD2 PHE X 197      69.730  66.894  85.112  0.00  0.00            
ATOM   3200  HD2 PHE X 197      69.901  67.912  85.429  0.00  0.00            
ATOM   3201  C   PHE X 197      72.554  67.531  88.434  0.00  0.00            
ATOM   3202  O   PHE X 197      72.193  68.702  88.590  0.00  0.00            
ATOM   3203  N   SER X 198      73.351  66.958  89.333  0.00  0.00            
ATOM   3204  H   SER X 198      73.551  65.979  89.185  0.00  0.00            
ATOM   3205  CA  SER X 198      73.776  67.772  90.509  0.00  0.00            
ATOM   3206  HA  SER X 198      72.860  68.131  90.978  0.00  0.00            
ATOM   3207  CB  SER X 198      74.606  66.850  91.487  0.00  0.00            
ATOM   3208  HB2 SER X 198      75.349  66.340  90.873  0.00  0.00            
ATOM   3209  HB3 SER X 198      75.128  67.458  92.227  0.00  0.00            
ATOM   3210  OG  SER X 198      73.716  65.909  92.063  0.00  0.00            
ATOM   3211  HG  SER X 198      73.545  65.279  91.359  0.00  0.00            
ATOM   3212  C   SER X 198      74.572  68.958  90.063  0.00  0.00            
ATOM   3213  O   SER X 198      74.362  70.063  90.538  0.00  0.00            
ATOM   3214  N   THR X 199      75.624  68.693  89.218  0.00  0.00            
ATOM   3215  H   THR X 199      75.867  67.731  89.030  0.00  0.00            
ATOM   3216  CA  THR X 199      76.702  69.748  88.817  0.00  0.00            
ATOM   3217  HA  THR X 199      77.104  70.045  89.785  0.00  0.00            
ATOM   3218  CB  THR X 199      77.924  69.181  88.004  0.00  0.00            
ATOM   3219  HB  THR X 199      78.560  69.995  87.657  0.00  0.00            
ATOM   3220  CG2 THR X 199      78.725  68.194  88.855  0.00  0.00            
ATOM   3221 HG21 THR X 199      79.564  67.804  88.279  0.00  0.00            
ATOM   3222 HG22 THR X 199      79.070  68.742  89.732  0.00  0.00            
ATOM   3223 HG23 THR X 199      78.147  67.318  89.150  0.00  0.00            
ATOM   3224  OG1 THR X 199      77.437  68.509  86.877  0.00  0.00            
ATOM   3225  HG1 THR X 199      77.191  67.629  87.173  0.00  0.00            
ATOM   3226  C   THR X 199      76.117  70.931  88.049  0.00  0.00            
ATOM   3227  O   THR X 199      76.398  72.092  88.390  0.00  0.00            
ATOM   3228  N   LEU X 200      75.186  70.614  87.131  0.00  0.00            
ATOM   3229  H   LEU X 200      75.032  69.653  86.861  0.00  0.00            
ATOM   3230  CA  LEU X 200      74.414  71.533  86.209  0.00  0.00            
ATOM   3231  HA  LEU X 200      75.105  72.274  85.808  0.00  0.00            
ATOM   3232  CB  LEU X 200      73.742  70.748  85.101  0.00  0.00            
ATOM   3233  HB2 LEU X 200      73.146  69.948  85.541  0.00  0.00            
ATOM   3234  HB3 LEU X 200      72.973  71.434  84.744  0.00  0.00            
ATOM   3235  CG  LEU X 200      74.737  70.243  84.018  0.00  0.00            
ATOM   3236  HG  LEU X 200      75.377  69.514  84.516  0.00  0.00            
ATOM   3237  CD1 LEU X 200      73.933  69.465  82.938  0.00  0.00            
ATOM   3238 HD11 LEU X 200      73.122  68.899  83.397  0.00  0.00            
ATOM   3239 HD12 LEU X 200      73.527  70.243  82.291  0.00  0.00            
ATOM   3240 HD13 LEU X 200      74.586  68.880  82.289  0.00  0.00            
ATOM   3241  CD2 LEU X 200      75.524  71.317  83.263  0.00  0.00            
ATOM   3242 HD21 LEU X 200      74.830  72.135  83.069  0.00  0.00            
ATOM   3243 HD22 LEU X 200      76.251  71.852  83.874  0.00  0.00            
ATOM   3244 HD23 LEU X 200      76.095  71.064  82.369  0.00  0.00            
ATOM   3245  C   LEU X 200      73.327  72.256  87.022  0.00  0.00            
ATOM   3246  O   LEU X 200      73.255  73.441  86.771  0.00  0.00            
ATOM   3247  N   TYR X 201      72.476  71.604  87.824  0.00  0.00            
ATOM   3248  H   TYR X 201      72.340  70.607  87.739  0.00  0.00            
ATOM   3249  CA  TYR X 201      71.542  72.455  88.590  0.00  0.00            
ATOM   3250  HA  TYR X 201      71.073  73.127  87.872  0.00  0.00            
ATOM   3251  CB  TYR X 201      70.449  71.519  89.239  0.00  0.00            
ATOM   3252  HB2 TYR X 201      70.891  70.728  89.846  0.00  0.00            
ATOM   3253  HB3 TYR X 201      69.836  72.087  89.939  0.00  0.00            
ATOM   3254  CG  TYR X 201      69.496  70.877  88.140  0.00  0.00            
ATOM   3255  CD1 TYR X 201      69.098  69.520  88.239  0.00  0.00            
ATOM   3256  HD1 TYR X 201      69.469  68.900  89.041  0.00  0.00            
ATOM   3257  CE1 TYR X 201      68.247  68.998  87.290  0.00  0.00            
ATOM   3258  HE1 TYR X 201      68.045  67.937  87.282  0.00  0.00            
ATOM   3259  CZ  TYR X 201      67.616  69.823  86.355  0.00  0.00            
ATOM   3260  OH  TYR X 201      66.712  69.297  85.497  0.00  0.00            
ATOM   3261  HH  TYR X 201      66.479  69.908  84.794  0.00  0.00            
ATOM   3262  CE2 TYR X 201      67.915  71.192  86.338  0.00  0.00            
ATOM   3263  HE2 TYR X 201      67.531  71.840  85.564  0.00  0.00            
ATOM   3264  CD2 TYR X 201      68.923  71.691  87.173  0.00  0.00            
ATOM   3265  HD2 TYR X 201      69.154  72.741  87.271  0.00  0.00            
ATOM   3266  C   TYR X 201      72.311  73.330  89.642  0.00  0.00            
ATOM   3267  O   TYR X 201      71.804  74.425  89.976  0.00  0.00            
ATOM   3268  N   LYS X 202      73.427  72.859  90.238  0.00  0.00            
ATOM   3269  H   LYS X 202      73.793  71.942  90.023  0.00  0.00            
ATOM   3270  CA  LYS X 202      74.201  73.661  91.241  0.00  0.00            
ATOM   3271  HA  LYS X 202      73.432  74.026  91.922  0.00  0.00            
ATOM   3272  CB  LYS X 202      75.254  72.776  91.919  0.00  0.00            
ATOM   3273  HB2 LYS X 202      74.832  71.919  92.445  0.00  0.00            
ATOM   3274  HB3 LYS X 202      75.987  72.386  91.212  0.00  0.00            
ATOM   3275  CG  LYS X 202      76.051  73.533  92.921  0.00  0.00            
ATOM   3276  HG2 LYS X 202      76.637  74.312  92.432  0.00  0.00            
ATOM   3277  HG3 LYS X 202      75.393  74.096  93.582  0.00  0.00            
ATOM   3278  CD  LYS X 202      77.006  72.621  93.715  0.00  0.00            
ATOM   3279  HD2 LYS X 202      76.435  71.802  94.151  0.00  0.00            
ATOM   3280  HD3 LYS X 202      77.672  72.034  93.082  0.00  0.00            
ATOM   3281  CE  LYS X 202      77.836  73.306  94.836  0.00  0.00            
ATOM   3282  HE2 LYS X 202      78.480  74.111  94.479  0.00  0.00            
ATOM   3283  HE3 LYS X 202      77.169  73.715  95.594  0.00  0.00            
ATOM   3284  NZ  LYS X 202      78.729  72.395  95.563  0.00  0.00            
ATOM   3285  HZ1 LYS X 202      79.274  71.804  94.951  0.00  0.00            
ATOM   3286  HZ2 LYS X 202      79.393  72.957  96.077  0.00  0.00            
ATOM   3287  HZ3 LYS X 202      78.284  71.742  96.192  0.00  0.00            
ATOM   3288  C   LYS X 202      74.856  74.826  90.523  0.00  0.00            
ATOM   3289  O   LYS X 202      74.769  75.951  90.992  0.00  0.00            
ATOM   3290  N   THR X 203      75.408  74.543  89.369  0.00  0.00            
ATOM   3291  H   THR X 203      75.480  73.568  89.118  0.00  0.00            
ATOM   3292  CA  THR X 203      75.818  75.561  88.349  0.00  0.00            
ATOM   3293  HA  THR X 203      76.729  76.034  88.715  0.00  0.00            
ATOM   3294  CB  THR X 203      76.199  74.938  87.005  0.00  0.00            
ATOM   3295  HB  THR X 203      75.477  74.141  86.828  0.00  0.00            
ATOM   3296  CG2 THR X 203      76.256  75.845  85.804  0.00  0.00            
ATOM   3297 HG21 THR X 203      76.869  76.741  85.896  0.00  0.00            
ATOM   3298 HG22 THR X 203      76.536  75.363  84.868  0.00  0.00            
ATOM   3299 HG23 THR X 203      75.222  76.161  85.668  0.00  0.00            
ATOM   3300  OG1 THR X 203      77.505  74.348  87.251  0.00  0.00            
ATOM   3301  HG1 THR X 203      77.474  73.710  87.968  0.00  0.00            
ATOM   3302  C   THR X 203      74.784  76.767  88.179  0.00  0.00            
ATOM   3303  O   THR X 203      75.185  77.896  88.346  0.00  0.00            
ATOM   3304  N   GLN X 204      73.545  76.407  87.891  0.00  0.00            
ATOM   3305  H   GLN X 204      73.277  75.441  88.020  0.00  0.00            
ATOM   3306  CA  GLN X 204      72.466  77.384  87.829  0.00  0.00            
ATOM   3307  HA  GLN X 204      72.767  78.172  87.139  0.00  0.00            
ATOM   3308  CB  GLN X 204      71.189  76.747  87.321  0.00  0.00            
ATOM   3309  HB2 GLN X 204      70.877  76.104  88.144  0.00  0.00            
ATOM   3310  HB3 GLN X 204      70.498  77.576  87.168  0.00  0.00            
ATOM   3311  CG  GLN X 204      71.203  76.156  85.914  0.00  0.00            
ATOM   3312  HG2 GLN X 204      71.676  76.898  85.269  0.00  0.00            
ATOM   3313  HG3 GLN X 204      71.864  75.289  85.903  0.00  0.00            
ATOM   3314  CD  GLN X 204      69.835  75.757  85.411  0.00  0.00            
ATOM   3315  OE1 GLN X 204      68.832  75.971  86.121  0.00  0.00            
ATOM   3316  NE2 GLN X 204      69.659  75.304  84.207  0.00  0.00            
ATOM   3317 HE21 GLN X 204      70.543  75.265  83.721  0.00  0.00            
ATOM   3318 HE22 GLN X 204      68.809  74.907  83.833  0.00  0.00            
ATOM   3319  C   GLN X 204      72.249  78.102  89.169  0.00  0.00            
ATOM   3320  O   GLN X 204      72.237  79.314  89.199  0.00  0.00            
ATOM   3321  N   VAL X 205      72.148  77.411  90.338  0.00  0.00            
ATOM   3322  H   VAL X 205      72.177  76.407  90.226  0.00  0.00            
ATOM   3323  CA  VAL X 205      71.713  77.939  91.605  0.00  0.00            
ATOM   3324  HA  VAL X 205      70.752  78.437  91.474  0.00  0.00            
ATOM   3325  CB  VAL X 205      71.649  76.753  92.667  0.00  0.00            
ATOM   3326  HB  VAL X 205      72.521  76.132  92.462  0.00  0.00            
ATOM   3327  CG1 VAL X 205      71.762  77.146  94.183  0.00  0.00            
ATOM   3328 HG11 VAL X 205      72.429  78.002  94.280  0.00  0.00            
ATOM   3329 HG12 VAL X 205      70.779  77.232  94.645  0.00  0.00            
ATOM   3330 HG13 VAL X 205      72.338  76.381  94.705  0.00  0.00            
ATOM   3331  CG2 VAL X 205      70.361  75.877  92.546  0.00  0.00            
ATOM   3332 HG21 VAL X 205      70.332  75.091  93.300  0.00  0.00            
ATOM   3333 HG22 VAL X 205      69.505  76.545  92.642  0.00  0.00            
ATOM   3334 HG23 VAL X 205      70.213  75.367  91.594  0.00  0.00            
ATOM   3335  C   VAL X 205      72.651  79.059  92.059  0.00  0.00            
ATOM   3336  O   VAL X 205      72.176  80.119  92.474  0.00  0.00            
ATOM   3337  N   LYS X 206      73.969  78.927  91.834  0.00  0.00            
ATOM   3338  H   LYS X 206      74.248  78.062  91.393  0.00  0.00            
ATOM   3339  CA  LYS X 206      74.891  80.029  92.057  0.00  0.00            
ATOM   3340  HA  LYS X 206      74.600  80.455  93.018  0.00  0.00            
ATOM   3341  CB  LYS X 206      76.291  79.454  92.210  0.00  0.00            
ATOM   3342  HB2 LYS X 206      76.467  78.915  91.279  0.00  0.00            
ATOM   3343  HB3 LYS X 206      77.027  80.215  92.469  0.00  0.00            
ATOM   3344  CG  LYS X 206      76.510  78.507  93.419  0.00  0.00            
ATOM   3345  HG2 LYS X 206      76.398  79.044  94.361  0.00  0.00            
ATOM   3346  HG3 LYS X 206      75.838  77.660  93.281  0.00  0.00            
ATOM   3347  CD  LYS X 206      77.896  77.926  93.471  0.00  0.00            
ATOM   3348  HD2 LYS X 206      78.077  77.315  92.586  0.00  0.00            
ATOM   3349  HD3 LYS X 206      78.562  78.788  93.517  0.00  0.00            
ATOM   3350  CE  LYS X 206      78.195  77.001  94.687  0.00  0.00            
ATOM   3351  HE2 LYS X 206      77.625  77.276  95.575  0.00  0.00            
ATOM   3352  HE3 LYS X 206      77.789  76.015  94.461  0.00  0.00            
ATOM   3353  NZ  LYS X 206      79.629  77.000  95.042  0.00  0.00            
ATOM   3354  HZ1 LYS X 206      80.289  77.037  94.278  0.00  0.00            
ATOM   3355  HZ2 LYS X 206      80.015  77.803  95.519  0.00  0.00            
ATOM   3356  HZ3 LYS X 206      79.749  76.208  95.657  0.00  0.00            
ATOM   3357  C   LYS X 206      74.845  81.162  90.969  0.00  0.00            
ATOM   3358  O   LYS X 206      75.036  82.356  91.248  0.00  0.00            
ATOM   3359  N   GLU X 207      74.632  80.810  89.701  0.00  0.00            
ATOM   3360  H   GLU X 207      74.635  79.827  89.472  0.00  0.00            
ATOM   3361  CA  GLU X 207      74.562  81.802  88.589  0.00  0.00            
ATOM   3362  HA  GLU X 207      75.362  82.539  88.664  0.00  0.00            
ATOM   3363  CB  GLU X 207      74.676  81.053  87.201  0.00  0.00            
ATOM   3364  HB2 GLU X 207      75.453  80.295  87.311  0.00  0.00            
ATOM   3365  HB3 GLU X 207      73.829  80.375  87.099  0.00  0.00            
ATOM   3366  CG  GLU X 207      74.806  81.819  85.877  0.00  0.00            
ATOM   3367  HG2 GLU X 207      74.901  81.099  85.065  0.00  0.00            
ATOM   3368  HG3 GLU X 207      73.907  82.409  85.693  0.00  0.00            
ATOM   3369  CD  GLU X 207      76.048  82.720  85.849  0.00  0.00            
ATOM   3370  OE1 GLU X 207      77.015  82.570  86.573  0.00  0.00            
ATOM   3371  OE2 GLU X 207      76.052  83.535  84.857  0.00  0.00            
ATOM   3372  C   GLU X 207      73.276  82.648  88.686  0.00  0.00            
ATOM   3373  O   GLU X 207      73.379  83.833  88.462  0.00  0.00            
ATOM   3374  N   LEU X 208      72.158  82.112  89.062  0.00  0.00            
ATOM   3375  H   LEU X 208      72.229  81.130  89.286  0.00  0.00            
ATOM   3376  CA  LEU X 208      70.993  82.877  89.532  0.00  0.00            
ATOM   3377  HA  LEU X 208      70.825  83.592  88.726  0.00  0.00            
ATOM   3378  CB  LEU X 208      69.737  82.023  89.661  0.00  0.00            
ATOM   3379  HB2 LEU X 208      70.008  81.039  90.044  0.00  0.00            
ATOM   3380  HB3 LEU X 208      69.065  82.474  90.390  0.00  0.00            
ATOM   3381  CG  LEU X 208      68.794  81.759  88.370  0.00  0.00            
ATOM   3382  HG  LEU X 208      67.793  81.450  88.670  0.00  0.00            
ATOM   3383  CD1 LEU X 208      68.603  82.994  87.465  0.00  0.00            
ATOM   3384 HD11 LEU X 208      68.155  83.864  87.945  0.00  0.00            
ATOM   3385 HD12 LEU X 208      69.512  83.336  86.971  0.00  0.00            
ATOM   3386 HD13 LEU X 208      67.814  82.776  86.744  0.00  0.00            
ATOM   3387  CD2 LEU X 208      69.516  80.722  87.537  0.00  0.00            
ATOM   3388 HD21 LEU X 208      69.477  79.757  88.044  0.00  0.00            
ATOM   3389 HD22 LEU X 208      68.992  80.627  86.586  0.00  0.00            
ATOM   3390 HD23 LEU X 208      70.544  81.069  87.435  0.00  0.00            
ATOM   3391  C   LEU X 208      71.307  83.779  90.738  0.00  0.00            
ATOM   3392  O   LEU X 208      70.949  84.952  90.790  0.00  0.00            
ATOM   3393  N   LYS X 209      71.924  83.248  91.842  0.00  0.00            
ATOM   3394  H   LYS X 209      72.311  82.320  91.743  0.00  0.00            
ATOM   3395  CA  LYS X 209      72.423  84.020  92.945  0.00  0.00            
ATOM   3396  HA  LYS X 209      71.545  84.398  93.468  0.00  0.00            
ATOM   3397  CB  LYS X 209      73.021  83.194  94.104  0.00  0.00            
ATOM   3398  HB2 LYS X 209      73.666  82.380  93.772  0.00  0.00            
ATOM   3399  HB3 LYS X 209      73.638  83.861  94.706  0.00  0.00            
ATOM   3400  CG  LYS X 209      71.960  82.563  94.972  0.00  0.00            
ATOM   3401  HG2 LYS X 209      71.290  83.307  95.403  0.00  0.00            
ATOM   3402  HG3 LYS X 209      71.425  81.958  94.239  0.00  0.00            
ATOM   3403  CD  LYS X 209      72.597  81.752  96.081  0.00  0.00            
ATOM   3404  HD2 LYS X 209      73.529  81.337  95.695  0.00  0.00            
ATOM   3405  HD3 LYS X 209      72.867  82.307  96.979  0.00  0.00            
ATOM   3406  CE  LYS X 209      71.688  80.619  96.336  0.00  0.00            
ATOM   3407  HE2 LYS X 209      70.692  80.990  96.578  0.00  0.00            
ATOM   3408  HE3 LYS X 209      71.523  80.029  95.435  0.00  0.00            
ATOM   3409  NZ  LYS X 209      72.151  79.662  97.412  0.00  0.00            
ATOM   3410  HZ1 LYS X 209      71.354  79.196  97.822  0.00  0.00            
ATOM   3411  HZ2 LYS X 209      72.840  79.008  97.069  0.00  0.00            
ATOM   3412  HZ3 LYS X 209      72.477  80.208  98.196  0.00  0.00            
ATOM   3413  C   LYS X 209      73.243  85.243  92.550  0.00  0.00            
ATOM   3414  O   LYS X 209      72.920  86.333  93.084  0.00  0.00            
ATOM   3415  N   GLU X 210      74.272  85.095  91.811  0.00  0.00            
ATOM   3416  H   GLU X 210      74.648  84.174  91.636  0.00  0.00            
ATOM   3417  CA  GLU X 210      74.915  86.257  91.155  0.00  0.00            
ATOM   3418  HA  GLU X 210      75.209  86.953  91.941  0.00  0.00            
ATOM   3419  CB  GLU X 210      76.062  85.831  90.318  0.00  0.00            
ATOM   3420  HB2 GLU X 210      76.574  85.034  90.857  0.00  0.00            
ATOM   3421  HB3 GLU X 210      75.680  85.411  89.388  0.00  0.00            
ATOM   3422  CG  GLU X 210      77.200  86.808  90.000  0.00  0.00            
ATOM   3423  HG2 GLU X 210      78.011  86.221  89.569  0.00  0.00            
ATOM   3424  HG3 GLU X 210      76.871  87.492  89.218  0.00  0.00            
ATOM   3425  CD  GLU X 210      77.681  87.693  91.153  0.00  0.00            
ATOM   3426  OE1 GLU X 210      78.043  88.873  90.806  0.00  0.00            
ATOM   3427  OE2 GLU X 210      77.737  87.232  92.346  0.00  0.00            
ATOM   3428  C   GLU X 210      73.954  87.126  90.341  0.00  0.00            
ATOM   3429  O   GLU X 210      74.121  88.323  90.425  0.00  0.00            
ATOM   3430  N   GLU X 211      72.993  86.516  89.582  0.00  0.00            
ATOM   3431  H   GLU X 211      72.922  85.509  89.614  0.00  0.00            
ATOM   3432  CA  GLU X 211      72.030  87.337  88.802  0.00  0.00            
ATOM   3433  HA  GLU X 211      72.630  88.027  88.209  0.00  0.00            
ATOM   3434  CB  GLU X 211      71.202  86.451  87.898  0.00  0.00            
ATOM   3435  HB2 GLU X 211      71.788  85.635  87.476  0.00  0.00            
ATOM   3436  HB3 GLU X 211      70.414  86.011  88.509  0.00  0.00            
ATOM   3437  CG  GLU X 211      70.495  87.228  86.673  0.00  0.00            
ATOM   3438  HG2 GLU X 211      69.912  86.479  86.136  0.00  0.00            
ATOM   3439  HG3 GLU X 211      69.963  88.105  87.042  0.00  0.00            
ATOM   3440  CD  GLU X 211      71.552  87.790  85.717  0.00  0.00            
ATOM   3441  OE1 GLU X 211      72.676  87.215  85.842  0.00  0.00            
ATOM   3442  OE2 GLU X 211      71.151  88.560  84.820  0.00  0.00            
ATOM   3443  C   GLU X 211      71.055  88.207  89.596  0.00  0.00            
ATOM   3444  O   GLU X 211      70.646  89.261  89.121  0.00  0.00            
ATOM   3445  N   ILE X 212      70.611  87.671  90.775  0.00  0.00            
ATOM   3446  H   ILE X 212      71.073  86.831  91.095  0.00  0.00            
ATOM   3447  CA  ILE X 212      69.928  88.540  91.691  0.00  0.00            
ATOM   3448  HA  ILE X 212      69.052  88.927  91.170  0.00  0.00            
ATOM   3449  CB  ILE X 212      69.489  87.655  92.890  0.00  0.00            
ATOM   3450  HB  ILE X 212      70.289  86.992  93.221  0.00  0.00            
ATOM   3451  CG2 ILE X 212      69.059  88.608  94.050  0.00  0.00            
ATOM   3452 HG21 ILE X 212      68.273  89.249  93.651  0.00  0.00            
ATOM   3453 HG22 ILE X 212      68.620  88.025  94.860  0.00  0.00            
ATOM   3454 HG23 ILE X 212      69.921  89.174  94.404  0.00  0.00            
ATOM   3455  CG1 ILE X 212      68.416  86.627  92.490  0.00  0.00            
ATOM   3456 HG12 ILE X 212      67.395  86.929  92.255  0.00  0.00            
ATOM   3457 HG13 ILE X 212      68.679  86.108  91.568  0.00  0.00            
ATOM   3458  CD1 ILE X 212      68.360  85.563  93.573  0.00  0.00            
ATOM   3459 HD11 ILE X 212      69.280  85.062  93.876  0.00  0.00            
ATOM   3460 HD12 ILE X 212      67.990  86.026  94.487  0.00  0.00            
ATOM   3461 HD13 ILE X 212      67.680  84.769  93.264  0.00  0.00            
ATOM   3462  C   ILE X 212      70.760  89.726  92.164  0.00  0.00            
ATOM   3463  O   ILE X 212      70.226  90.800  92.206  0.00  0.00            
ATOM   3464  N   GLU X 213      72.026  89.557  92.513  0.00  0.00            
ATOM   3465  H   GLU X 213      72.530  88.686  92.418  0.00  0.00            
ATOM   3466  CA  GLU X 213      72.886  90.708  92.963  0.00  0.00            
ATOM   3467  HA  GLU X 213      72.267  91.260  93.670  0.00  0.00            
ATOM   3468  CB  GLU X 213      74.128  90.121  93.693  0.00  0.00            
ATOM   3469  HB2 GLU X 213      73.923  89.124  94.083  0.00  0.00            
ATOM   3470  HB3 GLU X 213      74.981  90.094  93.015  0.00  0.00            
ATOM   3471  CG  GLU X 213      74.559  91.045  94.851  0.00  0.00            
ATOM   3472  HG2 GLU X 213      75.529  90.821  95.297  0.00  0.00            
ATOM   3473  HG3 GLU X 213      74.807  91.982  94.354  0.00  0.00            
ATOM   3474  CD  GLU X 213      73.402  91.095  95.883  0.00  0.00            
ATOM   3475  OE1 GLU X 213      72.867  92.189  96.212  0.00  0.00            
ATOM   3476  OE2 GLU X 213      73.043  89.984  96.378  0.00  0.00            
ATOM   3477  C   GLU X 213      73.330  91.597  91.796  0.00  0.00            
ATOM   3478  O   GLU X 213      73.129  92.807  91.851  0.00  0.00            
ATOM   3479  N   GLU X 214      73.625  90.983  90.643  0.00  0.00            
ATOM   3480  H   GLU X 214      73.625  89.973  90.668  0.00  0.00            
ATOM   3481  CA  GLU X 214      73.901  91.820  89.440  0.00  0.00            
ATOM   3482  HA  GLU X 214      74.688  92.526  89.702  0.00  0.00            
ATOM   3483  CB  GLU X 214      74.482  90.828  88.411  0.00  0.00            
ATOM   3484  HB2 GLU X 214      75.351  90.344  88.859  0.00  0.00            
ATOM   3485  HB3 GLU X 214      73.716  90.073  88.237  0.00  0.00            
ATOM   3486  CG  GLU X 214      74.917  91.381  87.084  0.00  0.00            
ATOM   3487  HG2 GLU X 214      75.138  90.474  86.521  0.00  0.00            
ATOM   3488  HG3 GLU X 214      74.098  91.985  86.693  0.00  0.00            
ATOM   3489  CD  GLU X 214      76.151  92.264  87.204  0.00  0.00            
ATOM   3490  OE1 GLU X 214      77.056  91.990  88.003  0.00  0.00            
ATOM   3491  OE2 GLU X 214      76.271  93.269  86.488  0.00  0.00            
ATOM   3492  C   GLU X 214      72.813  92.688  88.938  0.00  0.00            
ATOM   3493  O   GLU X 214      73.015  93.765  88.362  0.00  0.00            
ATOM   3494  N   LYS X 215      71.601  92.211  89.186  0.00  0.00            
ATOM   3495  H   LYS X 215      71.488  91.254  89.490  0.00  0.00            
ATOM   3496  CA  LYS X 215      70.444  93.069  88.876  0.00  0.00            
ATOM   3497  HA  LYS X 215      70.632  93.602  87.944  0.00  0.00            
ATOM   3498  CB  LYS X 215      69.181  92.133  88.746  0.00  0.00            
ATOM   3499  HB2 LYS X 215      69.227  91.232  89.359  0.00  0.00            
ATOM   3500  HB3 LYS X 215      68.352  92.763  89.069  0.00  0.00            
ATOM   3501  CG  LYS X 215      69.027  91.648  87.357  0.00  0.00            
ATOM   3502  HG2 LYS X 215      69.254  92.329  86.537  0.00  0.00            
ATOM   3503  HG3 LYS X 215      69.797  90.933  87.065  0.00  0.00            
ATOM   3504  CD  LYS X 215      67.615  91.021  87.102  0.00  0.00            
ATOM   3505  HD2 LYS X 215      67.603  90.281  86.301  0.00  0.00            
ATOM   3506  HD3 LYS X 215      67.321  90.422  87.964  0.00  0.00            
ATOM   3507  CE  LYS X 215      66.610  92.124  86.675  0.00  0.00            
ATOM   3508  HE2 LYS X 215      66.503  92.849  87.481  0.00  0.00            
ATOM   3509  HE3 LYS X 215      66.991  92.812  85.920  0.00  0.00            
ATOM   3510  NZ  LYS X 215      65.198  91.602  86.550  0.00  0.00            
ATOM   3511  HZ1 LYS X 215      64.576  92.372  86.346  0.00  0.00            
ATOM   3512  HZ2 LYS X 215      65.056  90.848  85.894  0.00  0.00            
ATOM   3513  HZ3 LYS X 215      64.855  91.190  87.406  0.00  0.00            
ATOM   3514  C   LYS X 215      70.101  94.130  89.978  0.00  0.00            
ATOM   3515  O   LYS X 215      69.775  95.262  89.635  0.00  0.00            
ATOM   3516  N   ASN X 216      70.325  93.798  91.254  0.00  0.00            
ATOM   3517  H   ASN X 216      70.603  92.857  91.491  0.00  0.00            
ATOM   3518  CA  ASN X 216      70.199  94.757  92.356  0.00  0.00            
ATOM   3519  HA  ASN X 216      69.181  95.140  92.425  0.00  0.00            
ATOM   3520  CB  ASN X 216      70.570  94.035  93.667  0.00  0.00            
ATOM   3521  HB2 ASN X 216      71.568  93.601  93.599  0.00  0.00            
ATOM   3522  HB3 ASN X 216      70.629  94.838  94.402  0.00  0.00            
ATOM   3523  CG  ASN X 216      69.623  93.083  94.282  0.00  0.00            
ATOM   3524  OD1 ASN X 216      68.443  93.118  94.198  0.00  0.00            
ATOM   3525  ND2 ASN X 216      70.076  92.264  95.234  0.00  0.00            
ATOM   3526 HD21 ASN X 216      71.072  92.304  95.396  0.00  0.00            
ATOM   3527 HD22 ASN X 216      69.392  91.636  95.632  0.00  0.00            
ATOM   3528  C   ASN X 216      71.161  95.883  92.130  0.00  0.00            
ATOM   3529  O   ASN X 216      70.805  97.042  92.343  0.00  0.00            
ATOM   3530  N   ARG X 217      72.436  95.642  91.759  0.00  0.00            
ATOM   3531  H   ARG X 217      72.594  94.657  91.601  0.00  0.00            
ATOM   3532  CA  ARG X 217      73.506  96.624  91.342  0.00  0.00            
ATOM   3533  HA  ARG X 217      73.624  97.377  92.121  0.00  0.00            
ATOM   3534  CB  ARG X 217      74.806  95.835  91.001  0.00  0.00            
ATOM   3535  HB2 ARG X 217      74.589  94.920  90.451  0.00  0.00            
ATOM   3536  HB3 ARG X 217      75.512  96.459  90.454  0.00  0.00            
ATOM   3537  CG  ARG X 217      75.522  95.462  92.267  0.00  0.00            
ATOM   3538  HG2 ARG X 217      75.670  96.366  92.857  0.00  0.00            
ATOM   3539  HG3 ARG X 217      74.986  94.670  92.791  0.00  0.00            
ATOM   3540  CD  ARG X 217      76.966  94.893  91.998  0.00  0.00            
ATOM   3541  HD2 ARG X 217      77.556  95.653  91.486  0.00  0.00            
ATOM   3542  HD3 ARG X 217      77.556  94.753  92.904  0.00  0.00            
ATOM   3543  NE  ARG X 217      76.945  93.616  91.219  0.00  0.00            
ATOM   3544  HE  ARG X 217      76.729  93.634  90.233  0.00  0.00            
ATOM   3545  CZ  ARG X 217      77.009  92.344  91.567  0.00  0.00            
ATOM   3546  NH1 ARG X 217      77.119  92.092  92.815  0.00  0.00            
ATOM   3547 HH11 ARG X 217      77.252  92.783  93.540  0.00  0.00            
ATOM   3548 HH12 ARG X 217      77.310  91.158  93.150  0.00  0.00            
ATOM   3549  NH2 ARG X 217      76.998  91.446  90.668  0.00  0.00            
ATOM   3550 HH21 ARG X 217      77.139  91.788  89.728  0.00  0.00            
ATOM   3551 HH22 ARG X 217      77.279  90.488  90.823  0.00  0.00            
ATOM   3552  C   ARG X 217      73.007  97.418  90.073  0.00  0.00            
ATOM   3553  O   ARG X 217      73.270  98.629  90.013  0.00  0.00            
ATOM   3554  N   GLU X 218      72.334  96.780  89.101  0.00  0.00            
ATOM   3555  H   GLU X 218      72.280  95.772  89.143  0.00  0.00            
ATOM   3556  CA  GLU X 218      71.788  97.463  87.882  0.00  0.00            
ATOM   3557  HA  GLU X 218      72.611  98.029  87.445  0.00  0.00            
ATOM   3558  CB  GLU X 218      71.128  96.607  86.837  0.00  0.00            
ATOM   3559  HB2 GLU X 218      71.807  95.830  86.487  0.00  0.00            
ATOM   3560  HB3 GLU X 218      70.231  96.103  87.199  0.00  0.00            
ATOM   3561  CG  GLU X 218      70.741  97.217  85.559  0.00  0.00            
ATOM   3562  HG2 GLU X 218      70.323  96.378  85.002  0.00  0.00            
ATOM   3563  HG3 GLU X 218      69.937  97.910  85.810  0.00  0.00            
ATOM   3564  CD  GLU X 218      71.915  97.937  84.679  0.00  0.00            
ATOM   3565  OE1 GLU X 218      72.734  98.737  85.225  0.00  0.00            
ATOM   3566  OE2 GLU X 218      71.938  97.839  83.404  0.00  0.00            
ATOM   3567  C   GLU X 218      70.855  98.588  88.385  0.00  0.00            
ATOM   3568  O   GLU X 218      71.049  99.712  87.987  0.00  0.00            
ATOM   3569  N   ASN X 219      69.867  98.267  89.251  0.00  0.00            
ATOM   3570  H   ASN X 219      69.808  97.318  89.591  0.00  0.00            
ATOM   3571  CA  ASN X 219      68.814  99.108  89.801  0.00  0.00            
ATOM   3572  HA  ASN X 219      68.407  99.719  88.995  0.00  0.00            
ATOM   3573  CB  ASN X 219      67.611  98.283  90.382  0.00  0.00            
ATOM   3574  HB2 ASN X 219      68.046  97.603  91.114  0.00  0.00            
ATOM   3575  HB3 ASN X 219      66.963  98.936  90.967  0.00  0.00            
ATOM   3576  CG  ASN X 219      66.772  97.498  89.356  0.00  0.00            
ATOM   3577  OD1 ASN X 219      66.093  98.028  88.524  0.00  0.00            
ATOM   3578  ND2 ASN X 219      66.886  96.259  89.383  0.00  0.00            
ATOM   3579 HD21 ASN X 219      67.534  95.782  89.994  0.00  0.00            
ATOM   3580 HD22 ASN X 219      66.129  95.869  88.839  0.00  0.00            
ATOM   3581  C   ASN X 219      69.287 100.105  90.872  0.00  0.00            
ATOM   3582  O   ASN X 219      68.664 101.202  91.093  0.00  0.00            
ATOM   3583  N   LEU X 220      70.402  99.771  91.459  0.00  0.00            
ATOM   3584  H   LEU X 220      70.674  98.803  91.361  0.00  0.00            
ATOM   3585  CA  LEU X 220      71.097 100.574  92.502  0.00  0.00            
ATOM   3586  HA  LEU X 220      70.297 100.946  93.142  0.00  0.00            
ATOM   3587  CB  LEU X 220      72.038  99.670  93.349  0.00  0.00            
ATOM   3588  HB2 LEU X 220      71.407  98.986  93.916  0.00  0.00            
ATOM   3589  HB3 LEU X 220      72.796  99.237  92.696  0.00  0.00            
ATOM   3590  CG  LEU X 220      72.872 100.487  94.356  0.00  0.00            
ATOM   3591  HG  LEU X 220      73.585 101.109  93.814  0.00  0.00            
ATOM   3592  CD1 LEU X 220      72.039 101.269  95.291  0.00  0.00            
ATOM   3593 HD11 LEU X 220      71.489 102.115  94.879  0.00  0.00            
ATOM   3594 HD12 LEU X 220      71.191 100.677  95.638  0.00  0.00            
ATOM   3595 HD13 LEU X 220      72.535 101.694  96.163  0.00  0.00            
ATOM   3596  CD2 LEU X 220      73.733  99.585  95.262  0.00  0.00            
ATOM   3597 HD21 LEU X 220      74.202  98.858  94.599  0.00  0.00            
ATOM   3598 HD22 LEU X 220      74.510 100.198  95.720  0.00  0.00            
ATOM   3599 HD23 LEU X 220      73.218  98.964  95.995  0.00  0.00            
ATOM   3600  C   LEU X 220      71.872 101.705  91.873  0.00  0.00            
ATOM   3601  O   LEU X 220      71.827 102.759  92.480  0.00  0.00            
ATOM   3602  N   LYS X 221      72.372 101.600  90.619  0.00  0.00            
ATOM   3603  H   LYS X 221      72.505 100.684  90.216  0.00  0.00            
ATOM   3604  CA  LYS X 221      72.885 102.730  89.863  0.00  0.00            
ATOM   3605  HA  LYS X 221      73.697 103.103  90.487  0.00  0.00            
ATOM   3606  CB  LYS X 221      73.569 102.274  88.615  0.00  0.00            
ATOM   3607  HB2 LYS X 221      74.092 101.337  88.802  0.00  0.00            
ATOM   3608  HB3 LYS X 221      72.871 102.033  87.814  0.00  0.00            
ATOM   3609  CG  LYS X 221      74.548 103.275  88.065  0.00  0.00            
ATOM   3610  HG2 LYS X 221      74.008 104.208  87.905  0.00  0.00            
ATOM   3611  HG3 LYS X 221      75.276 103.530  88.834  0.00  0.00            
ATOM   3612  CD  LYS X 221      75.338 102.994  86.755  0.00  0.00            
ATOM   3613  HD2 LYS X 221      76.102 102.218  86.807  0.00  0.00            
ATOM   3614  HD3 LYS X 221      74.562 102.518  86.156  0.00  0.00            
ATOM   3615  CE  LYS X 221      75.857 104.284  86.110  0.00  0.00            
ATOM   3616  HE2 LYS X 221      74.950 104.888  86.154  0.00  0.00            
ATOM   3617  HE3 LYS X 221      76.663 104.585  86.778  0.00  0.00            
ATOM   3618  NZ  LYS X 221      76.432 104.031  84.785  0.00  0.00            
ATOM   3619  HZ1 LYS X 221      76.985 103.187  84.822  0.00  0.00            
ATOM   3620  HZ2 LYS X 221      75.686 103.947  84.109  0.00  0.00            
ATOM   3621  HZ3 LYS X 221      76.848 104.880  84.430  0.00  0.00            
ATOM   3622  C   LYS X 221      71.746 103.792  89.618  0.00  0.00            
ATOM   3623  O   LYS X 221      72.045 104.946  89.888  0.00  0.00            
ATOM   3624  N   LYS X 222      70.569 103.355  89.286  0.00  0.00            
ATOM   3625  H   LYS X 222      70.423 102.382  89.056  0.00  0.00            
ATOM   3626  CA  LYS X 222      69.360 104.179  89.098  0.00  0.00            
ATOM   3627  HA  LYS X 222      69.645 104.992  88.430  0.00  0.00            
ATOM   3628  CB  LYS X 222      68.269 103.418  88.287  0.00  0.00            
ATOM   3629  HB2 LYS X 222      68.790 103.169  87.363  0.00  0.00            
ATOM   3630  HB3 LYS X 222      67.970 102.507  88.806  0.00  0.00            
ATOM   3631  CG  LYS X 222      67.057 104.328  88.038  0.00  0.00            
ATOM   3632  HG2 LYS X 222      66.548 104.382  89.000  0.00  0.00            
ATOM   3633  HG3 LYS X 222      67.326 105.353  87.780  0.00  0.00            
ATOM   3634  CD  LYS X 222      66.048 103.755  86.975  0.00  0.00            
ATOM   3635  HD2 LYS X 222      66.679 103.863  86.093  0.00  0.00            
ATOM   3636  HD3 LYS X 222      65.745 102.761  87.303  0.00  0.00            
ATOM   3637  CE  LYS X 222      64.672 104.503  86.810  0.00  0.00            
ATOM   3638  HE2 LYS X 222      64.067 103.848  86.183  0.00  0.00            
ATOM   3639  HE3 LYS X 222      64.160 104.729  87.745  0.00  0.00            
ATOM   3640  NZ  LYS X 222      64.755 105.781  86.055  0.00  0.00            
ATOM   3641  HZ1 LYS X 222      63.936 106.016  85.511  0.00  0.00            
ATOM   3642  HZ2 LYS X 222      65.127 106.584  86.542  0.00  0.00            
ATOM   3643  HZ3 LYS X 222      65.362 105.655  85.257  0.00  0.00            
ATOM   3644  C   LYS X 222      68.862 104.772  90.452  0.00  0.00            
ATOM   3645  O   LYS X 222      68.656 105.977  90.473  0.00  0.00            
ATOM   3646  N   ILE X 223      68.722 104.073  91.516  0.00  0.00            
ATOM   3647  H   ILE X 223      68.677 103.075  91.370  0.00  0.00            
ATOM   3648  CA  ILE X 223      68.300 104.579  92.838  0.00  0.00            
ATOM   3649  HA  ILE X 223      67.317 105.039  92.740  0.00  0.00            
ATOM   3650  CB  ILE X 223      68.326 103.424  93.854  0.00  0.00            
ATOM   3651  HB  ILE X 223      69.236 102.853  93.666  0.00  0.00            
ATOM   3652  CG2 ILE X 223      68.316 104.037  95.256  0.00  0.00            
ATOM   3653 HG21 ILE X 223      69.358 104.233  95.507  0.00  0.00            
ATOM   3654 HG22 ILE X 223      67.733 104.950  95.386  0.00  0.00            
ATOM   3655 HG23 ILE X 223      67.975 103.257  95.937  0.00  0.00            
ATOM   3656  CG1 ILE X 223      67.093 102.611  93.620  0.00  0.00            
ATOM   3657 HG12 ILE X 223      66.175 103.144  93.869  0.00  0.00            
ATOM   3658 HG13 ILE X 223      66.940 102.386  92.565  0.00  0.00            
ATOM   3659  CD1 ILE X 223      67.063 101.291  94.425  0.00  0.00            
ATOM   3660 HD11 ILE X 223      67.989 100.743  94.249  0.00  0.00            
ATOM   3661 HD12 ILE X 223      66.931 101.348  95.505  0.00  0.00            
ATOM   3662 HD13 ILE X 223      66.225 100.656  94.138  0.00  0.00            
ATOM   3663  C   ILE X 223      69.221 105.727  93.265  0.00  0.00            
ATOM   3664  O   ILE X 223      68.807 106.880  93.464  0.00  0.00            
ATOM   3665  N   GLN X 224      70.527 105.475  93.116  0.00  0.00            
ATOM   3666  H   GLN X 224      70.775 104.496  93.125  0.00  0.00            
ATOM   3667  CA  GLN X 224      71.611 106.414  93.426  0.00  0.00            
ATOM   3668  HA  GLN X 224      71.344 106.851  94.388  0.00  0.00            
ATOM   3669  CB  GLN X 224      72.890 105.593  93.533  0.00  0.00            
ATOM   3670  HB2 GLN X 224      72.613 104.710  94.108  0.00  0.00            
ATOM   3671  HB3 GLN X 224      73.312 105.362  92.555  0.00  0.00            
ATOM   3672  CG  GLN X 224      73.950 106.372  94.379  0.00  0.00            
ATOM   3673  HG2 GLN X 224      74.824 105.737  94.232  0.00  0.00            
ATOM   3674  HG3 GLN X 224      74.255 107.302  93.899  0.00  0.00            
ATOM   3675  CD  GLN X 224      73.666 106.449  95.918  0.00  0.00            
ATOM   3676  OE1 GLN X 224      72.830 105.885  96.505  0.00  0.00            
ATOM   3677  NE2 GLN X 224      74.518 107.107  96.643  0.00  0.00            
ATOM   3678 HE21 GLN X 224      75.261 107.630  96.202  0.00  0.00            
ATOM   3679 HE22 GLN X 224      74.403 107.055  97.645  0.00  0.00            
ATOM   3680  C   GLN X 224      71.731 107.609  92.442  0.00  0.00            
ATOM   3681  O   GLN X 224      72.032 108.756  92.866  0.00  0.00            
ATOM   3682  N   GLU X 225      71.402 107.380  91.123  0.00  0.00            
ATOM   3683  H   GLU X 225      70.985 106.501  90.850  0.00  0.00            
ATOM   3684  CA  GLU X 225      71.213 108.463  90.114  0.00  0.00            
ATOM   3685  HA  GLU X 225      72.080 109.119  90.044  0.00  0.00            
ATOM   3686  CB  GLU X 225      71.005 107.891  88.728  0.00  0.00            
ATOM   3687  HB2 GLU X 225      71.896 107.325  88.457  0.00  0.00            
ATOM   3688  HB3 GLU X 225      70.151 107.219  88.652  0.00  0.00            
ATOM   3689  CG  GLU X 225      70.702 108.876  87.592  0.00  0.00            
ATOM   3690  HG2 GLU X 225      69.918 109.558  87.920  0.00  0.00            
ATOM   3691  HG3 GLU X 225      71.511 109.595  87.465  0.00  0.00            
ATOM   3692  CD  GLU X 225      70.468 108.315  86.199  0.00  0.00            
ATOM   3693  OE1 GLU X 225      69.275 108.140  85.810  0.00  0.00            
ATOM   3694  OE2 GLU X 225      71.445 107.947  85.499  0.00  0.00            
ATOM   3695  C   GLU X 225      70.079 109.424  90.444  0.00  0.00            
ATOM   3696  O   GLU X 225      70.187 110.633  90.266  0.00  0.00            
ATOM   3697  N   LEU X 226      68.953 108.853  90.868  0.00  0.00            
ATOM   3698  H   LEU X 226      68.939 107.846  90.799  0.00  0.00            
ATOM   3699  CA  LEU X 226      67.745 109.494  91.321  0.00  0.00            
ATOM   3700  HA  LEU X 226      67.533 110.297  90.615  0.00  0.00            
ATOM   3701  CB  LEU X 226      66.499 108.490  91.371  0.00  0.00            
ATOM   3702  HB2 LEU X 226      66.791 107.572  91.881  0.00  0.00            
ATOM   3703  HB3 LEU X 226      65.694 108.958  91.937  0.00  0.00            
ATOM   3704  CG  LEU X 226      65.882 108.206  90.027  0.00  0.00            
ATOM   3705  HG  LEU X 226      66.686 107.668  89.524  0.00  0.00            
ATOM   3706  CD1 LEU X 226      64.771 107.111  90.218  0.00  0.00            
ATOM   3707 HD11 LEU X 226      63.893 107.586  90.654  0.00  0.00            
ATOM   3708 HD12 LEU X 226      64.490 106.752  89.227  0.00  0.00            
ATOM   3709 HD13 LEU X 226      65.189 106.280  90.786  0.00  0.00            
ATOM   3710  CD2 LEU X 226      65.222 109.369  89.254  0.00  0.00            
ATOM   3711 HD21 LEU X 226      65.944 109.967  88.698  0.00  0.00            
ATOM   3712 HD22 LEU X 226      64.705 109.004  88.367  0.00  0.00            
ATOM   3713 HD23 LEU X 226      64.571 109.967  89.891  0.00  0.00            
ATOM   3714  C   LEU X 226      67.876 110.204  92.698  0.00  0.00            
ATOM   3715  O   LEU X 226      67.253 111.227  92.828  0.00  0.00            
ATOM   3716  N   GLN X 227      68.701 109.729  93.626  0.00  0.00            
ATOM   3717  H   GLN X 227      68.944 108.749  93.593  0.00  0.00            
ATOM   3718  CA  GLN X 227      69.144 110.460  94.834  0.00  0.00            
ATOM   3719  HA  GLN X 227      68.314 110.797  95.455  0.00  0.00            
ATOM   3720  CB  GLN X 227      69.960 109.469  95.742  0.00  0.00            
ATOM   3721  HB2 GLN X 227      69.391 108.592  96.052  0.00  0.00            
ATOM   3722  HB3 GLN X 227      70.753 109.017  95.146  0.00  0.00            
ATOM   3723  CG  GLN X 227      70.530 110.184  96.980  0.00  0.00            
ATOM   3724  HG2 GLN X 227      71.241 109.491  97.430  0.00  0.00            
ATOM   3725  HG3 GLN X 227      71.131 111.037  96.663  0.00  0.00            
ATOM   3726  CD  GLN X 227      69.606 110.778  98.087  0.00  0.00            
ATOM   3727  OE1 GLN X 227      69.781 111.949  98.390  0.00  0.00            
ATOM   3728  NE2 GLN X 227      68.677 110.077  98.663  0.00  0.00            
ATOM   3729 HE21 GLN X 227      68.468 109.099  98.521  0.00  0.00            
ATOM   3730 HE22 GLN X 227      68.061 110.544  99.313  0.00  0.00            
ATOM   3731  C   GLN X 227      69.984 111.724  94.455  0.00  0.00            
ATOM   3732  O   GLN X 227      69.701 112.815  94.871  0.00  0.00            
ATOM   3733  N   ASN X 228      71.036 111.505  93.659  0.00  0.00            
ATOM   3734  H   ASN X 228      71.217 110.544  93.407  0.00  0.00            
ATOM   3735  CA  ASN X 228      71.726 112.586  92.985  0.00  0.00            
ATOM   3736  HA  ASN X 228      72.179 113.181  93.778  0.00  0.00            
ATOM   3737  CB  ASN X 228      72.927 112.018  92.214  0.00  0.00            
ATOM   3738  HB2 ASN X 228      73.581 111.288  92.690  0.00  0.00            
ATOM   3739  HB3 ASN X 228      72.528 111.428  91.388  0.00  0.00            
ATOM   3740  CG  ASN X 228      73.859 113.029  91.553  0.00  0.00            
ATOM   3741  OD1 ASN X 228      74.754 113.594  92.167  0.00  0.00            
ATOM   3742  ND2 ASN X 228      73.797 113.368  90.317  0.00  0.00            
ATOM   3743 HD21 ASN X 228      73.012 113.059  89.761  0.00  0.00            
ATOM   3744 HD22 ASN X 228      74.461 114.031  89.944  0.00  0.00            
ATOM   3745  C   ASN X 228      70.805 113.570  92.172  0.00  0.00            
ATOM   3746  O   ASN X 228      71.068 114.791  92.219  0.00  0.00            
ATOM   3747  N   GLU X 229      69.750 113.096  91.486  0.00  0.00            
ATOM   3748  H   GLU X 229      69.718 112.104  91.297  0.00  0.00            
ATOM   3749  CA  GLU X 229      68.902 113.975  90.723  0.00  0.00            
ATOM   3750  HA  GLU X 229      69.632 114.452  90.069  0.00  0.00            
ATOM   3751  CB  GLU X 229      67.961 113.065  89.877  0.00  0.00            
ATOM   3752  HB2 GLU X 229      68.580 112.338  89.352  0.00  0.00            
ATOM   3753  HB3 GLU X 229      67.276 112.455  90.465  0.00  0.00            
ATOM   3754  CG  GLU X 229      67.165 113.895  88.879  0.00  0.00            
ATOM   3755  HG2 GLU X 229      66.465 113.221  88.385  0.00  0.00            
ATOM   3756  HG3 GLU X 229      66.639 114.662  89.447  0.00  0.00            
ATOM   3757  CD  GLU X 229      68.171 114.515  87.903  0.00  0.00            
ATOM   3758  OE1 GLU X 229      67.997 115.751  87.606  0.00  0.00            
ATOM   3759  OE2 GLU X 229      69.146 113.905  87.390  0.00  0.00            
ATOM   3760  C   GLU X 229      68.074 114.996  91.576  0.00  0.00            
ATOM   3761  O   GLU X 229      67.981 116.182  91.269  0.00  0.00            
ATOM   3762  N   LYS X 230      67.572 114.525  92.775  0.00  0.00            
ATOM   3763  H   LYS X 230      67.720 113.548  92.985  0.00  0.00            
ATOM   3764  CA  LYS X 230      67.094 115.410  93.821  0.00  0.00            
ATOM   3765  HA  LYS X 230      66.383 116.006  93.249  0.00  0.00            
ATOM   3766  CB  LYS X 230      66.345 114.656  94.919  0.00  0.00            
ATOM   3767  HB2 LYS X 230      65.358 114.422  94.519  0.00  0.00            
ATOM   3768  HB3 LYS X 230      66.838 113.703  95.113  0.00  0.00            
ATOM   3769  CG  LYS X 230      65.984 115.297  96.272  0.00  0.00            
ATOM   3770  HG2 LYS X 230      65.473 116.260  96.264  0.00  0.00            
ATOM   3771  HG3 LYS X 230      65.280 114.595  96.719  0.00  0.00            
ATOM   3772  CD  LYS X 230      67.065 115.429  97.332  0.00  0.00            
ATOM   3773  HD2 LYS X 230      67.685 116.289  97.077  0.00  0.00            
ATOM   3774  HD3 LYS X 230      66.630 115.798  98.261  0.00  0.00            
ATOM   3775  CE  LYS X 230      67.964 114.226  97.541  0.00  0.00            
ATOM   3776  HE2 LYS X 230      67.298 113.444  97.908  0.00  0.00            
ATOM   3777  HE3 LYS X 230      68.479 113.944  96.623  0.00  0.00            
ATOM   3778  NZ  LYS X 230      69.050 114.480  98.541  0.00  0.00            
ATOM   3779  HZ1 LYS X 230      69.463 113.616  98.861  0.00  0.00            
ATOM   3780  HZ2 LYS X 230      69.846 114.939  98.122  0.00  0.00            
ATOM   3781  HZ3 LYS X 230      68.668 114.918  99.367  0.00  0.00            
ATOM   3782  C   LYS X 230      68.190 116.294  94.403  0.00  0.00            
ATOM   3783  O   LYS X 230      67.940 117.493  94.577  0.00  0.00            
ATOM   3784  N   GLU X 231      69.346 115.756  94.724  0.00  0.00            
ATOM   3785  H   GLU X 231      69.581 114.834  94.385  0.00  0.00            
ATOM   3786  CA  GLU X 231      70.439 116.578  95.240  0.00  0.00            
ATOM   3787  HA  GLU X 231      70.190 117.144  96.138  0.00  0.00            
ATOM   3788  CB  GLU X 231      71.683 115.680  95.523  0.00  0.00            
ATOM   3789  HB2 GLU X 231      71.466 114.694  95.934  0.00  0.00            
ATOM   3790  HB3 GLU X 231      72.190 115.441  94.587  0.00  0.00            
ATOM   3791  CG  GLU X 231      72.691 116.344  96.391  0.00  0.00            
ATOM   3792  HG2 GLU X 231      73.683 115.906  96.285  0.00  0.00            
ATOM   3793  HG3 GLU X 231      72.881 117.404  96.223  0.00  0.00            
ATOM   3794  CD  GLU X 231      72.397 116.082  97.892  0.00  0.00            
ATOM   3795  OE1 GLU X 231      73.248 116.273  98.749  0.00  0.00            
ATOM   3796  OE2 GLU X 231      71.193 115.983  98.227  0.00  0.00            
ATOM   3797  C   GLU X 231      70.929 117.722  94.384  0.00  0.00            
ATOM   3798  O   GLU X 231      71.096 118.869  94.940  0.00  0.00            
ATOM   3799  N   THR X 232      70.980 117.498  93.064  0.00  0.00            
ATOM   3800  H   THR X 232      70.914 116.548  92.729  0.00  0.00            
ATOM   3801  CA  THR X 232      71.319 118.545  92.033  0.00  0.00            
ATOM   3802  HA  THR X 232      72.067 119.206  92.473  0.00  0.00            
ATOM   3803  CB  THR X 232      71.889 117.875  90.776  0.00  0.00            
ATOM   3804  HB  THR X 232      72.097 118.676  90.066  0.00  0.00            
ATOM   3805  CG2 THR X 232      73.103 117.022  90.935  0.00  0.00            
ATOM   3806 HG21 THR X 232      73.973 117.674  91.015  0.00  0.00            
ATOM   3807 HG22 THR X 232      73.161 116.483  91.880  0.00  0.00            
ATOM   3808 HG23 THR X 232      73.286 116.356  90.091  0.00  0.00            
ATOM   3809  OG1 THR X 232      70.854 116.934  90.415  0.00  0.00            
ATOM   3810  HG1 THR X 232      71.026 116.122  90.897  0.00  0.00            
ATOM   3811  C   THR X 232      70.217 119.528  91.651  0.00  0.00            
ATOM   3812  O   THR X 232      70.490 120.611  91.144  0.00  0.00            
ATOM   3813  N   LEU X 233      68.937 119.225  92.066  0.00  0.00            
ATOM   3814  H   LEU X 233      68.793 118.257  92.315  0.00  0.00            
ATOM   3815  CA  LEU X 233      67.779 120.104  91.867  0.00  0.00            
ATOM   3816  HA  LEU X 233      68.103 120.818  91.110  0.00  0.00            
ATOM   3817  CB  LEU X 233      66.482 119.348  91.488  0.00  0.00            
ATOM   3818  HB2 LEU X 233      66.751 118.782  90.596  0.00  0.00            
ATOM   3819  HB3 LEU X 233      66.302 118.586  92.245  0.00  0.00            
ATOM   3820  CG  LEU X 233      65.241 120.203  91.216  0.00  0.00            
ATOM   3821  HG  LEU X 233      65.039 120.936  91.996  0.00  0.00            
ATOM   3822  CD1 LEU X 233      65.595 120.862  89.901  0.00  0.00            
ATOM   3823 HD11 LEU X 233      66.446 121.540  89.835  0.00  0.00            
ATOM   3824 HD12 LEU X 233      65.487 120.226  89.023  0.00  0.00            
ATOM   3825 HD13 LEU X 233      64.930 121.714  89.761  0.00  0.00            
ATOM   3826  CD2 LEU X 233      63.993 119.323  90.941  0.00  0.00            
ATOM   3827 HD21 LEU X 233      63.613 118.803  91.821  0.00  0.00            
ATOM   3828 HD22 LEU X 233      63.143 119.906  90.586  0.00  0.00            
ATOM   3829 HD23 LEU X 233      64.165 118.555  90.187  0.00  0.00            
ATOM   3830  C   LEU X 233      67.581 120.930  93.144  0.00  0.00            
ATOM   3831  O   LEU X 233      67.169 122.073  93.096  0.00  0.00            
ATOM   3832  N   ALA X 234      67.808 120.247  94.240  0.00  0.00            
ATOM   3833  H   ALA X 234      68.176 119.307  94.215  0.00  0.00            
ATOM   3834  CA  ALA X 234      67.775 120.886  95.615  0.00  0.00            
ATOM   3835  HA  ALA X 234      66.794 121.319  95.814  0.00  0.00            
ATOM   3836  CB  ALA X 234      67.798 119.803  96.598  0.00  0.00            
ATOM   3837  HB1 ALA X 234      66.927 119.180  96.394  0.00  0.00            
ATOM   3838  HB2 ALA X 234      68.713 119.246  96.397  0.00  0.00            
ATOM   3839  HB3 ALA X 234      67.648 120.227  97.591  0.00  0.00            
ATOM   3840  C   ALA X 234      68.912 121.956  95.894  0.00  0.00            
ATOM   3841  O   ALA X 234      68.646 122.994  96.482  0.00  0.00            
ATOM   3842  N   THR X 235      70.096 121.840  95.348  0.00  0.00            
ATOM   3843  H   THR X 235      70.237 121.010  94.790  0.00  0.00            
ATOM   3844  CA  THR X 235      71.332 122.610  95.645  0.00  0.00            
ATOM   3845  HA  THR X 235      71.080 123.474  96.260  0.00  0.00            
ATOM   3846  CB  THR X 235      72.472 121.802  96.266  0.00  0.00            
ATOM   3847  HB  THR X 235      73.360 122.423  96.381  0.00  0.00            
ATOM   3848  CG2 THR X 235      72.190 121.122  97.586  0.00  0.00            
ATOM   3849 HG21 THR X 235      73.181 120.827  97.929  0.00  0.00            
ATOM   3850 HG22 THR X 235      71.731 121.897  98.201  0.00  0.00            
ATOM   3851 HG23 THR X 235      71.606 120.205  97.506  0.00  0.00            
ATOM   3852  OG1 THR X 235      72.870 120.710  95.490  0.00  0.00            
ATOM   3853  HG1 THR X 235      72.108 120.170  95.267  0.00  0.00            
ATOM   3854  C   THR X 235      71.831 123.267  94.361  0.00  0.00            
ATOM   3855  O   THR X 235      71.572 122.821  93.239  0.00  0.00            
ATOM   3856  N   GLN X 236      72.549 124.400  94.474  0.00  0.00            
ATOM   3857  H   GLN X 236      72.530 124.693  95.440  0.00  0.00            
ATOM   3858  CA  GLN X 236      73.259 125.226  93.452  0.00  0.00            
ATOM   3859  HA  GLN X 236      72.728 125.052  92.516  0.00  0.00            
ATOM   3860  CB  GLN X 236      73.336 126.714  93.853  0.00  0.00            
ATOM   3861  HB2 GLN X 236      73.987 126.882  94.711  0.00  0.00            
ATOM   3862  HB3 GLN X 236      73.835 127.311  93.089  0.00  0.00            
ATOM   3863  CG  GLN X 236      71.947 127.316  93.947  0.00  0.00            
ATOM   3864  HG2 GLN X 236      71.474 127.098  92.990  0.00  0.00            
ATOM   3865  HG3 GLN X 236      71.454 126.840  94.795  0.00  0.00            
ATOM   3866  CD  GLN X 236      71.959 128.878  94.102  0.00  0.00            
ATOM   3867  OE1 GLN X 236      72.860 129.456  94.647  0.00  0.00            
ATOM   3868  NE2 GLN X 236      70.959 129.494  93.500  0.00  0.00            
ATOM   3869 HE21 GLN X 236      70.329 129.021  92.868  0.00  0.00            
ATOM   3870 HE22 GLN X 236      71.159 130.484  93.465  0.00  0.00            
ATOM   3871  C   GLN X 236      74.630 124.576  93.117  0.00  0.00            
ATOM   3872  O   GLN X 236      74.779 123.895  92.077  0.00  0.00            
ATOM   3873  OXT GLN X 236      75.566 124.810  93.862  0.00  0.00            
ATOM   3874  N   ASN X 237      79.510  40.287  91.895  0.00  0.00            
ATOM   3875  H1  ASN X 237      78.891  40.819  91.299  0.00  0.00            
ATOM   3876  H2  ASN X 237      78.978  39.547  92.332  0.00  0.00            
ATOM   3877  H3  ASN X 237      80.283  39.887  91.384  0.00  0.00            
ATOM   3878  CA  ASN X 237      79.956  41.242  92.918  0.00  0.00            
ATOM   3879  HA  ASN X 237      80.290  40.673  93.786  0.00  0.00            
ATOM   3880  CB  ASN X 237      81.194  42.041  92.517  0.00  0.00            
ATOM   3881  HB2 ASN X 237      81.898  41.313  92.113  0.00  0.00            
ATOM   3882  HB3 ASN X 237      80.933  42.857  91.843  0.00  0.00            
ATOM   3883  CG  ASN X 237      81.821  42.546  93.881  0.00  0.00            
ATOM   3884  OD1 ASN X 237      81.240  42.666  94.904  0.00  0.00            
ATOM   3885  ND2 ASN X 237      83.126  42.795  93.776  0.00  0.00            
ATOM   3886 HD21 ASN X 237      83.583  42.694  92.881  0.00  0.00            
ATOM   3887 HD22 ASN X 237      83.646  43.260  94.507  0.00  0.00            
ATOM   3888  C   ASN X 237      78.744  42.111  93.352  0.00  0.00            
ATOM   3889  O   ASN X 237      78.672  43.306  93.082  0.00  0.00            
ATOM   3890  N   GLU X 238      77.827  41.535  94.123  0.00  0.00            
ATOM   3891  H   GLU X 238      77.908  40.545  94.303  0.00  0.00            
ATOM   3892  CA  GLU X 238      76.696  42.228  94.671  0.00  0.00            
ATOM   3893  HA  GLU X 238      76.084  42.627  93.862  0.00  0.00            
ATOM   3894  CB  GLU X 238      75.883  41.278  95.498  0.00  0.00            
ATOM   3895  HB2 GLU X 238      76.512  40.745  96.211  0.00  0.00            
ATOM   3896  HB3 GLU X 238      75.032  41.737  96.001  0.00  0.00            
ATOM   3897  CG  GLU X 238      75.385  40.207  94.527  0.00  0.00            
ATOM   3898  HG2 GLU X 238      74.666  40.603  93.809  0.00  0.00            
ATOM   3899  HG3 GLU X 238      76.146  39.836  93.840  0.00  0.00            
ATOM   3900  CD  GLU X 238      74.829  38.933  95.120  0.00  0.00            
ATOM   3901  OE1 GLU X 238      73.651  38.585  94.791  0.00  0.00            
ATOM   3902  OE2 GLU X 238      75.404  38.483  96.143  0.00  0.00            
ATOM   3903  C   GLU X 238      77.175  43.297  95.703  0.00  0.00            
ATOM   3904  O   GLU X 238      76.665  44.380  95.498  0.00  0.00            
ATOM   3905  N   GLY X 239      78.252  43.118  96.475  0.00  0.00            
ATOM   3906  H   GLY X 239      78.685  42.206  96.500  0.00  0.00            
ATOM   3907  CA  GLY X 239      78.753  44.164  97.314  0.00  0.00            
ATOM   3908  HA2 GLY X 239      77.921  44.541  97.909  0.00  0.00            
ATOM   3909  HA3 GLY X 239      79.617  43.741  97.826  0.00  0.00            
ATOM   3910  C   GLY X 239      79.250  45.420  96.564  0.00  0.00            
ATOM   3911  O   GLY X 239      79.115  46.545  97.102  0.00  0.00            
ATOM   3912  N   GLN X 240      79.889  45.336  95.335  0.00  0.00            
ATOM   3913  H   GLN X 240      80.093  44.392  95.042  0.00  0.00            
ATOM   3914  CA  GLN X 240      80.301  46.472  94.605  0.00  0.00            
ATOM   3915  HA  GLN X 240      80.795  47.202  95.246  0.00  0.00            
ATOM   3916  CB  GLN X 240      81.225  46.096  93.378  0.00  0.00            
ATOM   3917  HB2 GLN X 240      82.057  45.436  93.624  0.00  0.00            
ATOM   3918  HB3 GLN X 240      80.609  45.663  92.591  0.00  0.00            
ATOM   3919  CG  GLN X 240      81.837  47.388  92.785  0.00  0.00            
ATOM   3920  HG2 GLN X 240      81.186  47.936  92.103  0.00  0.00            
ATOM   3921  HG3 GLN X 240      82.024  48.041  93.637  0.00  0.00            
ATOM   3922  CD  GLN X 240      83.151  47.076  92.020  0.00  0.00            
ATOM   3923  OE1 GLN X 240      83.227  46.187  91.178  0.00  0.00            
ATOM   3924  NE2 GLN X 240      84.259  47.801  92.250  0.00  0.00            
ATOM   3925 HE21 GLN X 240      84.138  48.595  92.862  0.00  0.00            
ATOM   3926 HE22 GLN X 240      85.108  47.628  91.731  0.00  0.00            
ATOM   3927  C   GLN X 240      78.964  47.192  94.110  0.00  0.00            
ATOM   3928  O   GLN X 240      78.745  48.333  94.442  0.00  0.00            
ATOM   3929  N   MET X 241      77.984  46.480  93.486  0.00  0.00            
ATOM   3930  H   MET X 241      78.098  45.479  93.412  0.00  0.00            
ATOM   3931  CA  MET X 241      76.652  47.017  93.304  0.00  0.00            
ATOM   3932  HA  MET X 241      76.698  47.816  92.564  0.00  0.00            
ATOM   3933  CB  MET X 241      75.603  46.062  92.712  0.00  0.00            
ATOM   3934  HB2 MET X 241      75.344  45.342  93.489  0.00  0.00            
ATOM   3935  HB3 MET X 241      74.686  46.626  92.548  0.00  0.00            
ATOM   3936  CG  MET X 241      76.067  45.368  91.466  0.00  0.00            
ATOM   3937  HG2 MET X 241      75.749  46.058  90.684  0.00  0.00            
ATOM   3938  HG3 MET X 241      77.140  45.211  91.576  0.00  0.00            
ATOM   3939  SD  MET X 241      75.195  43.761  91.104  0.00  0.00            
ATOM   3940  CE  MET X 241      73.653  44.336  90.473  0.00  0.00            
ATOM   3941  HE1 MET X 241      72.818  43.961  91.064  0.00  0.00            
ATOM   3942  HE2 MET X 241      73.588  45.424  90.463  0.00  0.00            
ATOM   3943  HE3 MET X 241      73.592  43.906  89.473  0.00  0.00            
ATOM   3944  C   MET X 241      75.976  47.717  94.546  0.00  0.00            
ATOM   3945  O   MET X 241      75.430  48.841  94.381  0.00  0.00            
ATOM   3946  N   ARG X 242      76.157  47.207  95.808  0.00  0.00            
ATOM   3947  H   ARG X 242      76.743  46.386  95.874  0.00  0.00            
ATOM   3948  CA  ARG X 242      75.475  47.800  96.927  0.00  0.00            
ATOM   3949  HA  ARG X 242      74.525  48.196  96.569  0.00  0.00            
ATOM   3950  CB  ARG X 242      75.181  46.742  98.021  0.00  0.00            
ATOM   3951  HB2 ARG X 242      76.143  46.360  98.361  0.00  0.00            
ATOM   3952  HB3 ARG X 242      74.751  47.257  98.880  0.00  0.00            
ATOM   3953  CG  ARG X 242      74.183  45.662  97.654  0.00  0.00            
ATOM   3954  HG2 ARG X 242      74.441  45.149  96.727  0.00  0.00            
ATOM   3955  HG3 ARG X 242      74.198  44.846  98.376  0.00  0.00            
ATOM   3956  CD  ARG X 242      72.731  46.189  97.504  0.00  0.00            
ATOM   3957  HD2 ARG X 242      72.746  46.933  96.708  0.00  0.00            
ATOM   3958  HD3 ARG X 242      72.036  45.463  97.083  0.00  0.00            
ATOM   3959  NE  ARG X 242      72.151  46.709  98.740  0.00  0.00            
ATOM   3960  HE  ARG X 242      72.107  47.718  98.747  0.00  0.00            
ATOM   3961  CZ  ARG X 242      71.575  46.049  99.747  0.00  0.00            
ATOM   3962  NH1 ARG X 242      71.337  44.761  99.664  0.00  0.00            
ATOM   3963 HH11 ARG X 242      71.547  44.242  98.823  0.00  0.00            
ATOM   3964 HH12 ARG X 242      70.851  44.328 100.436  0.00  0.00            
ATOM   3965  NH2 ARG X 242      71.296  46.671 100.850  0.00  0.00            
ATOM   3966 HH21 ARG X 242      71.685  47.602 100.869  0.00  0.00            
ATOM   3967 HH22 ARG X 242      70.774  46.146 101.538  0.00  0.00            
ATOM   3968  C   ARG X 242      76.073  49.114  97.418  0.00  0.00            
ATOM   3969  O   ARG X 242      75.388  50.009  97.823  0.00  0.00            
ATOM   3970  N   GLU X 243      77.369  49.327  97.224  0.00  0.00            
ATOM   3971  H   GLU X 243      77.868  48.517  96.882  0.00  0.00            
ATOM   3972  CA  GLU X 243      77.960  50.684  97.355  0.00  0.00            
ATOM   3973  HA  GLU X 243      77.648  51.055  98.331  0.00  0.00            
ATOM   3974  CB  GLU X 243      79.523  50.542  97.405  0.00  0.00            
ATOM   3975  HB2 GLU X 243      79.926  50.036  96.527  0.00  0.00            
ATOM   3976  HB3 GLU X 243      79.942  51.540  97.534  0.00  0.00            
ATOM   3977  CG  GLU X 243      80.076  49.867  98.587  0.00  0.00            
ATOM   3978  HG2 GLU X 243      79.666  48.858  98.620  0.00  0.00            
ATOM   3979  HG3 GLU X 243      81.129  49.713  98.350  0.00  0.00            
ATOM   3980  CD  GLU X 243      79.930  50.547  99.924  0.00  0.00            
ATOM   3981  OE1 GLU X 243      79.832  49.813 100.995  0.00  0.00            
ATOM   3982  OE2 GLU X 243      79.823  51.779 100.016  0.00  0.00            
ATOM   3983  C   GLU X 243      77.622  51.762  96.400  0.00  0.00            
ATOM   3984  O   GLU X 243      77.543  52.930  96.831  0.00  0.00            
ATOM   3985  N   LEU X 244      77.329  51.374  95.164  0.00  0.00            
ATOM   3986  H   LEU X 244      77.515  50.403  94.958  0.00  0.00            
ATOM   3987  CA  LEU X 244      76.791  52.166  94.059  0.00  0.00            
ATOM   3988  HA  LEU X 244      77.331  53.112  94.028  0.00  0.00            
ATOM   3989  CB  LEU X 244      76.981  51.432  92.738  0.00  0.00            
ATOM   3990  HB2 LEU X 244      76.528  50.450  92.883  0.00  0.00            
ATOM   3991  HB3 LEU X 244      76.412  52.010  92.010  0.00  0.00            
ATOM   3992  CG  LEU X 244      78.418  51.233  92.219  0.00  0.00            
ATOM   3993  HG  LEU X 244      79.067  50.847  93.006  0.00  0.00            
ATOM   3994  CD1 LEU X 244      78.339  50.148  91.165  0.00  0.00            
ATOM   3995 HD11 LEU X 244      77.892  49.329  91.728  0.00  0.00            
ATOM   3996 HD12 LEU X 244      77.598  50.383  90.401  0.00  0.00            
ATOM   3997 HD13 LEU X 244      79.347  49.920  90.821  0.00  0.00            
ATOM   3998  CD2 LEU X 244      79.140  52.425  91.578  0.00  0.00            
ATOM   3999 HD21 LEU X 244      80.174  52.158  91.360  0.00  0.00            
ATOM   4000 HD22 LEU X 244      78.655  52.720  90.647  0.00  0.00            
ATOM   4001 HD23 LEU X 244      79.159  53.292  92.239  0.00  0.00            
ATOM   4002  C   LEU X 244      75.292  52.541  94.306  0.00  0.00            
ATOM   4003  O   LEU X 244      74.999  53.718  94.263  0.00  0.00            
ATOM   4004  N   GLN X 245      74.434  51.607  94.743  0.00  0.00            
ATOM   4005  H   GLN X 245      74.703  50.646  94.590  0.00  0.00            
ATOM   4006  CA  GLN X 245      73.075  51.903  95.264  0.00  0.00            
ATOM   4007  HA  GLN X 245      72.592  52.447  94.452  0.00  0.00            
ATOM   4008  CB  GLN X 245      72.281  50.595  95.357  0.00  0.00            
ATOM   4009  HB2 GLN X 245      72.734  49.912  96.075  0.00  0.00            
ATOM   4010  HB3 GLN X 245      71.354  50.870  95.859  0.00  0.00            
ATOM   4011  CG  GLN X 245      72.214  49.831  93.996  0.00  0.00            
ATOM   4012  HG2 GLN X 245      71.925  50.495  93.181  0.00  0.00            
ATOM   4013  HG3 GLN X 245      73.180  49.387  93.757  0.00  0.00            
ATOM   4014  CD  GLN X 245      71.251  48.693  94.197  0.00  0.00            
ATOM   4015  OE1 GLN X 245      71.610  47.530  94.090  0.00  0.00            
ATOM   4016  NE2 GLN X 245      70.023  48.951  94.528  0.00  0.00            
ATOM   4017 HE21 GLN X 245      69.790  49.933  94.566  0.00  0.00            
ATOM   4018 HE22 GLN X 245      69.466  48.204  94.917  0.00  0.00            
ATOM   4019  C   GLN X 245      73.038  52.710  96.550  0.00  0.00            
ATOM   4020  O   GLN X 245      72.123  53.512  96.623  0.00  0.00            
ATOM   4021  N   ASP X 246      74.010  52.573  97.464  0.00  0.00            
ATOM   4022  H   ASP X 246      74.728  51.883  97.296  0.00  0.00            
ATOM   4023  CA  ASP X 246      74.049  53.449  98.677  0.00  0.00            
ATOM   4024  HA  ASP X 246      73.114  53.507  99.233  0.00  0.00            
ATOM   4025  CB  ASP X 246      75.147  53.048  99.655  0.00  0.00            
ATOM   4026  HB2 ASP X 246      76.027  52.819  99.054  0.00  0.00            
ATOM   4027  HB3 ASP X 246      75.288  53.891 100.332  0.00  0.00            
ATOM   4028  CG  ASP X 246      74.798  51.860 100.552  0.00  0.00            
ATOM   4029  OD1 ASP X 246      73.623  51.397 100.632  0.00  0.00            
ATOM   4030  OD2 ASP X 246      75.680  51.388 101.333  0.00  0.00            
ATOM   4031  C   ASP X 246      74.339  54.852  98.115  0.00  0.00            
ATOM   4032  O   ASP X 246      73.673  55.818  98.545  0.00  0.00            
ATOM   4033  N   GLN X 247      75.393  54.954  97.296  0.00  0.00            
ATOM   4034  H   GLN X 247      76.028  54.201  97.073  0.00  0.00            
ATOM   4035  CA  GLN X 247      75.654  56.282  96.712  0.00  0.00            
ATOM   4036  HA  GLN X 247      75.960  57.012  97.461  0.00  0.00            
ATOM   4037  CB  GLN X 247      76.776  56.109  95.638  0.00  0.00            
ATOM   4038  HB2 GLN X 247      76.825  55.079  95.284  0.00  0.00            
ATOM   4039  HB3 GLN X 247      76.567  56.706  94.751  0.00  0.00            
ATOM   4040  CG  GLN X 247      78.159  56.397  96.163  0.00  0.00            
ATOM   4041  HG2 GLN X 247      78.266  57.458  96.388  0.00  0.00            
ATOM   4042  HG3 GLN X 247      78.299  55.915  97.130  0.00  0.00            
ATOM   4043  CD  GLN X 247      79.272  55.931  95.362  0.00  0.00            
ATOM   4044  OE1 GLN X 247      80.052  56.709  94.811  0.00  0.00            
ATOM   4045  NE2 GLN X 247      79.554  54.651  95.341  0.00  0.00            
ATOM   4046 HE21 GLN X 247      79.012  53.988  95.876  0.00  0.00            
ATOM   4047 HE22 GLN X 247      80.296  54.329  94.735  0.00  0.00            
ATOM   4048  C   GLN X 247      74.496  56.923  95.963  0.00  0.00            
ATOM   4049  O   GLN X 247      74.142  58.080  96.254  0.00  0.00            
ATOM   4050  N   LEU X 248      73.862  56.175  95.094  0.00  0.00            
ATOM   4051  H   LEU X 248      74.221  55.257  94.875  0.00  0.00            
ATOM   4052  CA  LEU X 248      72.512  56.603  94.546  0.00  0.00            
ATOM   4053  HA  LEU X 248      72.585  57.509  93.944  0.00  0.00            
ATOM   4054  CB  LEU X 248      72.164  55.481  93.594  0.00  0.00            
ATOM   4055  HB2 LEU X 248      72.873  55.522  92.767  0.00  0.00            
ATOM   4056  HB3 LEU X 248      72.180  54.564  94.181  0.00  0.00            
ATOM   4057  CG  LEU X 248      70.766  55.541  92.950  0.00  0.00            
ATOM   4058  HG  LEU X 248      70.011  55.552  93.736  0.00  0.00            
ATOM   4059  CD1 LEU X 248      70.548  56.729  91.991  0.00  0.00            
ATOM   4060 HD11 LEU X 248      69.489  56.900  91.798  0.00  0.00            
ATOM   4061 HD12 LEU X 248      70.947  57.627  92.462  0.00  0.00            
ATOM   4062 HD13 LEU X 248      71.053  56.548  91.043  0.00  0.00            
ATOM   4063  CD2 LEU X 248      70.399  54.285  92.223  0.00  0.00            
ATOM   4064 HD21 LEU X 248      71.151  54.199  91.439  0.00  0.00            
ATOM   4065 HD22 LEU X 248      70.447  53.382  92.832  0.00  0.00            
ATOM   4066 HD23 LEU X 248      69.436  54.404  91.727  0.00  0.00            
ATOM   4067  C   LEU X 248      71.452  56.982  95.527  0.00  0.00            
ATOM   4068  O   LEU X 248      70.733  57.972  95.320  0.00  0.00            
ATOM   4069  N   GLU X 249      71.435  56.419  96.726  0.00  0.00            
ATOM   4070  H   GLU X 249      72.031  55.619  96.890  0.00  0.00            
ATOM   4071  CA  GLU X 249      70.464  56.649  97.790  0.00  0.00            
ATOM   4072  HA  GLU X 249      69.528  56.502  97.250  0.00  0.00            
ATOM   4073  CB  GLU X 249      70.554  55.601  98.962  0.00  0.00            
ATOM   4074  HB2 GLU X 249      70.684  54.601  98.547  0.00  0.00            
ATOM   4075  HB3 GLU X 249      71.408  55.842  99.595  0.00  0.00            
ATOM   4076  CG  GLU X 249      69.239  55.425  99.688  0.00  0.00            
ATOM   4077  HG2 GLU X 249      69.488  54.718 100.479  0.00  0.00            
ATOM   4078  HG3 GLU X 249      68.855  56.284 100.237  0.00  0.00            
ATOM   4079  CD  GLU X 249      68.164  54.772  98.802  0.00  0.00            
ATOM   4080  OE1 GLU X 249      68.211  54.610  97.547  0.00  0.00            
ATOM   4081  OE2 GLU X 249      67.164  54.291  99.388  0.00  0.00            
ATOM   4082  C   GLU X 249      70.553  58.062  98.371  0.00  0.00            
ATOM   4083  O   GLU X 249      69.742  58.397  99.210  0.00  0.00            
ATOM   4084  N   ALA X 250      71.598  58.832  98.026  0.00  0.00            
ATOM   4085  H   ALA X 250      72.226  58.436  97.341  0.00  0.00            
ATOM   4086  CA  ALA X 250      71.736  60.239  98.537  0.00  0.00            
ATOM   4087  HA  ALA X 250      70.810  60.516  99.041  0.00  0.00            
ATOM   4088  CB  ALA X 250      72.880  60.196  99.575  0.00  0.00            
ATOM   4089  HB1 ALA X 250      73.829  60.295  99.048  0.00  0.00            
ATOM   4090  HB2 ALA X 250      72.796  61.095 100.185  0.00  0.00            
ATOM   4091  HB3 ALA X 250      72.913  59.332 100.239  0.00  0.00            
ATOM   4092  C   ALA X 250      71.920  61.253  97.413  0.00  0.00            
ATOM   4093  O   ALA X 250      71.285  62.345  97.514  0.00  0.00            
ATOM   4094  N   GLU X 251      72.706  60.954  96.379  0.00  0.00            
ATOM   4095  H   GLU X 251      73.202  60.075  96.406  0.00  0.00            
ATOM   4096  CA  GLU X 251      72.853  61.883  95.236  0.00  0.00            
ATOM   4097  HA  GLU X 251      73.311  62.772  95.669  0.00  0.00            
ATOM   4098  CB  GLU X 251      73.955  61.259  94.253  0.00  0.00            
ATOM   4099  HB2 GLU X 251      74.824  60.987  94.851  0.00  0.00            
ATOM   4100  HB3 GLU X 251      73.612  60.337  93.785  0.00  0.00            
ATOM   4101  CG  GLU X 251      74.487  62.301  93.272  0.00  0.00            
ATOM   4102  HG2 GLU X 251      74.848  61.724  92.421  0.00  0.00            
ATOM   4103  HG3 GLU X 251      73.713  62.963  92.883  0.00  0.00            
ATOM   4104  CD  GLU X 251      75.667  63.022  93.941  0.00  0.00            
ATOM   4105  OE1 GLU X 251      76.747  63.036  93.329  0.00  0.00            
ATOM   4106  OE2 GLU X 251      75.634  63.444  95.093  0.00  0.00            
ATOM   4107  C   GLU X 251      71.518  62.120  94.483  0.00  0.00            
ATOM   4108  O   GLU X 251      71.340  63.208  93.853  0.00  0.00            
ATOM   4109  N   GLN X 252      70.585  61.135  94.388  0.00  0.00            
ATOM   4110  H   GLN X 252      70.689  60.306  94.955  0.00  0.00            
ATOM   4111  CA  GLN X 252      69.189  61.456  93.789  0.00  0.00            
ATOM   4112  HA  GLN X 252      69.244  61.926  92.807  0.00  0.00            
ATOM   4113  CB  GLN X 252      68.460  60.121  93.755  0.00  0.00            
ATOM   4114  HB2 GLN X 252      67.673  60.170  93.003  0.00  0.00            
ATOM   4115  HB3 GLN X 252      69.141  59.319  93.472  0.00  0.00            
ATOM   4116  CG  GLN X 252      67.808  59.626  95.093  0.00  0.00            
ATOM   4117  HG2 GLN X 252      68.550  59.807  95.871  0.00  0.00            
ATOM   4118  HG3 GLN X 252      66.957  60.280  95.284  0.00  0.00            
ATOM   4119  CD  GLN X 252      67.547  58.146  95.195  0.00  0.00            
ATOM   4120  OE1 GLN X 252      67.531  57.449  94.237  0.00  0.00            
ATOM   4121  NE2 GLN X 252      67.245  57.564  96.392  0.00  0.00            
ATOM   4122 HE21 GLN X 252      67.288  58.057  97.272  0.00  0.00            
ATOM   4123 HE22 GLN X 252      67.292  56.559  96.480  0.00  0.00            
ATOM   4124  C   GLN X 252      68.495  62.506  94.639  0.00  0.00            
ATOM   4125  O   GLN X 252      67.736  63.296  94.086  0.00  0.00            
ATOM   4126  N   TYR X 253      68.692  62.545  95.956  0.00  0.00            
ATOM   4127  H   TYR X 253      69.457  62.003  96.332  0.00  0.00            
ATOM   4128  CA  TYR X 253      68.184  63.694  96.752  0.00  0.00            
ATOM   4129  HA  TYR X 253      67.170  63.907  96.412  0.00  0.00            
ATOM   4130  CB  TYR X 253      68.087  63.262  98.218  0.00  0.00            
ATOM   4131  HB2 TYR X 253      69.099  63.247  98.620  0.00  0.00            
ATOM   4132  HB3 TYR X 253      67.609  64.038  98.817  0.00  0.00            
ATOM   4133  CG  TYR X 253      67.383  61.948  98.582  0.00  0.00            
ATOM   4134  CD1 TYR X 253      66.472  61.297  97.744  0.00  0.00            
ATOM   4135  HD1 TYR X 253      66.187  61.818  96.842  0.00  0.00            
ATOM   4136  CE1 TYR X 253      65.991  59.994  98.047  0.00  0.00            
ATOM   4137  HE1 TYR X 253      65.174  59.652  97.428  0.00  0.00            
ATOM   4138  CZ  TYR X 253      66.476  59.298  99.128  0.00  0.00            
ATOM   4139  OH  TYR X 253      66.000  57.997  99.253  0.00  0.00            
ATOM   4140  HH  TYR X 253      65.964  57.680 100.159  0.00  0.00            
ATOM   4141  CE2 TYR X 253      67.442  59.839  99.958  0.00  0.00            
ATOM   4142  HE2 TYR X 253      67.729  59.331 100.867  0.00  0.00            
ATOM   4143  CD2 TYR X 253      67.838  61.191  99.726  0.00  0.00            
ATOM   4144  HD2 TYR X 253      68.589  61.697 100.314  0.00  0.00            
ATOM   4145  C   TYR X 253      69.049  64.953  96.530  0.00  0.00            
ATOM   4146  O   TYR X 253      68.424  66.017  96.608  0.00  0.00            
ATOM   4147  N   PHE X 254      70.334  64.947  96.240  0.00  0.00            
ATOM   4148  H   PHE X 254      70.763  64.068  96.490  0.00  0.00            
ATOM   4149  CA  PHE X 254      71.066  66.165  95.918  0.00  0.00            
ATOM   4150  HA  PHE X 254      70.837  66.932  96.658  0.00  0.00            
ATOM   4151  CB  PHE X 254      72.609  65.853  96.072  0.00  0.00            
ATOM   4152  HB2 PHE X 254      72.854  64.953  95.507  0.00  0.00            
ATOM   4153  HB3 PHE X 254      73.108  66.616  95.474  0.00  0.00            
ATOM   4154  CG  PHE X 254      73.181  65.852  97.502  0.00  0.00            
ATOM   4155  CD1 PHE X 254      73.474  64.666  98.245  0.00  0.00            
ATOM   4156  HD1 PHE X 254      73.286  63.732  97.736  0.00  0.00            
ATOM   4157  CE1 PHE X 254      73.886  64.731  99.576  0.00  0.00            
ATOM   4158  HE1 PHE X 254      74.100  63.811 100.099  0.00  0.00            
ATOM   4159  CZ  PHE X 254      74.057  66.029 100.142  0.00  0.00            
ATOM   4160  HZ  PHE X 254      74.484  66.070 101.133  0.00  0.00            
ATOM   4161  CE2 PHE X 254      73.848  67.173  99.406  0.00  0.00            
ATOM   4162  HE2 PHE X 254      74.042  68.110  99.907  0.00  0.00            
ATOM   4163  CD2 PHE X 254      73.404  67.117  98.060  0.00  0.00            
ATOM   4164  HD2 PHE X 254      73.026  68.000  97.566  0.00  0.00            
ATOM   4165  C   PHE X 254      70.740  66.828  94.652  0.00  0.00            
ATOM   4166  O   PHE X 254      70.453  68.063  94.598  0.00  0.00            
ATOM   4167  N   SER X 255      70.585  65.998  93.621  0.00  0.00            
ATOM   4168  H   SER X 255      70.819  65.032  93.800  0.00  0.00            
ATOM   4169  CA  SER X 255      70.154  66.395  92.248  0.00  0.00            
ATOM   4170  HA  SER X 255      70.913  67.005  91.758  0.00  0.00            
ATOM   4171  CB  SER X 255      69.971  65.155  91.364  0.00  0.00            
ATOM   4172  HB2 SER X 255      70.917  64.709  91.061  0.00  0.00            
ATOM   4173  HB3 SER X 255      69.517  64.425  92.035  0.00  0.00            
ATOM   4174  OG  SER X 255      69.107  65.307  90.238  0.00  0.00            
ATOM   4175  HG  SER X 255      68.792  64.423  90.035  0.00  0.00            
ATOM   4176  C   SER X 255      68.763  67.081  92.434  0.00  0.00            
ATOM   4177  O   SER X 255      68.601  68.259  92.025  0.00  0.00            
ATOM   4178  N   THR X 256      67.868  66.458  93.144  0.00  0.00            
ATOM   4179  H   THR X 256      68.048  65.510  93.443  0.00  0.00            
ATOM   4180  CA  THR X 256      66.549  67.096  93.412  0.00  0.00            
ATOM   4181  HA  THR X 256      66.023  67.420  92.514  0.00  0.00            
ATOM   4182  CB  THR X 256      65.607  66.133  94.090  0.00  0.00            
ATOM   4183  HB  THR X 256      66.031  65.680  94.986  0.00  0.00            
ATOM   4184  CG2 THR X 256      64.320  66.853  94.436  0.00  0.00            
ATOM   4185 HG21 THR X 256      63.934  67.208  93.481  0.00  0.00            
ATOM   4186 HG22 THR X 256      63.578  66.109  94.725  0.00  0.00            
ATOM   4187 HG23 THR X 256      64.320  67.566  95.261  0.00  0.00            
ATOM   4188  OG1 THR X 256      65.314  65.123  93.228  0.00  0.00            
ATOM   4189  HG1 THR X 256      65.971  64.443  93.391  0.00  0.00            
ATOM   4190  C   THR X 256      66.647  68.369  94.282  0.00  0.00            
ATOM   4191  O   THR X 256      65.920  69.348  94.080  0.00  0.00            
ATOM   4192  N   LEU X 257      67.536  68.433  95.225  0.00  0.00            
ATOM   4193  H   LEU X 257      68.164  67.644  95.271  0.00  0.00            
ATOM   4194  CA  LEU X 257      67.854  69.604  96.084  0.00  0.00            
ATOM   4195  HA  LEU X 257      66.981  69.991  96.611  0.00  0.00            
ATOM   4196  CB  LEU X 257      68.965  69.365  97.032  0.00  0.00            
ATOM   4197  HB2 LEU X 257      68.874  68.360  97.444  0.00  0.00            
ATOM   4198  HB3 LEU X 257      69.906  69.497  96.498  0.00  0.00            
ATOM   4199  CG  LEU X 257      69.057  70.390  98.245  0.00  0.00            
ATOM   4200  HG  LEU X 257      69.347  71.300  97.720  0.00  0.00            
ATOM   4201  CD1 LEU X 257      67.704  70.560  98.970  0.00  0.00            
ATOM   4202 HD11 LEU X 257      66.983  71.087  98.346  0.00  0.00            
ATOM   4203 HD12 LEU X 257      67.161  69.615  98.947  0.00  0.00            
ATOM   4204 HD13 LEU X 257      67.840  70.811 100.022  0.00  0.00            
ATOM   4205  CD2 LEU X 257      70.114  69.896  99.238  0.00  0.00            
ATOM   4206 HD21 LEU X 257      71.040  69.552  98.778  0.00  0.00            
ATOM   4207 HD22 LEU X 257      70.231  70.650 100.017  0.00  0.00            
ATOM   4208 HD23 LEU X 257      69.777  69.058  99.847  0.00  0.00            
ATOM   4209  C   LEU X 257      68.216  70.845  95.206  0.00  0.00            
ATOM   4210  O   LEU X 257      67.518  71.827  95.214  0.00  0.00            
ATOM   4211  N   TYR X 258      69.224  70.804  94.372  0.00  0.00            
ATOM   4212  H   TYR X 258      69.944  70.104  94.486  0.00  0.00            
ATOM   4213  CA  TYR X 258      69.535  71.930  93.498  0.00  0.00            
ATOM   4214  HA  TYR X 258      69.631  72.832  94.102  0.00  0.00            
ATOM   4215  CB  TYR X 258      70.804  71.667  92.690  0.00  0.00            
ATOM   4216  HB2 TYR X 258      70.558  70.934  91.922  0.00  0.00            
ATOM   4217  HB3 TYR X 258      71.062  72.616  92.219  0.00  0.00            
ATOM   4218  CG  TYR X 258      72.023  71.331  93.536  0.00  0.00            
ATOM   4219  CD1 TYR X 258      72.366  72.301  94.509  0.00  0.00            
ATOM   4220  HD1 TYR X 258      71.865  73.251  94.623  0.00  0.00            
ATOM   4221  CE1 TYR X 258      73.336  71.998  95.496  0.00  0.00            
ATOM   4222  HE1 TYR X 258      73.541  72.705  96.287  0.00  0.00            
ATOM   4223  CZ  TYR X 258      74.058  70.776  95.409  0.00  0.00            
ATOM   4224  OH  TYR X 258      75.030  70.558  96.326  0.00  0.00            
ATOM   4225  HH  TYR X 258      74.978  70.972  97.191  0.00  0.00            
ATOM   4226  CE2 TYR X 258      73.737  69.877  94.425  0.00  0.00            
ATOM   4227  HE2 TYR X 258      74.202  68.902  94.431  0.00  0.00            
ATOM   4228  CD2 TYR X 258      72.679  70.042  93.584  0.00  0.00            
ATOM   4229  HD2 TYR X 258      72.506  69.243  92.877  0.00  0.00            
ATOM   4230  C   TYR X 258      68.370  72.208  92.590  0.00  0.00            
ATOM   4231  O   TYR X 258      68.076  73.365  92.203  0.00  0.00            
ATOM   4232  N   LYS X 259      67.689  71.150  92.110  0.00  0.00            
ATOM   4233  H   LYS X 259      67.898  70.232  92.475  0.00  0.00            
ATOM   4234  CA  LYS X 259      66.561  71.289  91.150  0.00  0.00            
ATOM   4235  HA  LYS X 259      66.824  71.839  90.247  0.00  0.00            
ATOM   4236  CB  LYS X 259      66.151  69.949  90.613  0.00  0.00            
ATOM   4237  HB2 LYS X 259      66.954  69.584  89.973  0.00  0.00            
ATOM   4238  HB3 LYS X 259      66.202  69.279  91.472  0.00  0.00            
ATOM   4239  CG  LYS X 259      64.792  69.948  89.894  0.00  0.00            
ATOM   4240  HG2 LYS X 259      64.010  69.808  90.640  0.00  0.00            
ATOM   4241  HG3 LYS X 259      64.783  70.904  89.371  0.00  0.00            
ATOM   4242  CD  LYS X 259      64.460  68.888  88.788  0.00  0.00            
ATOM   4243  HD2 LYS X 259      63.410  69.029  88.532  0.00  0.00            
ATOM   4244  HD3 LYS X 259      65.203  69.154  88.036  0.00  0.00            
ATOM   4245  CE  LYS X 259      64.750  67.481  89.279  0.00  0.00            
ATOM   4246  HE2 LYS X 259      65.817  67.373  89.478  0.00  0.00            
ATOM   4247  HE3 LYS X 259      64.366  67.426  90.298  0.00  0.00            
ATOM   4248  NZ  LYS X 259      64.161  66.448  88.443  0.00  0.00            
ATOM   4249  HZ1 LYS X 259      63.166  66.605  88.370  0.00  0.00            
ATOM   4250  HZ2 LYS X 259      64.534  66.580  87.514  0.00  0.00            
ATOM   4251  HZ3 LYS X 259      64.313  65.517  88.805  0.00  0.00            
ATOM   4252  C   LYS X 259      65.430  72.054  91.772  0.00  0.00            
ATOM   4253  O   LYS X 259      64.865  72.954  91.113  0.00  0.00            
ATOM   4254  N   THR X 260      65.031  71.734  93.013  0.00  0.00            
ATOM   4255  H   THR X 260      65.576  71.037  93.499  0.00  0.00            
ATOM   4256  CA  THR X 260      63.939  72.412  93.783  0.00  0.00            
ATOM   4257  HA  THR X 260      63.113  72.572  93.091  0.00  0.00            
ATOM   4258  CB  THR X 260      63.381  71.562  94.931  0.00  0.00            
ATOM   4259  HB  THR X 260      62.785  72.200  95.583  0.00  0.00            
ATOM   4260  CG2 THR X 260      62.745  70.283  94.422  0.00  0.00            
ATOM   4261 HG21 THR X 260      61.946  70.584  93.745  0.00  0.00            
ATOM   4262 HG22 THR X 260      63.424  69.562  93.967  0.00  0.00            
ATOM   4263 HG23 THR X 260      62.242  69.822  95.272  0.00  0.00            
ATOM   4264  OG1 THR X 260      64.454  71.158  95.696  0.00  0.00            
ATOM   4265  HG1 THR X 260      65.064  70.609  95.196  0.00  0.00            
ATOM   4266  C   THR X 260      64.375  73.790  94.314  0.00  0.00            
ATOM   4267  O   THR X 260      63.580  74.689  94.285  0.00  0.00            
ATOM   4268  N   GLN X 261      65.654  74.100  94.547  0.00  0.00            
ATOM   4269  H   GLN X 261      66.296  73.329  94.428  0.00  0.00            
ATOM   4270  CA  GLN X 261      66.158  75.411  94.927  0.00  0.00            
ATOM   4271  HA  GLN X 261      65.481  75.824  95.675  0.00  0.00            
ATOM   4272  CB  GLN X 261      67.548  75.374  95.619  0.00  0.00            
ATOM   4273  HB2 GLN X 261      68.129  74.774  94.919  0.00  0.00            
ATOM   4274  HB3 GLN X 261      67.889  76.407  95.690  0.00  0.00            
ATOM   4275  CG  GLN X 261      67.370  74.628  96.915  0.00  0.00            
ATOM   4276  HG2 GLN X 261      66.627  75.281  97.372  0.00  0.00            
ATOM   4277  HG3 GLN X 261      67.018  73.601  96.824  0.00  0.00            
ATOM   4278  CD  GLN X 261      68.602  74.580  97.681  0.00  0.00            
ATOM   4279  OE1 GLN X 261      69.566  75.262  97.345  0.00  0.00            
ATOM   4280  NE2 GLN X 261      68.666  73.899  98.778  0.00  0.00            
ATOM   4281 HE21 GLN X 261      67.847  73.461  99.175  0.00  0.00            
ATOM   4282 HE22 GLN X 261      69.526  73.957  99.305  0.00  0.00            
ATOM   4283  C   GLN X 261      66.244  76.343  93.739  0.00  0.00            
ATOM   4284  O   GLN X 261      65.910  77.486  93.950  0.00  0.00            
ATOM   4285  N   VAL X 262      66.506  75.751  92.533  0.00  0.00            
ATOM   4286  H   VAL X 262      66.868  74.816  92.408  0.00  0.00            
ATOM   4287  CA  VAL X 262      66.571  76.627  91.335  0.00  0.00            
ATOM   4288  HA  VAL X 262      67.153  77.503  91.623  0.00  0.00            
ATOM   4289  CB  VAL X 262      67.323  75.901  90.143  0.00  0.00            
ATOM   4290  HB  VAL X 262      68.064  75.224  90.566  0.00  0.00            
ATOM   4291  CG1 VAL X 262      66.488  75.131  89.097  0.00  0.00            
ATOM   4292 HG11 VAL X 262      66.280  74.137  89.493  0.00  0.00            
ATOM   4293 HG12 VAL X 262      65.490  75.466  88.813  0.00  0.00            
ATOM   4294 HG13 VAL X 262      67.087  75.028  88.192  0.00  0.00            
ATOM   4295  CG2 VAL X 262      68.190  77.036  89.502  0.00  0.00            
ATOM   4296 HG21 VAL X 262      67.632  77.903  89.149  0.00  0.00            
ATOM   4297 HG22 VAL X 262      69.025  77.262  90.165  0.00  0.00            
ATOM   4298 HG23 VAL X 262      68.770  76.628  88.674  0.00  0.00            
ATOM   4299  C   VAL X 262      65.216  77.071  90.832  0.00  0.00            
ATOM   4300  O   VAL X 262      65.088  78.205  90.474  0.00  0.00            
ATOM   4301  N   LYS X 263      64.223  76.212  91.004  0.00  0.00            
ATOM   4302  H   LYS X 263      64.448  75.234  91.121  0.00  0.00            
ATOM   4303  CA  LYS X 263      62.836  76.613  90.987  0.00  0.00            
ATOM   4304  HA  LYS X 263      62.607  76.916  89.965  0.00  0.00            
ATOM   4305  CB  LYS X 263      62.033  75.339  91.232  0.00  0.00            
ATOM   4306  HB2 LYS X 263      62.286  74.619  90.454  0.00  0.00            
ATOM   4307  HB3 LYS X 263      62.190  74.957  92.240  0.00  0.00            
ATOM   4308  CG  LYS X 263      60.538  75.543  91.006  0.00  0.00            
ATOM   4309  HG2 LYS X 263      60.127  76.275  91.702  0.00  0.00            
ATOM   4310  HG3 LYS X 263      60.316  75.969  90.028  0.00  0.00            
ATOM   4311  CD  LYS X 263      59.704  74.269  90.928  0.00  0.00            
ATOM   4312  HD2 LYS X 263      58.641  74.364  90.706  0.00  0.00            
ATOM   4313  HD3 LYS X 263      60.105  73.659  90.118  0.00  0.00            
ATOM   4314  CE  LYS X 263      59.569  73.542  92.343  0.00  0.00            
ATOM   4315  HE2 LYS X 263      60.465  73.606  92.960  0.00  0.00            
ATOM   4316  HE3 LYS X 263      58.760  74.023  92.894  0.00  0.00            
ATOM   4317  NZ  LYS X 263      59.238  72.122  92.065  0.00  0.00            
ATOM   4318  HZ1 LYS X 263      58.439  71.986  91.463  0.00  0.00            
ATOM   4319  HZ2 LYS X 263      59.978  71.632  91.583  0.00  0.00            
ATOM   4320  HZ3 LYS X 263      59.064  71.592  92.907  0.00  0.00            
ATOM   4321  C   LYS X 263      62.471  77.795  91.905  0.00  0.00            
ATOM   4322  O   LYS X 263      61.855  78.768  91.419  0.00  0.00            
ATOM   4323  N   GLU X 264      62.730  77.753  93.213  0.00  0.00            
ATOM   4324  H   GLU X 264      63.170  76.924  93.588  0.00  0.00            
ATOM   4325  CA  GLU X 264      62.580  78.924  94.116  0.00  0.00            
ATOM   4326  HA  GLU X 264      61.573  79.338  94.075  0.00  0.00            
ATOM   4327  CB  GLU X 264      62.994  78.628  95.603  0.00  0.00            
ATOM   4328  HB2 GLU X 264      64.060  78.399  95.609  0.00  0.00            
ATOM   4329  HB3 GLU X 264      62.786  79.559  96.130  0.00  0.00            
ATOM   4330  CG  GLU X 264      62.159  77.482  96.228  0.00  0.00            
ATOM   4331  HG2 GLU X 264      62.425  76.731  95.484  0.00  0.00            
ATOM   4332  HG3 GLU X 264      62.514  77.142  97.200  0.00  0.00            
ATOM   4333  CD  GLU X 264      60.633  77.760  96.245  0.00  0.00            
ATOM   4334  OE1 GLU X 264      59.881  76.773  96.141  0.00  0.00            
ATOM   4335  OE2 GLU X 264      60.185  78.912  96.471  0.00  0.00            
ATOM   4336  C   GLU X 264      63.417  80.102  93.586  0.00  0.00            
ATOM   4337  O   GLU X 264      62.928  81.200  93.521  0.00  0.00            
ATOM   4338  N   LEU X 265      64.633  79.858  93.099  0.00  0.00            
ATOM   4339  H   LEU X 265      64.958  78.908  93.206  0.00  0.00            
ATOM   4340  CA  LEU X 265      65.445  81.001  92.623  0.00  0.00            
ATOM   4341  HA  LEU X 265      65.627  81.646  93.483  0.00  0.00            
ATOM   4342  CB  LEU X 265      66.872  80.527  92.437  0.00  0.00            
ATOM   4343  HB2 LEU X 265      66.823  79.568  91.921  0.00  0.00            
ATOM   4344  HB3 LEU X 265      67.412  81.173  91.745  0.00  0.00            
ATOM   4345  CG  LEU X 265      67.754  80.393  93.702  0.00  0.00            
ATOM   4346  HG  LEU X 265      67.256  79.891  94.532  0.00  0.00            
ATOM   4347  CD1 LEU X 265      69.011  79.503  93.402  0.00  0.00            
ATOM   4348 HD11 LEU X 265      68.577  78.557  93.078  0.00  0.00            
ATOM   4349 HD12 LEU X 265      69.562  80.014  92.613  0.00  0.00            
ATOM   4350 HD13 LEU X 265      69.541  79.383  94.348  0.00  0.00            
ATOM   4351  CD2 LEU X 265      68.297  81.789  94.072  0.00  0.00            
ATOM   4352 HD21 LEU X 265      68.939  81.889  94.947  0.00  0.00            
ATOM   4353 HD22 LEU X 265      68.901  82.134  93.232  0.00  0.00            
ATOM   4354 HD23 LEU X 265      67.535  82.541  94.276  0.00  0.00            
ATOM   4355  C   LEU X 265      64.907  81.721  91.360  0.00  0.00            
ATOM   4356  O   LEU X 265      64.944  82.903  91.254  0.00  0.00            
ATOM   4357  N   LYS X 266      64.498  80.992  90.309  0.00  0.00            
ATOM   4358  H   LYS X 266      64.507  79.986  90.398  0.00  0.00            
ATOM   4359  CA  LYS X 266      63.839  81.508  89.075  0.00  0.00            
ATOM   4360  HA  LYS X 266      64.358  82.323  88.569  0.00  0.00            
ATOM   4361  CB  LYS X 266      63.619  80.388  88.064  0.00  0.00            
ATOM   4362  HB2 LYS X 266      62.946  79.621  88.448  0.00  0.00            
ATOM   4363  HB3 LYS X 266      63.085  80.777  87.197  0.00  0.00            
ATOM   4364  CG  LYS X 266      64.998  79.912  87.620  0.00  0.00            
ATOM   4365  HG2 LYS X 266      65.419  80.873  87.324  0.00  0.00            
ATOM   4366  HG3 LYS X 266      65.670  79.571  88.407  0.00  0.00            
ATOM   4367  CD  LYS X 266      64.932  78.813  86.550  0.00  0.00            
ATOM   4368  HD2 LYS X 266      64.199  78.062  86.842  0.00  0.00            
ATOM   4369  HD3 LYS X 266      64.679  79.190  85.559  0.00  0.00            
ATOM   4370  CE  LYS X 266      66.311  78.136  86.355  0.00  0.00            
ATOM   4371  HE2 LYS X 266      66.997  78.903  85.997  0.00  0.00            
ATOM   4372  HE3 LYS X 266      66.469  77.733  87.356  0.00  0.00            
ATOM   4373  NZ  LYS X 266      66.318  77.036  85.374  0.00  0.00            
ATOM   4374  HZ1 LYS X 266      65.690  76.302  85.667  0.00  0.00            
ATOM   4375  HZ2 LYS X 266      66.084  77.324  84.434  0.00  0.00            
ATOM   4376  HZ3 LYS X 266      67.219  76.593  85.261  0.00  0.00            
ATOM   4377  C   LYS X 266      62.428  82.115  89.389  0.00  0.00            
ATOM   4378  O   LYS X 266      61.851  82.916  88.610  0.00  0.00            
ATOM   4379  N   GLU X 267      61.815  81.830  90.558  0.00  0.00            
ATOM   4380  H   GLU X 267      62.328  81.222  91.180  0.00  0.00            
ATOM   4381  CA  GLU X 267      60.725  82.638  91.169  0.00  0.00            
ATOM   4382  HA  GLU X 267      60.115  83.124  90.408  0.00  0.00            
ATOM   4383  CB  GLU X 267      59.823  81.624  91.895  0.00  0.00            
ATOM   4384  HB2 GLU X 267      60.408  80.822  92.344  0.00  0.00            
ATOM   4385  HB3 GLU X 267      59.238  82.088  92.689  0.00  0.00            
ATOM   4386  CG  GLU X 267      58.738  80.921  91.041  0.00  0.00            
ATOM   4387  HG2 GLU X 267      59.286  80.362  90.284  0.00  0.00            
ATOM   4388  HG3 GLU X 267      58.148  80.207  91.616  0.00  0.00            
ATOM   4389  CD  GLU X 267      57.845  81.933  90.295  0.00  0.00            
ATOM   4390  OE1 GLU X 267      57.335  82.843  90.952  0.00  0.00            
ATOM   4391  OE2 GLU X 267      57.660  82.022  89.048  0.00  0.00            
ATOM   4392  C   GLU X 267      61.112  83.854  92.044  0.00  0.00            
ATOM   4393  O   GLU X 267      60.459  84.889  91.991  0.00  0.00            
ATOM   4394  N   GLU X 268      62.049  83.679  92.936  0.00  0.00            
ATOM   4395  H   GLU X 268      62.375  82.731  93.057  0.00  0.00            
ATOM   4396  CA  GLU X 268      62.668  84.613  93.951  0.00  0.00            
ATOM   4397  HA  GLU X 268      61.891  84.854  94.677  0.00  0.00            
ATOM   4398  CB  GLU X 268      63.697  83.865  94.869  0.00  0.00            
ATOM   4399  HB2 GLU X 268      63.291  83.034  95.445  0.00  0.00            
ATOM   4400  HB3 GLU X 268      64.351  83.333  94.178  0.00  0.00            
ATOM   4401  CG  GLU X 268      64.509  84.787  95.852  0.00  0.00            
ATOM   4402  HG2 GLU X 268      65.383  84.313  96.298  0.00  0.00            
ATOM   4403  HG3 GLU X 268      64.855  85.651  95.283  0.00  0.00            
ATOM   4404  CD  GLU X 268      63.693  85.383  97.004  0.00  0.00            
ATOM   4405  OE1 GLU X 268      64.165  85.058  98.147  0.00  0.00            
ATOM   4406  OE2 GLU X 268      62.714  86.113  96.857  0.00  0.00            
ATOM   4407  C   GLU X 268      63.282  85.863  93.279  0.00  0.00            
ATOM   4408  O   GLU X 268      63.140  86.999  93.734  0.00  0.00            
ATOM   4409  N   ILE X 269      63.970  85.647  92.147  0.00  0.00            
ATOM   4410  H   ILE X 269      63.912  84.686  91.840  0.00  0.00            
ATOM   4411  CA  ILE X 269      64.453  86.738  91.321  0.00  0.00            
ATOM   4412  HA  ILE X 269      65.101  87.349  91.949  0.00  0.00            
ATOM   4413  CB  ILE X 269      65.351  86.204  90.156  0.00  0.00            
ATOM   4414  HB  ILE X 269      66.153  85.603  90.585  0.00  0.00            
ATOM   4415  CG2 ILE X 269      64.600  85.328  89.179  0.00  0.00            
ATOM   4416 HG21 ILE X 269      65.315  84.827  88.527  0.00  0.00            
ATOM   4417 HG22 ILE X 269      63.995  84.540  89.627  0.00  0.00            
ATOM   4418 HG23 ILE X 269      63.964  85.990  88.591  0.00  0.00            
ATOM   4419  CG1 ILE X 269      66.030  87.419  89.498  0.00  0.00            
ATOM   4420 HG12 ILE X 269      65.335  87.807  88.753  0.00  0.00            
ATOM   4421 HG13 ILE X 269      66.193  88.203  90.236  0.00  0.00            
ATOM   4422  CD1 ILE X 269      67.451  87.205  88.881  0.00  0.00            
ATOM   4423 HD11 ILE X 269      67.748  88.181  88.497  0.00  0.00            
ATOM   4424 HD12 ILE X 269      68.147  86.926  89.672  0.00  0.00            
ATOM   4425 HD13 ILE X 269      67.483  86.501  88.049  0.00  0.00            
ATOM   4426  C   ILE X 269      63.335  87.671  90.855  0.00  0.00            
ATOM   4427  O   ILE X 269      63.622  88.852  90.663  0.00  0.00            
ATOM   4428  N   GLU X 270      62.104  87.254  90.670  0.00  0.00            
ATOM   4429  H   GLU X 270      61.867  86.309  90.936  0.00  0.00            
ATOM   4430  CA  GLU X 270      60.934  88.070  90.328  0.00  0.00            
ATOM   4431  HA  GLU X 270      61.224  88.861  89.636  0.00  0.00            
ATOM   4432  CB  GLU X 270      59.876  87.238  89.579  0.00  0.00            
ATOM   4433  HB2 GLU X 270      59.372  86.581  90.287  0.00  0.00            
ATOM   4434  HB3 GLU X 270      59.213  87.893  89.013  0.00  0.00            
ATOM   4435  CG  GLU X 270      60.497  86.270  88.520  0.00  0.00            
ATOM   4436  HG2 GLU X 270      61.174  85.527  88.941  0.00  0.00            
ATOM   4437  HG3 GLU X 270      59.726  85.645  88.069  0.00  0.00            
ATOM   4438  CD  GLU X 270      61.224  87.052  87.360  0.00  0.00            
ATOM   4439  OE1 GLU X 270      60.850  88.233  87.053  0.00  0.00            
ATOM   4440  OE2 GLU X 270      62.066  86.461  86.651  0.00  0.00            
ATOM   4441  C   GLU X 270      60.373  88.727  91.571  0.00  0.00            
ATOM   4442  O   GLU X 270      59.966  89.850  91.517  0.00  0.00            
ATOM   4443  N   GLU X 271      60.332  88.058  92.712  0.00  0.00            
ATOM   4444  H   GLU X 271      60.583  87.080  92.744  0.00  0.00            
ATOM   4445  CA  GLU X 271      59.886  88.729  93.928  0.00  0.00            
ATOM   4446  HA  GLU X 271      58.940  89.162  93.603  0.00  0.00            
ATOM   4447  CB  GLU X 271      59.711  87.827  95.147  0.00  0.00            
ATOM   4448  HB2 GLU X 271      59.361  86.891  94.714  0.00  0.00            
ATOM   4449  HB3 GLU X 271      60.632  87.736  95.724  0.00  0.00            
ATOM   4450  CG  GLU X 271      58.608  88.378  96.151  0.00  0.00            
ATOM   4451  HG2 GLU X 271      58.540  87.834  97.093  0.00  0.00            
ATOM   4452  HG3 GLU X 271      59.002  89.319  96.537  0.00  0.00            
ATOM   4453  CD  GLU X 271      57.269  88.617  95.472  0.00  0.00            
ATOM   4454  OE1 GLU X 271      56.691  87.674  94.931  0.00  0.00            
ATOM   4455  OE2 GLU X 271      56.853  89.807  95.258  0.00  0.00            
ATOM   4456  C   GLU X 271      60.817  89.882  94.324  0.00  0.00            
ATOM   4457  O   GLU X 271      60.337  90.970  94.522  0.00  0.00            
ATOM   4458  N   LYS X 272      62.101  89.622  94.077  0.00  0.00            
ATOM   4459  H   LYS X 272      62.280  88.673  93.782  0.00  0.00            
ATOM   4460  CA  LYS X 272      63.215  90.621  94.012  0.00  0.00            
ATOM   4461  HA  LYS X 272      63.177  91.187  94.942  0.00  0.00            
ATOM   4462  CB  LYS X 272      64.559  89.960  93.816  0.00  0.00            
ATOM   4463  HB2 LYS X 272      64.442  88.902  94.051  0.00  0.00            
ATOM   4464  HB3 LYS X 272      64.866  89.915  92.771  0.00  0.00            
ATOM   4465  CG  LYS X 272      65.716  90.649  94.646  0.00  0.00            
ATOM   4466  HG2 LYS X 272      66.676  90.149  94.513  0.00  0.00            
ATOM   4467  HG3 LYS X 272      65.985  91.592  94.168  0.00  0.00            
ATOM   4468  CD  LYS X 272      65.552  90.972  96.109  0.00  0.00            
ATOM   4469  HD2 LYS X 272      66.499  91.179  96.606  0.00  0.00            
ATOM   4470  HD3 LYS X 272      64.999  91.910  96.157  0.00  0.00            
ATOM   4471  CE  LYS X 272      64.723  89.864  96.778  0.00  0.00            
ATOM   4472  HE2 LYS X 272      63.664  89.839  96.524  0.00  0.00            
ATOM   4473  HE3 LYS X 272      65.133  88.883  96.537  0.00  0.00            
ATOM   4474  NZ  LYS X 272      64.704  90.072  98.232  0.00  0.00            
ATOM   4475  HZ1 LYS X 272      65.628  89.890  98.595  0.00  0.00            
ATOM   4476  HZ2 LYS X 272      64.312  90.938  98.574  0.00  0.00            
ATOM   4477  HZ3 LYS X 272      64.168  89.331  98.660  0.00  0.00            
ATOM   4478  C   LYS X 272      63.057  91.717  92.882  0.00  0.00            
ATOM   4479  O   LYS X 272      63.373  92.948  93.045  0.00  0.00            
ATOM   4480  N   ASN X 273      62.474  91.412  91.707  0.00  0.00            
ATOM   4481  H   ASN X 273      62.201  90.447  91.591  0.00  0.00            
ATOM   4482  CA  ASN X 273      62.227  92.387  90.662  0.00  0.00            
ATOM   4483  HA  ASN X 273      63.138  92.918  90.384  0.00  0.00            
ATOM   4484  CB  ASN X 273      61.820  91.607  89.346  0.00  0.00            
ATOM   4485  HB2 ASN X 273      62.522  90.783  89.216  0.00  0.00            
ATOM   4486  HB3 ASN X 273      60.908  91.013  89.406  0.00  0.00            
ATOM   4487  CG  ASN X 273      61.687  92.577  88.189  0.00  0.00            
ATOM   4488  OD1 ASN X 273      62.390  93.565  88.007  0.00  0.00            
ATOM   4489  ND2 ASN X 273      60.986  92.199  87.148  0.00  0.00            
ATOM   4490 HD21 ASN X 273      60.302  91.456  87.161  0.00  0.00            
ATOM   4491 HD22 ASN X 273      60.907  92.866  86.394  0.00  0.00            
ATOM   4492  C   ASN X 273      61.116  93.403  91.098  0.00  0.00            
ATOM   4493  O   ASN X 273      61.329  94.628  91.047  0.00  0.00            
ATOM   4494  N   ARG X 274      60.052  92.829  91.673  0.00  0.00            
ATOM   4495  H   ARG X 274      60.115  91.854  91.929  0.00  0.00            
ATOM   4496  CA  ARG X 274      58.997  93.590  92.243  0.00  0.00            
ATOM   4497  HA  ARG X 274      58.639  94.304  91.501  0.00  0.00            
ATOM   4498  CB  ARG X 274      57.904  92.604  92.727  0.00  0.00            
ATOM   4499  HB2 ARG X 274      58.305  91.841  93.393  0.00  0.00            
ATOM   4500  HB3 ARG X 274      57.108  93.158  93.226  0.00  0.00            
ATOM   4501  CG  ARG X 274      57.160  92.051  91.521  0.00  0.00            
ATOM   4502  HG2 ARG X 274      56.699  92.872  90.972  0.00  0.00            
ATOM   4503  HG3 ARG X 274      57.760  91.435  90.851  0.00  0.00            
ATOM   4504  CD  ARG X 274      55.933  91.165  92.007  0.00  0.00            
ATOM   4505  HD2 ARG X 274      55.498  91.621  92.897  0.00  0.00            
ATOM   4506  HD3 ARG X 274      55.082  91.175  91.327  0.00  0.00            
ATOM   4507  NE  ARG X 274      56.236  89.767  92.355  0.00  0.00            
ATOM   4508  HE  ARG X 274      56.308  89.535  93.335  0.00  0.00            
ATOM   4509  CZ  ARG X 274      56.411  88.696  91.608  0.00  0.00            
ATOM   4510  NH1 ARG X 274      56.139  88.726  90.339  0.00  0.00            
ATOM   4511 HH11 ARG X 274      55.912  89.636  89.966  0.00  0.00            
ATOM   4512 HH12 ARG X 274      56.323  87.892  89.800  0.00  0.00            
ATOM   4513  NH2 ARG X 274      56.815  87.642  92.175  0.00  0.00            
ATOM   4514 HH21 ARG X 274      56.825  87.469  93.170  0.00  0.00            
ATOM   4515 HH22 ARG X 274      56.991  86.863  91.558  0.00  0.00            
ATOM   4516  C   ARG X 274      59.553  94.471  93.470  0.00  0.00            
ATOM   4517  O   ARG X 274      58.994  95.559  93.605  0.00  0.00            
ATOM   4518  N   GLU X 275      60.416  93.990  94.325  0.00  0.00            
ATOM   4519  H   GLU X 275      60.742  93.049  94.155  0.00  0.00            
ATOM   4520  CA  GLU X 275      61.127  94.811  95.358  0.00  0.00            
ATOM   4521  HA  GLU X 275      60.351  95.276  95.966  0.00  0.00            
ATOM   4522  CB  GLU X 275      61.888  93.811  96.246  0.00  0.00            
ATOM   4523  HB2 GLU X 275      61.230  93.144  96.803  0.00  0.00            
ATOM   4524  HB3 GLU X 275      62.498  93.135  95.646  0.00  0.00            
ATOM   4525  CG  GLU X 275      62.731  94.515  97.363  0.00  0.00            
ATOM   4526  HG2 GLU X 275      63.318  95.288  96.867  0.00  0.00            
ATOM   4527  HG3 GLU X 275      62.062  95.058  98.030  0.00  0.00            
ATOM   4528  CD  GLU X 275      63.700  93.680  98.163  0.00  0.00            
ATOM   4529  OE1 GLU X 275      63.458  92.435  98.278  0.00  0.00            
ATOM   4530  OE2 GLU X 275      64.617  94.247  98.736  0.00  0.00            
ATOM   4531  C   GLU X 275      61.979  95.932  94.742  0.00  0.00            
ATOM   4532  O   GLU X 275      61.949  97.103  95.235  0.00  0.00            
ATOM   4533  N   ASN X 276      62.695  95.613  93.679  0.00  0.00            
ATOM   4534  H   ASN X 276      62.735  94.626  93.470  0.00  0.00            
ATOM   4535  CA  ASN X 276      63.576  96.576  93.030  0.00  0.00            
ATOM   4536  HA  ASN X 276      64.122  97.042  93.850  0.00  0.00            
ATOM   4537  CB  ASN X 276      64.564  95.860  92.145  0.00  0.00            
ATOM   4538  HB2 ASN X 276      64.010  95.137  91.547  0.00  0.00            
ATOM   4539  HB3 ASN X 276      64.917  96.557  91.384  0.00  0.00            
ATOM   4540  CG  ASN X 276      65.834  95.342  92.788  0.00  0.00            
ATOM   4541  OD1 ASN X 276      66.849  95.989  92.618  0.00  0.00            
ATOM   4542  ND2 ASN X 276      65.839  94.176  93.305  0.00  0.00            
ATOM   4543 HD21 ASN X 276      64.967  93.680  93.189  0.00  0.00            
ATOM   4544 HD22 ASN X 276      66.654  93.847  93.803  0.00  0.00            
ATOM   4545  C   ASN X 276      62.860  97.756  92.291  0.00  0.00            
ATOM   4546  O   ASN X 276      63.178  98.935  92.431  0.00  0.00            
ATOM   4547  N   LEU X 277      61.910  97.298  91.490  0.00  0.00            
ATOM   4548  H   LEU X 277      61.828  96.293  91.538  0.00  0.00            
ATOM   4549  CA  LEU X 277      60.889  98.052  90.854  0.00  0.00            
ATOM   4550  HA  LEU X 277      61.325  98.560  89.994  0.00  0.00            
ATOM   4551  CB  LEU X 277      59.766  97.148  90.255  0.00  0.00            
ATOM   4552  HB2 LEU X 277      60.119  96.492  89.460  0.00  0.00            
ATOM   4553  HB3 LEU X 277      59.294  96.479  90.974  0.00  0.00            
ATOM   4554  CG  LEU X 277      58.672  97.969  89.675  0.00  0.00            
ATOM   4555  HG  LEU X 277      58.199  98.499  90.502  0.00  0.00            
ATOM   4556  CD1 LEU X 277      59.132  99.033  88.635  0.00  0.00            
ATOM   4557 HD11 LEU X 277      59.781  99.849  88.955  0.00  0.00            
ATOM   4558 HD12 LEU X 277      59.669  98.625  87.779  0.00  0.00            
ATOM   4559 HD13 LEU X 277      58.167  99.359  88.246  0.00  0.00            
ATOM   4560  CD2 LEU X 277      57.665  97.040  89.005  0.00  0.00            
ATOM   4561 HD21 LEU X 277      57.644  96.009  89.357  0.00  0.00            
ATOM   4562 HD22 LEU X 277      56.690  97.518  88.907  0.00  0.00            
ATOM   4563 HD23 LEU X 277      58.120  96.895  88.026  0.00  0.00            
ATOM   4564  C   LEU X 277      60.200  99.129  91.789  0.00  0.00            
ATOM   4565  O   LEU X 277      60.042 100.292  91.430  0.00  0.00            
ATOM   4566  N   LYS X 278      59.805  98.659  92.958  0.00  0.00            
ATOM   4567  H   LYS X 278      59.688  97.663  93.079  0.00  0.00            
ATOM   4568  CA  LYS X 278      59.071  99.463  93.934  0.00  0.00            
ATOM   4569  HA  LYS X 278      58.163  99.907  93.525  0.00  0.00            
ATOM   4570  CB  LYS X 278      58.583  98.589  95.136  0.00  0.00            
ATOM   4571  HB2 LYS X 278      57.877  97.848  94.763  0.00  0.00            
ATOM   4572  HB3 LYS X 278      59.431  98.051  95.560  0.00  0.00            
ATOM   4573  CG  LYS X 278      57.994  99.380  96.291  0.00  0.00            
ATOM   4574  HG2 LYS X 278      58.732  99.996  96.803  0.00  0.00            
ATOM   4575  HG3 LYS X 278      57.193 100.003  95.892  0.00  0.00            
ATOM   4576  CD  LYS X 278      57.338  98.456  97.362  0.00  0.00            
ATOM   4577  HD2 LYS X 278      56.473  97.926  96.962  0.00  0.00            
ATOM   4578  HD3 LYS X 278      58.116  97.723  97.578  0.00  0.00            
ATOM   4579  CE  LYS X 278      56.964  99.385  98.530  0.00  0.00            
ATOM   4580  HE2 LYS X 278      57.824  99.996  98.802  0.00  0.00            
ATOM   4581  HE3 LYS X 278      56.218  99.984  98.009  0.00  0.00            
ATOM   4582  NZ  LYS X 278      56.578  98.607  99.764  0.00  0.00            
ATOM   4583  HZ1 LYS X 278      57.385  98.362 100.320  0.00  0.00            
ATOM   4584  HZ2 LYS X 278      56.033  99.223 100.351  0.00  0.00            
ATOM   4585  HZ3 LYS X 278      55.884  97.883  99.641  0.00  0.00            
ATOM   4586  C   LYS X 278      59.952 100.675  94.344  0.00  0.00            
ATOM   4587  O   LYS X 278      59.621 101.804  94.034  0.00  0.00            
ATOM   4588  N   LYS X 279      61.182 100.356  94.798  0.00  0.00            
ATOM   4589  H   LYS X 279      61.333  99.391  95.053  0.00  0.00            
ATOM   4590  CA  LYS X 279      62.231 101.342  95.132  0.00  0.00            
ATOM   4591  HA  LYS X 279      61.905 101.943  95.981  0.00  0.00            
ATOM   4592  CB  LYS X 279      63.457 100.550  95.537  0.00  0.00            
ATOM   4593  HB2 LYS X 279      63.697  99.867  94.722  0.00  0.00            
ATOM   4594  HB3 LYS X 279      64.337 101.137  95.799  0.00  0.00            
ATOM   4595  CG  LYS X 279      63.263  99.728  96.823  0.00  0.00            
ATOM   4596  HG2 LYS X 279      63.240 100.453  97.637  0.00  0.00            
ATOM   4597  HG3 LYS X 279      62.370  99.103  96.823  0.00  0.00            
ATOM   4598  CD  LYS X 279      64.501  98.877  97.031  0.00  0.00            
ATOM   4599  HD2 LYS X 279      64.796  98.444  96.076  0.00  0.00            
ATOM   4600  HD3 LYS X 279      65.309  99.385  97.557  0.00  0.00            
ATOM   4601  CE  LYS X 279      64.117  97.613  97.842  0.00  0.00            
ATOM   4602  HE2 LYS X 279      63.288  97.075  97.384  0.00  0.00            
ATOM   4603  HE3 LYS X 279      65.011  96.998  97.952  0.00  0.00            
ATOM   4604  NZ  LYS X 279      63.546  97.877  99.215  0.00  0.00            
ATOM   4605  HZ1 LYS X 279      62.595  98.217  99.198  0.00  0.00            
ATOM   4606  HZ2 LYS X 279      63.773  97.063  99.767  0.00  0.00            
ATOM   4607  HZ3 LYS X 279      64.120  98.554  99.698  0.00  0.00            
ATOM   4608  C   LYS X 279      62.608 102.390  94.011  0.00  0.00            
ATOM   4609  O   LYS X 279      62.648 103.597  94.156  0.00  0.00            
ATOM   4610  N   ILE X 280      62.849 101.893  92.781  0.00  0.00            
ATOM   4611  H   ILE X 280      62.950 100.890  92.717  0.00  0.00            
ATOM   4612  CA  ILE X 280      63.148 102.785  91.629  0.00  0.00            
ATOM   4613  HA  ILE X 280      64.000 103.430  91.844  0.00  0.00            
ATOM   4614  CB  ILE X 280      63.623 101.993  90.408  0.00  0.00            
ATOM   4615  HB  ILE X 280      63.846 102.725  89.632  0.00  0.00            
ATOM   4616  CG2 ILE X 280      65.042 101.376  90.797  0.00  0.00            
ATOM   4617 HG21 ILE X 280      65.099 100.873  91.763  0.00  0.00            
ATOM   4618 HG22 ILE X 280      65.405 100.614  90.108  0.00  0.00            
ATOM   4619 HG23 ILE X 280      65.831 102.128  90.810  0.00  0.00            
ATOM   4620  CG1 ILE X 280      62.578 101.076  89.788  0.00  0.00            
ATOM   4621 HG12 ILE X 280      62.395 100.301  90.532  0.00  0.00            
ATOM   4622 HG13 ILE X 280      61.586 101.461  89.552  0.00  0.00            
ATOM   4623  CD1 ILE X 280      63.151 100.319  88.490  0.00  0.00            
ATOM   4624 HD11 ILE X 280      63.384 101.074  87.739  0.00  0.00            
ATOM   4625 HD12 ILE X 280      63.913  99.581  88.741  0.00  0.00            
ATOM   4626 HD13 ILE X 280      62.364  99.801  87.943  0.00  0.00            
ATOM   4627  C   ILE X 280      61.973 103.673  91.334  0.00  0.00            
ATOM   4628  O   ILE X 280      62.237 104.808  90.980  0.00  0.00            
ATOM   4629  N   GLN X 281      60.679 103.226  91.536  0.00  0.00            
ATOM   4630  H   GLN X 281      60.566 102.297  91.917  0.00  0.00            
ATOM   4631  CA  GLN X 281      59.487 104.111  91.429  0.00  0.00            
ATOM   4632  HA  GLN X 281      59.510 104.697  90.510  0.00  0.00            
ATOM   4633  CB  GLN X 281      58.209 103.298  91.172  0.00  0.00            
ATOM   4634  HB2 GLN X 281      58.228 102.661  90.288  0.00  0.00            
ATOM   4635  HB3 GLN X 281      58.083 102.568  91.972  0.00  0.00            
ATOM   4636  CG  GLN X 281      56.825 104.044  91.273  0.00  0.00            
ATOM   4637  HG2 GLN X 281      56.132 103.216  91.420  0.00  0.00            
ATOM   4638  HG3 GLN X 281      56.762 104.610  92.202  0.00  0.00            
ATOM   4639  CD  GLN X 281      56.435 104.891  90.104  0.00  0.00            
ATOM   4640  OE1 GLN X 281      56.018 104.479  89.000  0.00  0.00            
ATOM   4641  NE2 GLN X 281      56.627 106.174  90.326  0.00  0.00            
ATOM   4642 HE21 GLN X 281      56.844 106.545  91.240  0.00  0.00            
ATOM   4643 HE22 GLN X 281      56.407 106.884  89.642  0.00  0.00            
ATOM   4644  C   GLN X 281      59.382 105.167  92.538  0.00  0.00            
ATOM   4645  O   GLN X 281      59.138 106.292  92.195  0.00  0.00            
ATOM   4646  N   GLU X 282      59.566 104.775  93.755  0.00  0.00            
ATOM   4647  H   GLU X 282      59.693 103.778  93.854  0.00  0.00            
ATOM   4648  CA  GLU X 282      59.571 105.612  94.969  0.00  0.00            
ATOM   4649  HA  GLU X 282      58.618 106.139  94.938  0.00  0.00            
ATOM   4650  CB  GLU X 282      59.691 104.712  96.217  0.00  0.00            
ATOM   4651  HB2 GLU X 282      58.934 103.944  96.061  0.00  0.00            
ATOM   4652  HB3 GLU X 282      60.669 104.234  96.281  0.00  0.00            
ATOM   4653  CG  GLU X 282      59.528 105.475  97.604  0.00  0.00            
ATOM   4654  HG2 GLU X 282      59.609 104.854  98.496  0.00  0.00            
ATOM   4655  HG3 GLU X 282      60.365 106.167  97.706  0.00  0.00            
ATOM   4656  CD  GLU X 282      58.222 106.298  97.809  0.00  0.00            
ATOM   4657  OE1 GLU X 282      57.197 105.974  97.126  0.00  0.00            
ATOM   4658  OE2 GLU X 282      58.210 107.304  98.577  0.00  0.00            
ATOM   4659  C   GLU X 282      60.660 106.708  94.976  0.00  0.00            
ATOM   4660  O   GLU X 282      60.225 107.820  95.165  0.00  0.00            
ATOM   4661  N   LEU X 283      61.887 106.481  94.581  0.00  0.00            
ATOM   4662  H   LEU X 283      62.050 105.497  94.420  0.00  0.00            
ATOM   4663  CA  LEU X 283      62.970 107.483  94.232  0.00  0.00            
ATOM   4664  HA  LEU X 283      63.127 108.037  95.157  0.00  0.00            
ATOM   4665  CB  LEU X 283      64.224 106.785  93.789  0.00  0.00            
ATOM   4666  HB2 LEU X 283      63.971 105.841  93.307  0.00  0.00            
ATOM   4667  HB3 LEU X 283      64.639 107.495  93.074  0.00  0.00            
ATOM   4668  CG  LEU X 283      65.340 106.479  94.809  0.00  0.00            
ATOM   4669  HG  LEU X 283      66.174 106.027  94.272  0.00  0.00            
ATOM   4670  CD1 LEU X 283      65.849 107.810  95.512  0.00  0.00            
ATOM   4671 HD11 LEU X 283      65.994 108.600  94.775  0.00  0.00            
ATOM   4672 HD12 LEU X 283      65.085 108.158  96.207  0.00  0.00            
ATOM   4673 HD13 LEU X 283      66.723 107.748  96.161  0.00  0.00            
ATOM   4674  CD2 LEU X 283      64.918 105.506  95.869  0.00  0.00            
ATOM   4675 HD21 LEU X 283      65.768 105.425  96.546  0.00  0.00            
ATOM   4676 HD22 LEU X 283      64.057 105.819  96.460  0.00  0.00            
ATOM   4677 HD23 LEU X 283      64.742 104.481  95.543  0.00  0.00            
ATOM   4678  C   LEU X 283      62.487 108.495  93.161  0.00  0.00            
ATOM   4679  O   LEU X 283      62.758 109.656  93.346  0.00  0.00            
ATOM   4680  N   GLN X 284      61.752 108.031  92.109  0.00  0.00            
ATOM   4681  H   GLN X 284      61.417 107.079  92.146  0.00  0.00            
ATOM   4682  CA  GLN X 284      61.276 108.852  90.991  0.00  0.00            
ATOM   4683  HA  GLN X 284      62.032 109.600  90.750  0.00  0.00            
ATOM   4684  CB  GLN X 284      60.991 107.977  89.826  0.00  0.00            
ATOM   4685  HB2 GLN X 284      61.925 107.512  89.509  0.00  0.00            
ATOM   4686  HB3 GLN X 284      60.358 107.149  90.143  0.00  0.00            
ATOM   4687  CG  GLN X 284      60.271 108.587  88.640  0.00  0.00            
ATOM   4688  HG2 GLN X 284      60.117 107.823  87.878  0.00  0.00            
ATOM   4689  HG3 GLN X 284      59.312 109.038  88.895  0.00  0.00            
ATOM   4690  CD  GLN X 284      61.097 109.650  87.945  0.00  0.00            
ATOM   4691  OE1 GLN X 284      62.069 109.411  87.282  0.00  0.00            
ATOM   4692  NE2 GLN X 284      60.849 110.935  88.110  0.00  0.00            
ATOM   4693 HE21 GLN X 284      60.124 111.152  88.779  0.00  0.00            
ATOM   4694 HE22 GLN X 284      60.832 111.411  87.219  0.00  0.00            
ATOM   4695  C   GLN X 284      60.101 109.676  91.470  0.00  0.00            
ATOM   4696  O   GLN X 284      59.936 110.826  91.089  0.00  0.00            
ATOM   4697  N   ASN X 285      59.340 109.236  92.468  0.00  0.00            
ATOM   4698  H   ASN X 285      59.408 108.254  92.692  0.00  0.00            
ATOM   4699  CA  ASN X 285      58.210 110.025  92.975  0.00  0.00            
ATOM   4700  HA  ASN X 285      57.685 110.507  92.150  0.00  0.00            
ATOM   4701  CB  ASN X 285      57.223 109.184  93.779  0.00  0.00            
ATOM   4702  HB2 ASN X 285      57.705 108.490  94.467  0.00  0.00            
ATOM   4703  HB3 ASN X 285      56.745 109.927  94.417  0.00  0.00            
ATOM   4704  CG  ASN X 285      56.161 108.362  92.980  0.00  0.00            
ATOM   4705  OD1 ASN X 285      56.267 107.122  92.851  0.00  0.00            
ATOM   4706  ND2 ASN X 285      55.157 109.026  92.442  0.00  0.00            
ATOM   4707 HD21 ASN X 285      55.077 110.029  92.523  0.00  0.00            
ATOM   4708 HD22 ASN X 285      54.342 108.543  92.093  0.00  0.00            
ATOM   4709  C   ASN X 285      58.778 111.154  93.878  0.00  0.00            
ATOM   4710  O   ASN X 285      58.180 112.223  93.880  0.00  0.00            
ATOM   4711  N   GLU X 286      59.932 110.954  94.579  0.00  0.00            
ATOM   4712  H   GLU X 286      60.437 110.100  94.392  0.00  0.00            
ATOM   4713  CA  GLU X 286      60.466 112.072  95.558  0.00  0.00            
ATOM   4714  HA  GLU X 286      59.656 112.482  96.161  0.00  0.00            
ATOM   4715  CB  GLU X 286      61.613 111.437  96.418  0.00  0.00            
ATOM   4716  HB2 GLU X 286      61.197 110.518  96.832  0.00  0.00            
ATOM   4717  HB3 GLU X 286      62.389 111.044  95.762  0.00  0.00            
ATOM   4718  CG  GLU X 286      62.076 112.294  97.601  0.00  0.00            
ATOM   4719  HG2 GLU X 286      62.994 111.825  97.955  0.00  0.00            
ATOM   4720  HG3 GLU X 286      62.293 113.319  97.301  0.00  0.00            
ATOM   4721  CD  GLU X 286      61.047 112.462  98.743  0.00  0.00            
ATOM   4722  OE1 GLU X 286      61.179 111.835  99.785  0.00  0.00            
ATOM   4723  OE2 GLU X 286      60.026 113.138  98.595  0.00  0.00            
ATOM   4724  C   GLU X 286      61.027 113.194  94.735  0.00  0.00            
ATOM   4725  O   GLU X 286      60.949 114.346  95.169  0.00  0.00            
ATOM   4726  N   LYS X 287      61.484 112.925  93.544  0.00  0.00            
ATOM   4727  H   LYS X 287      61.493 111.935  93.343  0.00  0.00            
ATOM   4728  CA  LYS X 287      61.914 113.918  92.534  0.00  0.00            
ATOM   4729  HA  LYS X 287      62.322 114.824  92.982  0.00  0.00            
ATOM   4730  CB  LYS X 287      63.026 113.363  91.645  0.00  0.00            
ATOM   4731  HB2 LYS X 287      63.801 113.021  92.331  0.00  0.00            
ATOM   4732  HB3 LYS X 287      62.546 112.582  91.055  0.00  0.00            
ATOM   4733  CG  LYS X 287      63.564 114.404  90.610  0.00  0.00            
ATOM   4734  HG2 LYS X 287      63.945 115.285  91.127  0.00  0.00            
ATOM   4735  HG3 LYS X 287      64.499 113.928  90.316  0.00  0.00            
ATOM   4736  CD  LYS X 287      62.913 114.383  89.221  0.00  0.00            
ATOM   4737  HD2 LYS X 287      62.758 113.349  88.913  0.00  0.00            
ATOM   4738  HD3 LYS X 287      61.895 114.762  89.316  0.00  0.00            
ATOM   4739  CE  LYS X 287      63.715 115.191  88.238  0.00  0.00            
ATOM   4740  HE2 LYS X 287      63.904 116.209  88.578  0.00  0.00            
ATOM   4741  HE3 LYS X 287      64.656 114.668  88.068  0.00  0.00            
ATOM   4742  NZ  LYS X 287      63.077 115.118  86.922  0.00  0.00            
ATOM   4743  HZ1 LYS X 287      63.707 114.865  86.174  0.00  0.00            
ATOM   4744  HZ2 LYS X 287      62.293 114.492  86.810  0.00  0.00            
ATOM   4745  HZ3 LYS X 287      62.741 116.028  86.642  0.00  0.00            
ATOM   4746  C   LYS X 287      60.705 114.437  91.643  0.00  0.00            
ATOM   4747  O   LYS X 287      60.611 115.578  91.348  0.00  0.00            
ATOM   4748  N   GLU X 288      59.803 113.578  91.263  0.00  0.00            
ATOM   4749  H   GLU X 288      59.986 112.596  91.413  0.00  0.00            
ATOM   4750  CA  GLU X 288      58.593 114.078  90.507  0.00  0.00            
ATOM   4751  HA  GLU X 288      58.932 114.646  89.641  0.00  0.00            
ATOM   4752  CB  GLU X 288      57.707 112.886  90.046  0.00  0.00            
ATOM   4753  HB2 GLU X 288      58.324 112.208  89.457  0.00  0.00            
ATOM   4754  HB3 GLU X 288      57.401 112.351  90.945  0.00  0.00            
ATOM   4755  CG  GLU X 288      56.520 113.216  89.200  0.00  0.00            
ATOM   4756  HG2 GLU X 288      55.927 112.325  88.991  0.00  0.00            
ATOM   4757  HG3 GLU X 288      55.899 113.896  89.784  0.00  0.00            
ATOM   4758  CD  GLU X 288      56.815 113.922  87.847  0.00  0.00            
ATOM   4759  OE1 GLU X 288      57.914 113.687  87.223  0.00  0.00            
ATOM   4760  OE2 GLU X 288      55.843 114.543  87.304  0.00  0.00            
ATOM   4761  C   GLU X 288      57.811 115.040  91.403  0.00  0.00            
ATOM   4762  O   GLU X 288      57.320 116.062  90.924  0.00  0.00            
ATOM   4763  N   THR X 289      57.694 114.762  92.683  0.00  0.00            
ATOM   4764  H   THR X 289      58.075 113.864  92.944  0.00  0.00            
ATOM   4765  CA  THR X 289      56.910 115.534  93.585  0.00  0.00            
ATOM   4766  HA  THR X 289      55.984 115.888  93.130  0.00  0.00            
ATOM   4767  CB  THR X 289      56.478 114.855  94.868  0.00  0.00            
ATOM   4768  HB  THR X 289      56.137 115.715  95.445  0.00  0.00            
ATOM   4769  CG2 THR X 289      55.296 113.902  94.515  0.00  0.00            
ATOM   4770 HG21 THR X 289      55.336 113.126  95.279  0.00  0.00            
ATOM   4771 HG22 THR X 289      54.339 114.386  94.713  0.00  0.00            
ATOM   4772 HG23 THR X 289      55.390 113.566  93.482  0.00  0.00            
ATOM   4773  OG1 THR X 289      57.468 114.201  95.512  0.00  0.00            
ATOM   4774  HG1 THR X 289      57.646 113.403  95.009  0.00  0.00            
ATOM   4775  C   THR X 289      57.700 116.839  93.987  0.00  0.00            
ATOM   4776  O   THR X 289      57.088 117.864  94.207  0.00  0.00            
ATOM   4777  N   LEU X 290      59.079 116.878  94.097  0.00  0.00            
ATOM   4778  H   LEU X 290      59.547 115.998  93.932  0.00  0.00            
ATOM   4779  CA  LEU X 290      59.886 118.077  94.381  0.00  0.00            
ATOM   4780  HA  LEU X 290      59.422 118.611  95.210  0.00  0.00            
ATOM   4781  CB  LEU X 290      61.385 117.772  94.681  0.00  0.00            
ATOM   4782  HB2 LEU X 290      61.482 117.090  95.525  0.00  0.00            
ATOM   4783  HB3 LEU X 290      61.815 117.315  93.790  0.00  0.00            
ATOM   4784  CG  LEU X 290      62.173 119.087  94.899  0.00  0.00            
ATOM   4785  HG  LEU X 290      62.104 119.678  93.986  0.00  0.00            
ATOM   4786  CD1 LEU X 290      61.737 119.888  96.118  0.00  0.00            
ATOM   4787 HD11 LEU X 290      62.418 120.714  96.323  0.00  0.00            
ATOM   4788 HD12 LEU X 290      60.725 120.289  96.064  0.00  0.00            
ATOM   4789 HD13 LEU X 290      61.833 119.258  97.002  0.00  0.00            
ATOM   4790  CD2 LEU X 290      63.640 118.744  95.143  0.00  0.00            
ATOM   4791 HD21 LEU X 290      63.703 118.364  96.163  0.00  0.00            
ATOM   4792 HD22 LEU X 290      64.007 117.986  94.450  0.00  0.00            
ATOM   4793 HD23 LEU X 290      64.273 119.615  94.972  0.00  0.00            
ATOM   4794  C   LEU X 290      59.812 119.021  93.186  0.00  0.00            
ATOM   4795  O   LEU X 290      59.549 120.214  93.299  0.00  0.00            
ATOM   4796  N   ALA X 291      60.048 118.616  91.944  0.00  0.00            
ATOM   4797  H   ALA X 291      60.317 117.644  91.893  0.00  0.00            
ATOM   4798  CA  ALA X 291      59.925 119.380  90.741  0.00  0.00            
ATOM   4799  HA  ALA X 291      60.506 120.284  90.925  0.00  0.00            
ATOM   4800  CB  ALA X 291      60.495 118.637  89.551  0.00  0.00            
ATOM   4801  HB1 ALA X 291      61.574 118.778  89.483  0.00  0.00            
ATOM   4802  HB2 ALA X 291      60.394 117.560  89.686  0.00  0.00            
ATOM   4803  HB3 ALA X 291      59.996 118.846  88.605  0.00  0.00            
ATOM   4804  C   ALA X 291      58.465 119.806  90.545  0.00  0.00            
ATOM   4805  O   ALA X 291      58.226 120.918  90.152  0.00  0.00            
ATOM   4806  N   THR X 292      57.497 118.970  90.941  0.00  0.00            
ATOM   4807  H   THR X 292      57.755 118.025  91.186  0.00  0.00            
ATOM   4808  CA  THR X 292      56.060 119.411  90.795  0.00  0.00            
ATOM   4809  HA  THR X 292      55.913 119.613  89.734  0.00  0.00            
ATOM   4810  CB  THR X 292      55.091 118.324  91.095  0.00  0.00            
ATOM   4811  HB  THR X 292      55.285 117.820  92.042  0.00  0.00            
ATOM   4812  CG2 THR X 292      53.671 118.700  90.973  0.00  0.00            
ATOM   4813 HG21 THR X 292      53.528 119.292  90.069  0.00  0.00            
ATOM   4814 HG22 THR X 292      52.991 117.849  90.971  0.00  0.00            
ATOM   4815 HG23 THR X 292      53.362 119.407  91.743  0.00  0.00            
ATOM   4816  OG1 THR X 292      55.168 117.352  90.137  0.00  0.00            
ATOM   4817  HG1 THR X 292      55.944 116.845  90.387  0.00  0.00            
ATOM   4818  C   THR X 292      55.759 120.670  91.595  0.00  0.00            
ATOM   4819  O   THR X 292      55.211 121.696  91.110  0.00  0.00            
ATOM   4820  N   GLN X 293      56.315 120.682  92.798  0.00  0.00            
ATOM   4821  H   GLN X 293      56.915 119.930  93.105  0.00  0.00            
ATOM   4822  CA  GLN X 293      56.152 121.765  93.790  0.00  0.00            
ATOM   4823  HA  GLN X 293      55.134 122.126  93.640  0.00  0.00            
ATOM   4824  CB  GLN X 293      56.446 121.354  95.183  0.00  0.00            
ATOM   4825  HB2 GLN X 293      57.431 120.892  95.118  0.00  0.00            
ATOM   4826  HB3 GLN X 293      56.537 122.191  95.875  0.00  0.00            
ATOM   4827  CG  GLN X 293      55.385 120.395  95.614  0.00  0.00            
ATOM   4828  HG2 GLN X 293      54.482 120.973  95.811  0.00  0.00            
ATOM   4829  HG3 GLN X 293      55.123 119.597  94.918  0.00  0.00            
ATOM   4830  CD  GLN X 293      55.672 119.691  96.949  0.00  0.00            
ATOM   4831  OE1 GLN X 293      55.612 120.341  98.014  0.00  0.00            
ATOM   4832  NE2 GLN X 293      56.032 118.447  96.963  0.00  0.00            
ATOM   4833 HE21 GLN X 293      56.171 118.058  96.042  0.00  0.00            
ATOM   4834 HE22 GLN X 293      56.414 118.082  97.824  0.00  0.00            
ATOM   4835  C   GLN X 293      57.007 123.020  93.446  0.00  0.00            
ATOM   4836  O   GLN X 293      56.560 124.119  93.818  0.00  0.00            
ATOM   4837  N   LEU X 294      58.048 122.854  92.627  0.00  0.00            
ATOM   4838  H   LEU X 294      58.197 121.982  92.139  0.00  0.00            
ATOM   4839  CA  LEU X 294      58.638 124.028  91.959  0.00  0.00            
ATOM   4840  HA  LEU X 294      58.697 124.764  92.761  0.00  0.00            
ATOM   4841  CB  LEU X 294      60.102 123.710  91.584  0.00  0.00            
ATOM   4842  HB2 LEU X 294      60.235 122.914  90.851  0.00  0.00            
ATOM   4843  HB3 LEU X 294      60.511 124.657  91.230  0.00  0.00            
ATOM   4844  CG  LEU X 294      61.082 123.347  92.730  0.00  0.00            
ATOM   4845  HG  LEU X 294      60.598 122.633  93.395  0.00  0.00            
ATOM   4846  CD1 LEU X 294      62.375 122.738  92.182  0.00  0.00            
ATOM   4847 HD11 LEU X 294      63.176 123.006  92.871  0.00  0.00            
ATOM   4848 HD12 LEU X 294      62.173 121.669  92.115  0.00  0.00            
ATOM   4849 HD13 LEU X 294      62.573 123.157  91.196  0.00  0.00            
ATOM   4850  CD2 LEU X 294      61.421 124.570  93.615  0.00  0.00            
ATOM   4851 HD21 LEU X 294      62.206 125.083  93.059  0.00  0.00            
ATOM   4852 HD22 LEU X 294      60.598 125.230  93.891  0.00  0.00            
ATOM   4853 HD23 LEU X 294      61.943 124.196  94.495  0.00  0.00            
ATOM   4854  C   LEU X 294      57.961 124.639  90.687  0.00  0.00            
ATOM   4855  O   LEU X 294      57.985 125.866  90.531  0.00  0.00            
ATOM   4856  N   ASP X 295      57.161 123.884  89.938  0.00  0.00            
ATOM   4857  H   ASP X 295      57.090 122.900  90.156  0.00  0.00            
ATOM   4858  CA  ASP X 295      56.209 124.412  88.927  0.00  0.00            
ATOM   4859  HA  ASP X 295      56.723 125.093  88.249  0.00  0.00            
ATOM   4860  CB  ASP X 295      55.550 123.276  88.149  0.00  0.00            
ATOM   4861  HB2 ASP X 295      55.072 122.518  88.768  0.00  0.00            
ATOM   4862  HB3 ASP X 295      54.800 123.798  87.555  0.00  0.00            
ATOM   4863  CG  ASP X 295      56.455 122.498  87.215  0.00  0.00            
ATOM   4864  OD1 ASP X 295      55.916 121.683  86.434  0.00  0.00            
ATOM   4865  OD2 ASP X 295      57.709 122.674  87.131  0.00  0.00            
ATOM   4866  C   ASP X 295      55.062 125.201  89.552  0.00  0.00            
ATOM   4867  O   ASP X 295      54.590 126.189  88.963  0.00  0.00            
ATOM   4868  N   LEU X 296      54.491 124.670  90.628  0.00  0.00            
ATOM   4869  H   LEU X 296      54.796 123.847  91.126  0.00  0.00            
ATOM   4870  CA  LEU X 296      53.172 125.132  91.015  0.00  0.00            
ATOM   4871  HA  LEU X 296      52.470 125.244  90.190  0.00  0.00            
ATOM   4872  CB  LEU X 296      52.626 124.183  92.099  0.00  0.00            
ATOM   4873  HB2 LEU X 296      53.448 124.111  92.812  0.00  0.00            
ATOM   4874  HB3 LEU X 296      51.686 124.527  92.530  0.00  0.00            
ATOM   4875  CG  LEU X 296      52.155 122.711  91.687  0.00  0.00            
ATOM   4876  HG  LEU X 296      52.963 122.319  91.070  0.00  0.00            
ATOM   4877  CD1 LEU X 296      51.858 121.800  92.980  0.00  0.00            
ATOM   4878 HD11 LEU X 296      50.910 122.064  93.447  0.00  0.00            
ATOM   4879 HD12 LEU X 296      51.684 120.784  92.627  0.00  0.00            
ATOM   4880 HD13 LEU X 296      52.604 121.818  93.775  0.00  0.00            
ATOM   4881  CD2 LEU X 296      50.932 122.855  90.778  0.00  0.00            
ATOM   4882 HD21 LEU X 296      51.063 123.365  89.824  0.00  0.00            
ATOM   4883 HD22 LEU X 296      50.533 121.865  90.557  0.00  0.00            
ATOM   4884 HD23 LEU X 296      50.224 123.420  91.385  0.00  0.00            
ATOM   4885  C   LEU X 296      53.248 126.597  91.581  0.00  0.00            
ATOM   4886  O   LEU X 296      52.204 127.055  91.987  0.00  0.00            
ATOM   4887  N   ALA X 297      54.504 127.138  91.743  0.00  0.00            
ATOM   4888  H   ALA X 297      55.266 126.529  91.482  0.00  0.00            
ATOM   4889  CA  ALA X 297      54.849 128.436  92.287  0.00  0.00            
ATOM   4890  HA  ALA X 297      54.134 128.743  93.050  0.00  0.00            
ATOM   4891  CB  ALA X 297      56.238 128.357  92.984  0.00  0.00            
ATOM   4892  HB1 ALA X 297      56.345 127.619  93.780  0.00  0.00            
ATOM   4893  HB2 ALA X 297      56.967 128.121  92.209  0.00  0.00            
ATOM   4894  HB3 ALA X 297      56.362 129.311  93.496  0.00  0.00            
ATOM   4895  C   ALA X 297      54.920 129.503  91.233  0.00  0.00            
ATOM   4896  O   ALA X 297      55.559 129.297  90.178  0.00  0.00            
ATOM   4897  OXT ALA X 297      54.265 130.544  91.548  0.00  0.00            
END
ATOM      1  N   LEU X   1      79.073  19.073  47.494  0.00  0.00            
ATOM      2  H1  LEU X   1      78.457  18.536  46.901  0.00  0.00            
ATOM      3  H2  LEU X   1      79.352  18.492  48.272  0.00  0.00            
ATOM      4  H3  LEU X   1      79.800  19.290  46.827  0.00  0.00            
ATOM      5  CA  LEU X   1      78.423  20.327  47.842  0.00  0.00            
ATOM      6  HA  LEU X   1      78.209  20.877  46.925  0.00  0.00            
ATOM      7  CB  LEU X   1      77.007  20.024  48.376  0.00  0.00            
ATOM      8  HB2 LEU X   1      76.415  19.387  47.718  0.00  0.00            
ATOM      9  HB3 LEU X   1      77.226  19.391  49.237  0.00  0.00            
ATOM     10  CG  LEU X   1      76.170  21.212  48.911  0.00  0.00            
ATOM     11  HG  LEU X   1      76.640  21.703  49.764  0.00  0.00            
ATOM     12  CD1 LEU X   1      75.908  22.232  47.763  0.00  0.00            
ATOM     13 HD11 LEU X   1      75.133  22.894  48.150  0.00  0.00            
ATOM     14 HD12 LEU X   1      76.763  22.878  47.562  0.00  0.00            
ATOM     15 HD13 LEU X   1      75.527  21.749  46.863  0.00  0.00            
ATOM     16  CD2 LEU X   1      74.824  20.445  49.233  0.00  0.00            
ATOM     17 HD21 LEU X   1      74.166  21.154  49.736  0.00  0.00            
ATOM     18 HD22 LEU X   1      74.380  20.025  48.331  0.00  0.00            
ATOM     19 HD23 LEU X   1      75.007  19.644  49.950  0.00  0.00            
ATOM     20  C   LEU X   1      79.250  21.174  48.857  0.00  0.00            
ATOM     21  O   LEU X   1      79.524  22.375  48.565  0.00  0.00            
ATOM     22  N   ASP X   2      79.689  20.661  50.002  0.00  0.00            
ATOM     23  H   ASP X   2      79.311  19.752  50.225  0.00  0.00            
ATOM     24  CA  ASP X   2      80.291  21.452  51.137  0.00  0.00            
ATOM     25  HA  ASP X   2      79.458  21.991  51.590  0.00  0.00            
ATOM     26  CB  ASP X   2      80.699  20.470  52.286  0.00  0.00            
ATOM     27  HB2 ASP X   2      81.459  19.849  51.812  0.00  0.00            
ATOM     28  HB3 ASP X   2      81.143  20.981  53.140  0.00  0.00            
ATOM     29  CG  ASP X   2      79.576  19.564  52.894  0.00  0.00            
ATOM     30  OD1 ASP X   2      78.389  19.575  52.497  0.00  0.00            
ATOM     31  OD2 ASP X   2      79.939  18.819  53.819  0.00  0.00            
ATOM     32  C   ASP X   2      81.437  22.515  50.863  0.00  0.00            
ATOM     33  O   ASP X   2      81.430  23.583  51.516  0.00  0.00            
ATOM     34  N   HID X   3      82.258  22.276  49.866  0.00  0.00            
ATOM     35  H   HID X   3      82.100  21.378  49.431  0.00  0.00            
ATOM     36  CA  HID X   3      83.229  23.100  49.201  0.00  0.00            
ATOM     37  HA  HID X   3      84.122  23.242  49.810  0.00  0.00            
ATOM     38  CB  HID X   3      83.638  22.367  47.858  0.00  0.00            
ATOM     39  HB2 HID X   3      84.541  22.751  47.385  0.00  0.00            
ATOM     40  HB3 HID X   3      84.199  21.494  48.192  0.00  0.00            
ATOM     41  CG  HID X   3      82.605  21.895  46.886  0.00  0.00            
ATOM     42  ND1 HID X   3      81.867  22.715  46.096  0.00  0.00            
ATOM     43  HD1 HID X   3      82.075  23.627  45.716  0.00  0.00            
ATOM     44  CE1 HID X   3      80.890  21.965  45.490  0.00  0.00            
ATOM     45  HE1 HID X   3      80.159  22.239  44.744  0.00  0.00            
ATOM     46  NE2 HID X   3      80.888  20.748  46.094  0.00  0.00            
ATOM     47  CD2 HID X   3      81.873  20.746  47.006  0.00  0.00            
ATOM     48  HD2 HID X   3      82.134  19.969  47.709  0.00  0.00            
ATOM     49  C   HID X   3      82.674  24.551  48.871  0.00  0.00            
ATOM     50  O   HID X   3      83.388  25.558  49.112  0.00  0.00            
ATOM     51  N   ASP X   4      81.445  24.571  48.451  0.00  0.00            
ATOM     52  H   ASP X   4      81.073  23.634  48.390  0.00  0.00            
ATOM     53  CA  ASP X   4      80.743  25.746  48.163  0.00  0.00            
ATOM     54  HA  ASP X   4      81.204  26.276  47.330  0.00  0.00            
ATOM     55  CB  ASP X   4      79.335  25.393  47.579  0.00  0.00            
ATOM     56  HB2 ASP X   4      79.371  24.782  46.677  0.00  0.00            
ATOM     57  HB3 ASP X   4      78.681  24.874  48.280  0.00  0.00            
ATOM     58  CG  ASP X   4      78.539  26.676  47.267  0.00  0.00            
ATOM     59  OD1 ASP X   4      79.217  27.687  46.944  0.00  0.00            
ATOM     60  OD2 ASP X   4      77.254  26.599  47.243  0.00  0.00            
ATOM     61  C   ASP X   4      80.612  26.542  49.440  0.00  0.00            
ATOM     62  O   ASP X   4      81.096  27.675  49.541  0.00  0.00            
ATOM     63  N   LEU X   5      79.949  26.056  50.493  0.00  0.00            
ATOM     64  H   LEU X   5      79.663  25.097  50.359  0.00  0.00            
ATOM     65  CA  LEU X   5      79.609  26.813  51.605  0.00  0.00            
ATOM     66  HA  LEU X   5      79.047  27.700  51.312  0.00  0.00            
ATOM     67  CB  LEU X   5      78.610  26.030  52.580  0.00  0.00            
ATOM     68  HB2 LEU X   5      79.037  25.098  52.949  0.00  0.00            
ATOM     69  HB3 LEU X   5      78.360  26.717  53.389  0.00  0.00            
ATOM     70  CG  LEU X   5      77.302  25.733  51.860  0.00  0.00            
ATOM     71  HG  LEU X   5      76.627  25.750  52.716  0.00  0.00            
ATOM     72  CD1 LEU X   5      76.637  26.852  50.997  0.00  0.00            
ATOM     73 HD11 LEU X   5      76.961  26.927  49.959  0.00  0.00            
ATOM     74 HD12 LEU X   5      75.560  26.706  50.913  0.00  0.00            
ATOM     75 HD13 LEU X   5      76.714  27.816  51.501  0.00  0.00            
ATOM     76  CD2 LEU X   5      77.238  24.329  51.306  0.00  0.00            
ATOM     77 HD21 LEU X   5      77.873  24.290  50.420  0.00  0.00            
ATOM     78 HD22 LEU X   5      77.589  23.661  52.092  0.00  0.00            
ATOM     79 HD23 LEU X   5      76.232  24.030  51.010  0.00  0.00            
ATOM     80  C   LEU X   5      80.882  27.226  52.480  0.00  0.00            
ATOM     81  O   LEU X   5      80.937  28.204  53.201  0.00  0.00            
ATOM     82  N   SER X   6      81.903  26.375  52.430  0.00  0.00            
ATOM     83  H   SER X   6      81.714  25.467  52.031  0.00  0.00            
ATOM     84  CA  SER X   6      83.192  26.551  53.009  0.00  0.00            
ATOM     85  HA  SER X   6      82.978  26.695  54.068  0.00  0.00            
ATOM     86  CB  SER X   6      84.029  25.289  52.802  0.00  0.00            
ATOM     87  HB2 SER X   6      83.643  24.389  53.282  0.00  0.00            
ATOM     88  HB3 SER X   6      84.070  24.944  51.769  0.00  0.00            
ATOM     89  OG  SER X   6      85.281  25.346  53.371  0.00  0.00            
ATOM     90  HG  SER X   6      85.843  25.655  52.657  0.00  0.00            
ATOM     91  C   SER X   6      83.930  27.770  52.439  0.00  0.00            
ATOM     92  O   SER X   6      84.572  28.500  53.200  0.00  0.00            
ATOM     93  N   VAL X   7      83.822  27.905  51.098  0.00  0.00            
ATOM     94  H   VAL X   7      83.240  27.222  50.635  0.00  0.00            
ATOM     95  CA  VAL X   7      84.348  29.166  50.529  0.00  0.00            
ATOM     96  HA  VAL X   7      85.400  29.195  50.811  0.00  0.00            
ATOM     97  CB  VAL X   7      84.474  28.974  48.988  0.00  0.00            
ATOM     98  HB  VAL X   7      83.496  28.625  48.657  0.00  0.00            
ATOM     99  CG1 VAL X   7      84.784  30.234  48.214  0.00  0.00            
ATOM    100 HG11 VAL X   7      85.721  30.571  48.656  0.00  0.00            
ATOM    101 HG12 VAL X   7      84.909  30.093  47.140  0.00  0.00            
ATOM    102 HG13 VAL X   7      84.041  30.994  48.456  0.00  0.00            
ATOM    103  CG2 VAL X   7      85.480  27.903  48.621  0.00  0.00            
ATOM    104 HG21 VAL X   7      85.364  26.996  49.213  0.00  0.00            
ATOM    105 HG22 VAL X   7      85.164  27.521  47.650  0.00  0.00            
ATOM    106 HG23 VAL X   7      86.499  28.254  48.784  0.00  0.00            
ATOM    107  C   VAL X   7      83.497  30.388  50.863  0.00  0.00            
ATOM    108  O   VAL X   7      84.062  31.465  51.004  0.00  0.00            
ATOM    109  N   LYS X   8      82.179  30.223  51.067  0.00  0.00            
ATOM    110  H   LYS X   8      81.819  29.315  50.810  0.00  0.00            
ATOM    111  CA  LYS X   8      81.233  31.283  51.285  0.00  0.00            
ATOM    112  HA  LYS X   8      81.409  32.070  50.552  0.00  0.00            
ATOM    113  CB  LYS X   8      79.711  30.795  51.070  0.00  0.00            
ATOM    114  HB2 LYS X   8      79.556  29.734  51.270  0.00  0.00            
ATOM    115  HB3 LYS X   8      78.964  31.353  51.633  0.00  0.00            
ATOM    116  CG  LYS X   8      79.356  30.860  49.549  0.00  0.00            
ATOM    117  HG2 LYS X   8      79.431  31.872  49.151  0.00  0.00            
ATOM    118  HG3 LYS X   8      80.232  30.501  49.008  0.00  0.00            
ATOM    119  CD  LYS X   8      78.057  30.214  49.196  0.00  0.00            
ATOM    120  HD2 LYS X   8      78.047  29.172  49.516  0.00  0.00            
ATOM    121  HD3 LYS X   8      77.261  30.703  49.759  0.00  0.00            
ATOM    122  CE  LYS X   8      77.774  30.314  47.667  0.00  0.00            
ATOM    123  HE2 LYS X   8      77.592  31.325  47.300  0.00  0.00            
ATOM    124  HE3 LYS X   8      78.677  29.952  47.175  0.00  0.00            
ATOM    125  NZ  LYS X   8      76.767  29.381  47.191  0.00  0.00            
ATOM    126  HZ1 LYS X   8      76.528  29.548  46.224  0.00  0.00            
ATOM    127  HZ2 LYS X   8      76.986  28.397  47.247  0.00  0.00            
ATOM    128  HZ3 LYS X   8      75.925  29.535  47.728  0.00  0.00            
ATOM    129  C   LYS X   8      81.482  31.843  52.696  0.00  0.00            
ATOM    130  O   LYS X   8      81.538  33.091  52.854  0.00  0.00            
ATOM    131  N   LYS X   9      81.733  31.020  53.700  0.00  0.00            
ATOM    132  H   LYS X   9      81.605  30.046  53.464  0.00  0.00            
ATOM    133  CA  LYS X   9      82.278  31.368  55.026  0.00  0.00            
ATOM    134  HA  LYS X   9      81.555  31.893  55.650  0.00  0.00            
ATOM    135  CB  LYS X   9      82.419  30.062  55.822  0.00  0.00            
ATOM    136  HB2 LYS X   9      81.462  29.565  55.977  0.00  0.00            
ATOM    137  HB3 LYS X   9      83.086  29.324  55.376  0.00  0.00            
ATOM    138  CG  LYS X   9      82.962  30.373  57.205  0.00  0.00            
ATOM    139  HG2 LYS X   9      84.014  30.658  57.178  0.00  0.00            
ATOM    140  HG3 LYS X   9      82.295  31.129  57.619  0.00  0.00            
ATOM    141  CD  LYS X   9      82.909  29.111  58.028  0.00  0.00            
ATOM    142  HD2 LYS X   9      81.896  28.712  58.065  0.00  0.00            
ATOM    143  HD3 LYS X   9      83.414  28.327  57.464  0.00  0.00            
ATOM    144  CE  LYS X   9      83.321  29.200  59.434  0.00  0.00            
ATOM    145  HE2 LYS X   9      84.338  29.558  59.596  0.00  0.00            
ATOM    146  HE3 LYS X   9      82.761  29.931  60.017  0.00  0.00            
ATOM    147  NZ  LYS X   9      83.425  27.826  60.118  0.00  0.00            
ATOM    148  HZ1 LYS X   9      82.568  27.297  60.046  0.00  0.00            
ATOM    149  HZ2 LYS X   9      84.127  27.221  59.716  0.00  0.00            
ATOM    150  HZ3 LYS X   9      83.558  27.863  61.119  0.00  0.00            
ATOM    151  C   LYS X   9      83.590  32.168  54.936  0.00  0.00            
ATOM    152  O   LYS X   9      83.716  33.221  55.502  0.00  0.00            
ATOM    153  N   GLN X  10      84.552  31.579  54.204  0.00  0.00            
ATOM    154  H   GLN X  10      84.414  30.713  53.703  0.00  0.00            
ATOM    155  CA  GLN X  10      85.852  32.240  53.967  0.00  0.00            
ATOM    156  HA  GLN X  10      86.416  32.465  54.873  0.00  0.00            
ATOM    157  CB  GLN X  10      86.789  31.392  53.098  0.00  0.00            
ATOM    158  HB2 GLN X  10      86.189  30.855  52.363  0.00  0.00            
ATOM    159  HB3 GLN X  10      87.484  31.955  52.476  0.00  0.00            
ATOM    160  CG  GLN X  10      87.614  30.337  53.970  0.00  0.00            
ATOM    161  HG2 GLN X  10      88.303  30.934  54.568  0.00  0.00            
ATOM    162  HG3 GLN X  10      87.019  29.817  54.721  0.00  0.00            
ATOM    163  CD  GLN X  10      88.265  29.217  53.168  0.00  0.00            
ATOM    164  OE1 GLN X  10      87.898  29.000  52.000  0.00  0.00            
ATOM    165  NE2 GLN X  10      89.281  28.523  53.661  0.00  0.00
[truncated: 38,286,799 more chars]
