# Supplementary material for: Scoria: a Python module for manipulating 3D molecular data
Source: J Cheminform. 2017 Sep 18;9:52. doi: 10.1186/s13321-017-0237-8 (PMC5603467; doi:10.1186/s13321-017-0237-8)
Supplement: Supplementary file 2 — Additional file 2. An archived version of Scoria, without MDAnalysis support. [file 13321_2017_237_MOESM2_ESM.zip › scoria-1.0.0/scoria/sample-files/vina.out]

MODEL 1
REMARK VINA RESULT:      -9.1      0.000      0.000
REMARK  22 active torsions:
REMARK  status: ('A' for Active; 'I' for Inactive)
REMARK    1  A    between atoms: C_2  and  O2_3 
REMARK       I    between atoms: C_2  and  N_8 
REMARK    2  A    between atoms: O2_3  and  CT_4 
REMARK    3  A    between atoms: N_8  and  CA_9 
REMARK    4  A    between atoms: CA_9  and  C_10 
REMARK    5  A    between atoms: CA_9  and  CB_12 
REMARK    6  A    between atoms: C_10  and  OS_11 
REMARK    7  A    between atoms: C_10  and  CM_19 
REMARK    8  A    between atoms: CB_12  and  CG_13 
REMARK    9  A    between atoms: CM_19  and  N_20 
REMARK   10  A    between atoms: N_20  and  CA_21 
REMARK   11  A    between atoms: CA_21  and  C_22 
REMARK   12  A    between atoms: CA_21  and  CB_24 
REMARK       I    between atoms: C_22  and  N_31 
REMARK   13  A    between atoms: CB_24  and  CG_25 
REMARK   14  A    between atoms: N_31  and  CA_32 
REMARK   15  A    between atoms: CA_32  and  C_33 
REMARK   16  A    between atoms: CA_32  and  CB_35 
REMARK       I    between atoms: C_33  and  N_40 
REMARK   17  A    between atoms: CB_35  and  CG_36 
REMARK   18  A    between atoms: CG_36  and  CD_37 
REMARK   19  A    between atoms: N_40  and  CA_41 
REMARK   20  A    between atoms: CA_41  and  C_42 
REMARK   21  A    between atoms: CA_41  and  CB_44 
REMARK       I    between atoms: C_42  and  N_51 
REMARK   22  A    between atoms: CB_44  and  CG_45 
ROOT
ATOM      1  CA  MOL A   1      -9.340  14.726  29.310  1.00  0.00     0.281 C 
ENDROOT
BRANCH   1   2
ATOM      2  N   MOL A   1      -8.920  14.601  27.908  1.00  0.00    -0.060 N 
ATOM      3  H23 MOL A   1      -8.177  13.922  27.859  1.00  0.00     0.278 HD
ATOM      4  H24 MOL A   1      -9.707  14.278  27.368  1.00  0.00     0.278 HD
BRANCH   2   5
ATOM      5  CM  MOL A   1      -8.441  15.848  27.324  1.00  0.00     0.266 C 
BRANCH   5   6
ATOM      6  C   MOL A   1      -9.328  16.329  26.160  1.00  0.00     0.166 C 
BRANCH   6   7
ATOM      7  CA  MOL A   1      -8.537  16.233  24.827  1.00  0.00     0.121 C 
BRANCH   7   8
ATOM      8  N   MOL A   1      -7.087  16.295  25.030  1.00  0.00    -0.329 N 
ATOM      9  C   MOL A   1      -6.253  17.037  24.213  1.00  0.00     0.361 C 
ATOM     10  O1  MOL A   1      -6.616  17.778  23.312  1.00  0.00    -0.238 OA
ATOM     11  H10 MOL A   1      -6.685  15.782  25.788  1.00  0.00     0.165 HD
BRANCH   9  12
ATOM     12  O2  MOL A   1      -4.955  16.826  24.615  1.00  0.00    -0.294 OA
BRANCH  12  13
ATOM     13  CT  MOL A   1      -4.300  17.553  25.741  1.00  0.00     0.061 C 
ATOM     14  C1  MOL A   1      -2.824  17.599  25.401  1.00  0.00     0.046 C 
ATOM     15  C2  MOL A   1      -4.537  16.791  27.045  1.00  0.00     0.046 C 
ATOM     16  C3  MOL A   1      -4.874  18.968  25.817  1.00  0.00     0.046 C 
ENDBRANCH  12  13
ENDBRANCH   9  12
ENDBRANCH   7   8
BRANCH   7  17
ATOM     17  CB  MOL A   1      -8.909  14.945  24.067  1.00  0.00     0.066 C 
BRANCH  17  18
ATOM     18  CG  MOL A   1      -8.856  15.095  22.569  1.00  0.00    -0.056 A 
ATOM     19  CD1 MOL A   1      -7.811  14.550  21.842  1.00  0.00     0.007 A 
ATOM     20  CE1 MOL A   1      -7.732  14.731  20.467  1.00  0.00     0.001 A 
ATOM     21  CZ  MOL A   1      -8.707  15.464  19.800  1.00  0.00     0.000 A 
ATOM     22  CE2 MOL A   1      -9.763  16.012  20.512  1.00  0.00     0.001 A 
ATOM     23  CD2 MOL A   1      -9.834  15.826  21.891  1.00  0.00     0.007 A 
ENDBRANCH  17  18
ENDBRANCH   7  17
ENDBRANCH   6   7
BRANCH   6  24
ATOM     24  OS  MOL A   1     -10.500  15.544  26.093  1.00  0.00    -0.392 OA
ATOM     25  H13 MOL A   1     -10.486  15.025  25.298  1.00  0.00     0.210 HD
ENDBRANCH   6  24
ENDBRANCH   5   6
ENDBRANCH   2   5
ENDBRANCH   1   2
BRANCH   1  26
ATOM     26  C   MOL A   1     -10.856  14.861  29.413  1.00  0.00     0.249 C 
ATOM     27  O   MOL A   1     -11.450  15.801  28.874  1.00  0.00    -0.271 OA
ATOM     28  N   MOL A   1     -11.473  13.919  30.119  1.00  0.00    -0.346 N 
ATOM     29  H33 MOL A   1     -10.927  13.193  30.538  1.00  0.00     0.163 HD
BRANCH  28  30
ATOM     30  CA  MOL A   1     -12.916  13.911  30.301  1.00  0.00     0.177 C 
BRANCH  30  31
ATOM     31  C   MOL A   1     -13.226  13.741  31.786  1.00  0.00     0.241 C 
ATOM     32  O   MOL A   1     -14.085  14.430  32.341  1.00  0.00    -0.271 OA
ATOM     33  N   MOL A   1     -12.543  12.806  32.430  1.00  0.00    -0.346 N 
ATOM     34  H39 MOL A   1     -11.876  12.244  31.939  1.00  0.00     0.163 HD
BRANCH  33  35
ATOM     35  CA  MOL A   1     -12.761  12.598  33.841  1.00  0.00     0.180 C 
BRANCH  35  36
ATOM     36  C   MOL A   1     -11.694  13.315  34.638  1.00  0.00     0.238 C 
ATOM     37  O   MOL A   1     -10.683  12.731  35.010  1.00  0.00    -0.271 OA
ATOM     38  N   MOL A   1     -11.906  14.598  34.876  1.00  0.00    -0.368 N 
ATOM     39  H48 MOL A   1     -11.237  15.127  35.397  1.00  0.00     0.159 HD
ATOM     40  H49 MOL A   1     -12.736  15.039  34.535  1.00  0.00     0.159 HD
ENDBRANCH  35  36
BRANCH  35  41
ATOM     41  CB  MOL A   1     -12.785  11.099  34.162  1.00  0.00     0.073 C 
BRANCH  41  42
ATOM     42  CG  MOL A   1     -13.396  10.245  33.088  1.00  0.00    -0.056 A 
ATOM     43  CD1 MOL A   1     -12.632   9.310  32.409  1.00  0.00     0.007 A 
ATOM     44  CE1 MOL A   1     -13.207   8.480  31.445  1.00  0.00     0.001 A 
ATOM     45  CZ  MOL A   1     -14.558   8.587  31.150  1.00  0.00     0.000 A 
ATOM     46  CE2 MOL A   1     -15.332   9.523  31.818  1.00  0.00     0.001 A 
ATOM     47  CD2 MOL A   1     -14.750  10.347  32.782  1.00  0.00     0.007 A 
ENDBRANCH  41  42
ENDBRANCH  35  41
ENDBRANCH  33  35
ENDBRANCH  30  31
BRANCH  30  48
ATOM     48  CB  MOL A   1     -13.520  12.762  29.478  1.00  0.00     0.045 C 
BRANCH  48  49
ATOM     49  CG  MOL A   1     -12.534  11.767  28.874  1.00  0.00     0.116 C 
BRANCH  49  50
ATOM     50  CD  MOL A   1     -12.260  12.010  27.395  1.00  0.00     0.172 C 
ATOM     51  OE1 MOL A   1     -12.934  11.383  26.546  1.00  0.00    -0.648 OA
ATOM     52  OE2 MOL A   1     -11.356  12.815  27.081  1.00  0.00    -0.648 OA
ENDBRANCH  49  50
ENDBRANCH  48  49
ENDBRANCH  30  48
ENDBRANCH  28  30
ENDBRANCH   1  26
BRANCH   1  53
ATOM     53  CB  MOL A   1      -8.679  15.942  29.983  1.00  0.00     0.081 C 
BRANCH  53  54
ATOM     54  CG  MOL A   1      -8.536  15.810  31.477  1.00  0.00    -0.056 A 
ATOM     55  CD1 MOL A   1      -8.441  14.556  32.065  1.00  0.00     0.007 A 
ATOM     56  CE1 MOL A   1      -8.316  14.418  33.445  1.00  0.00     0.001 A 
ATOM     57  CZ  MOL A   1      -8.284  15.545  34.252  1.00  0.00     0.000 A 
ATOM     58  CE2 MOL A   1      -8.380  16.812  33.677  1.00  0.00     0.001 A 
ATOM     59  CD2 MOL A   1      -8.506  16.939  32.294  1.00  0.00     0.007 A 
ENDBRANCH  53  54
ENDBRANCH   1  53
TORSDOF 22
ENDMDL
MODEL 2
REMARK VINA RESULT:      -9.0      1.469      3.800
REMARK  22 active torsions:
REMARK  status: ('A' for Active; 'I' for Inactive)
REMARK    1  A    between atoms: C_2  and  O2_3 
REMARK       I    between atoms: C_2  and  N_8 
REMARK    2  A    between atoms: O2_3  and  CT_4 
REMARK    3  A    between atoms: N_8  and  CA_9 
REMARK    4  A    between atoms: CA_9  and  C_10 
REMARK    5  A    between atoms: CA_9  and  CB_12 
REMARK    6  A    between atoms: C_10  and  OS_11 
REMARK    7  A    between atoms: C_10  and  CM_19 
REMARK    8  A    between atoms: CB_12  and  CG_13 
REMARK    9  A    between atoms: CM_19  and  N_20 
REMARK   10  A    between atoms: N_20  and  CA_21 
REMARK   11  A    between atoms: CA_21  and  C_22 
REMARK   12  A    between atoms: CA_21  and  CB_24 
REMARK       I    between atoms: C_22  and  N_31 
REMARK   13  A    between atoms: CB_24  and  CG_25 
REMARK   14  A    between atoms: N_31  and  CA_32 
REMARK   15  A    between atoms: CA_32  and  C_33 
REMARK   16  A    between atoms: CA_32  and  CB_35 
REMARK       I    between atoms: C_33  and  N_40 
REMARK   17  A    between atoms: CB_35  and  CG_36 
REMARK   18  A    between atoms: CG_36  and  CD_37 
REMARK   19  A    between atoms: N_40  and  CA_41 
REMARK   20  A    between atoms: CA_41  and  C_42 
REMARK   21  A    between atoms: CA_41  and  CB_44 
REMARK       I    between atoms: C_42  and  N_51 
REMARK   22  A    between atoms: CB_44  and  CG_45 
ROOT
ATOM      1  CA  MOL A   1     -10.486  14.405  29.959  1.00  0.00     0.281 C 
ENDROOT
BRANCH   1   2
ATOM      2  N   MOL A   1      -9.954  14.616  28.607  1.00  0.00    -0.060 N 
ATOM      3  H23 MOL A   1      -9.235  13.930  28.438  1.00  0.00     0.278 HD
ATOM      4  H24 MOL A   1     -10.704  14.486  27.947  1.00  0.00     0.278 HD
BRANCH   2   5
ATOM      5  CM  MOL A   1      -9.382  15.941  28.398  1.00  0.00     0.266 C 
BRANCH   5   6
ATOM      6  C   MOL A   1      -9.810  16.561  27.055  1.00  0.00     0.166 C 
BRANCH   6   7
ATOM      7  CA  MOL A   1      -8.564  16.747  26.146  1.00  0.00     0.121 C 
BRANCH   7   8
ATOM      8  N   MOL A   1      -8.911  16.793  24.723  1.00  0.00    -0.329 N 
ATOM      9  C   MOL A   1      -8.028  16.411  23.729  1.00  0.00     0.361 C 
ATOM     10  O1  MOL A   1      -6.924  15.920  23.911  1.00  0.00    -0.238 OA
ATOM     11  H10 MOL A   1      -9.822  17.112  24.460  1.00  0.00     0.165 HD
BRANCH   9  12
ATOM     12  O2  MOL A   1      -8.621  16.644  22.511  1.00  0.00    -0.294 OA
BRANCH  12  13
ATOM     13  CT  MOL A   1      -9.230  15.580  21.660  1.00  0.00     0.061 C 
ATOM     14  C1  MOL A   1      -9.302  16.158  20.262  1.00  0.00     0.046 C 
ATOM     15  C2  MOL A   1     -10.627  15.247  22.186  1.00  0.00     0.046 C 
ATOM     16  C3  MOL A   1      -8.324  14.349  21.684  1.00  0.00     0.046 C 
ENDBRANCH  12  13
ENDBRANCH   9  12
ENDBRANCH   7   8
BRANCH   7  17
ATOM     17  CB  MOL A   1      -7.790  18.019  26.542  1.00  0.00     0.066 C 
BRANCH  17  18
ATOM     18  CG  MOL A   1      -6.296  17.823  26.587  1.00  0.00    -0.056 A 
ATOM     19  CD1 MOL A   1      -5.466  18.521  25.727  1.00  0.00     0.007 A 
ATOM     20  CE1 MOL A   1      -4.094  18.303  25.731  1.00  0.00     0.001 A 
ATOM     21  CZ  MOL A   1      -3.535  17.379  26.605  1.00  0.00     0.000 A 
ATOM     22  CE2 MOL A   1      -4.351  16.675  27.477  1.00  0.00     0.001 A 
ATOM     23  CD2 MOL A   1      -5.727  16.899  27.466  1.00  0.00     0.007 A 
ENDBRANCH  17  18
ENDBRANCH   7  17
ENDBRANCH   6   7
BRANCH   6  24
ATOM     24  OS  MOL A   1     -10.758  15.727  26.422  1.00  0.00    -0.392 OA
ATOM     25  H13 MOL A   1     -10.716  15.858  25.483  1.00  0.00     0.210 HD
ENDBRANCH   6  24
ENDBRANCH   5   6
ENDBRANCH   2   5
ENDBRANCH   1   2
BRANCH   1  26
ATOM     26  C   MOL A   1     -11.944  13.959  29.906  1.00  0.00     0.249 C 
ATOM     27  O   MOL A   1     -12.813  14.682  29.409  1.00  0.00    -0.271 OA
ATOM     28  N   MOL A   1     -12.202  12.767  30.434  1.00  0.00    -0.346 N 
ATOM     29  H33 MOL A   1     -11.450  12.240  30.831  1.00  0.00     0.163 HD
BRANCH  28  30
ATOM     30  CA  MOL A   1     -13.544  12.204  30.453  1.00  0.00     0.177 C 
BRANCH  30  31
ATOM     31  C   MOL A   1     -13.820  11.631  31.840  1.00  0.00     0.241 C 
ATOM     32  O   MOL A   1     -14.970  11.552  32.279  1.00  0.00    -0.271 OA
ATOM     33  N   MOL A   1     -12.769  11.208  32.526  1.00  0.00    -0.346 N 
ATOM     34  H39 MOL A   1     -11.854  11.258  32.123  1.00  0.00     0.163 HD
BRANCH  33  35
ATOM     35  CA  MOL A   1     -12.944  10.673  33.855  1.00  0.00     0.180 C 
BRANCH  35  36
ATOM     36  C   MOL A   1     -12.310  11.599  34.869  1.00  0.00     0.238 C 
ATOM     37  O   MOL A   1     -11.256  11.307  35.421  1.00  0.00    -0.271 OA
ATOM     38  N   MOL A   1     -12.942  12.737  35.096  1.00  0.00    -0.368 N 
ATOM     39  H48 MOL A   1     -12.573  13.392  35.755  1.00  0.00     0.159 HD
ATOM     40  H49 MOL A   1     -13.790  12.944  34.607  1.00  0.00     0.159 HD
ENDBRANCH  35  36
BRANCH  35  41
ATOM     41  CB  MOL A   1     -12.354   9.261  33.943  1.00  0.00     0.073 C 
BRANCH  41  42
ATOM     42  CG  MOL A   1     -12.855   8.313  32.891  1.00  0.00    -0.056 A 
ATOM     43  CD1 MOL A   1     -14.113   7.742  32.994  1.00  0.00     0.007 A 
ATOM     44  CE1 MOL A   1     -14.602   6.900  31.995  1.00  0.00     0.001 A 
ATOM     45  CZ  MOL A   1     -13.826   6.618  30.881  1.00  0.00     0.000 A 
ATOM     46  CE2 MOL A   1     -12.562   7.177  30.768  1.00  0.00     0.001 A 
ATOM     47  CD2 MOL A   1     -12.083   8.021  31.771  1.00  0.00     0.007 A 
ENDBRANCH  41  42
ENDBRANCH  35  41
ENDBRANCH  33  35
ENDBRANCH  30  31
BRANCH  30  48
ATOM     48  CB  MOL A   1     -13.645  11.113  29.376  1.00  0.00     0.045 C 
BRANCH  48  49
ATOM     49  CG  MOL A   1     -12.392  10.861  28.542  1.00  0.00     0.116 C 
BRANCH  49  50
ATOM     50  CD  MOL A   1     -12.381  11.625  27.224  1.00  0.00     0.172 C 
ATOM     51  OE1 MOL A   1     -11.580  12.577  27.086  1.00  0.00    -0.648 OA
ATOM     52  OE2 MOL A   1     -13.187  11.283  26.330  1.00  0.00    -0.648 OA
ENDBRANCH  49  50
ENDBRANCH  48  49
ENDBRANCH  30  48
ENDBRANCH  28  30
ENDBRANCH   1  26
BRANCH   1  53
ATOM     53  CB  MOL A   1     -10.382  15.688  30.805  1.00  0.00     0.081 C 
BRANCH  53  54
ATOM     54  CG  MOL A   1      -9.902  15.453  32.213  1.00  0.00    -0.056 A 
ATOM     55  CD1 MOL A   1      -8.563  15.185  32.463  1.00  0.00     0.007 A 
ATOM     56  CE1 MOL A   1      -8.106  14.959  33.759  1.00  0.00     0.001 A 
ATOM     57  CZ  MOL A   1      -8.995  15.001  34.822  1.00  0.00     0.000 A 
ATOM     58  CE2 MOL A   1     -10.344  15.268  34.587  1.00  0.00     0.001 A 
ATOM     59  CD2 MOL A   1     -10.791  15.491  33.285  1.00  0.00     0.007 A 
ENDBRANCH  53  54
ENDBRANCH   1  53
TORSDOF 22
ENDMDL
MODEL 3
REMARK VINA RESULT:      -8.9      2.432     11.628
REMARK  22 active torsions:
REMARK  status: ('A' for Active; 'I' for Inactive)
REMARK    1  A    between atoms: C_2  and  O2_3 
REMARK       I    between atoms: C_2  and  N_8 
REMARK    2  A    between atoms: O2_3  and  CT_4 
REMARK    3  A    between atoms: N_8  and  CA_9 
REMARK    4  A    between atoms: CA_9  and  C_10 
REMARK    5  A    between atoms: CA_9  and  CB_12 
REMARK    6  A    between atoms: C_10  and  OS_11 
REMARK    7  A    between atoms: C_10  and  CM_19 
REMARK    8  A    between atoms: CB_12  and  CG_13 
REMARK    9  A    between atoms: CM_19  and  N_20 
REMARK   10  A    between atoms: N_20  and  CA_21 
REMARK   11  A    between atoms: CA_21  and  C_22 
REMARK   12  A    between atoms: CA_21  and  CB_24 
REMARK       I    between atoms: C_22  and  N_31 
REMARK   13  A    between atoms: CB_24  and  CG_25 
REMARK   14  A    between atoms: N_31  and  CA_32 
REMARK   15  A    between atoms: CA_32  and  C_33 
REMARK   16  A    between atoms: CA_32  and  CB_35 
REMARK       I    between atoms: C_33  and  N_40 
REMARK   17  A    between atoms: CB_35  and  CG_36 
REMARK   18  A    between atoms: CG_36  and  CD_37 
REMARK   19  A    between atoms: N_40  and  CA_41 
REMARK   20  A    between atoms: CA_41  and  C_42 
REMARK   21  A    between atoms: CA_41  and  CB_44 
REMARK       I    between atoms: C_42  and  N_51 
REMARK   22  A    between atoms: CB_44  and  CG_45 
ROOT
ATOM      1  CA  MOL A   1      -8.690  15.222  25.052  1.00  0.00     0.281 C 
ENDROOT
BRANCH   1   2
ATOM      2  N   MOL A   1      -9.139  14.736  26.363  1.00  0.00    -0.060 N 
ATOM      3  H23 MOL A   1     -10.077  14.381  26.266  1.00  0.00     0.278 HD
ATOM      4  H24 MOL A   1      -8.526  13.991  26.653  1.00  0.00     0.278 HD
BRANCH   2   5
ATOM      5  CM  MOL A   1      -9.142  15.760  27.402  1.00  0.00     0.266 C 
BRANCH   5   6
ATOM      6  C   MOL A   1     -10.564  16.235  27.754  1.00  0.00     0.166 C 
BRANCH   6   7
ATOM      7  CA  MOL A   1     -10.906  15.822  29.212  1.00  0.00     0.121 C 
BRANCH   7   8
ATOM      8  N   MOL A   1     -12.088  14.959  29.286  1.00  0.00    -0.329 N 
ATOM      9  C   MOL A   1     -12.146  13.722  28.669  1.00  0.00     0.361 C 
ATOM     10  O1  MOL A   1     -11.222  13.176  28.085  1.00  0.00    -0.238 OA
ATOM     11  H10 MOL A   1     -12.883  15.275  29.803  1.00  0.00     0.165 HD
BRANCH   9  12
ATOM     12  O2  MOL A   1     -13.404  13.202  28.859  1.00  0.00    -0.294 OA
BRANCH  12  13
ATOM     13  CT  MOL A   1     -13.828  12.465  30.085  1.00  0.00     0.061 C 
ATOM     14  C1  MOL A   1     -15.167  13.054  30.481  1.00  0.00     0.046 C 
ATOM     15  C2  MOL A   1     -12.791  12.676  31.189  1.00  0.00     0.046 C 
ATOM     16  C3  MOL A   1     -13.976  10.982  29.745  1.00  0.00     0.046 C 
ENDBRANCH  12  13
ENDBRANCH   9  12
ENDBRANCH   7   8
BRANCH   7  17
ATOM     17  CB  MOL A   1      -9.702  15.127  29.876  1.00  0.00     0.066 C 
BRANCH  17  18
ATOM     18  CG  MOL A   1      -9.427  15.608  31.277  1.00  0.00    -0.056 A 
ATOM     19  CD1 MOL A   1      -8.294  16.350  31.560  1.00  0.00     0.007 A 
ATOM     20  CE1 MOL A   1      -8.012  16.749  32.860  1.00  0.00     0.001 A 
ATOM     21  CZ  MOL A   1      -8.871  16.409  33.899  1.00  0.00     0.000 A 
ATOM     22  CE2 MOL A   1     -10.013  15.670  33.633  1.00  0.00     0.001 A 
ATOM     23  CD2 MOL A   1     -10.288  15.273  32.325  1.00  0.00     0.007 A 
ENDBRANCH  17  18
ENDBRANCH   7  17
ENDBRANCH   6   7
BRANCH   6  24
ATOM     24  OS  MOL A   1     -10.651  17.637  27.609  1.00  0.00    -0.392 OA
ATOM     25  H13 MOL A   1     -10.771  18.035  28.463  1.00  0.00     0.210 HD
ENDBRANCH   6  24
ENDBRANCH   5   6
ENDBRANCH   2   5
ENDBRANCH   1   2
BRANCH   1  26
ATOM     26  C   MOL A   1      -8.211  16.668  25.143  1.00  0.00     0.249 C 
ATOM     27  O   MOL A   1      -9.008  17.609  25.067  1.00  0.00    -0.271 OA
ATOM     28  N   MOL A   1      -6.901  16.833  25.295  1.00  0.00    -0.346 N 
ATOM     29  H33 MOL A   1      -6.313  16.025  25.337  1.00  0.00     0.163 HD
BRANCH  28  30
ATOM     30  CA  MOL A   1      -6.296  18.152  25.403  1.00  0.00     0.177 C 
BRANCH  30  31
ATOM     31  C   MOL A   1      -5.213  18.287  24.336  1.00  0.00     0.241 C 
ATOM     32  O   MOL A   1      -4.889  19.392  23.893  1.00  0.00    -0.271 OA
ATOM     33  N   MOL A   1      -4.632  17.166  23.936  1.00  0.00    -0.346 N 
ATOM     34  H39 MOL A   1      -4.899  16.291  24.342  1.00  0.00     0.163 HD
BRANCH  33  35
ATOM     35  CA  MOL A   1      -3.614  17.206  22.914  1.00  0.00     0.180 C 
BRANCH  35  36
ATOM     36  C   MOL A   1      -2.455  18.060  23.378  1.00  0.00     0.238 C 
ATOM     37  O   MOL A   1      -1.990  18.939  22.661  1.00  0.00    -0.271 OA
ATOM     38  N   MOL A   1      -2.002  17.819  24.596  1.00  0.00    -0.368 N 
ATOM     39  H48 MOL A   1      -1.237  18.351  24.959  1.00  0.00     0.159 HD
ATOM     40  H49 MOL A   1      -2.425  17.105  25.154  1.00  0.00     0.159 HD
ENDBRANCH  35  36
BRANCH  35  41
ATOM     41  CB  MOL A   1      -4.201  17.728  21.598  1.00  0.00     0.073 C 
BRANCH  41  42
ATOM     42  CG  MOL A   1      -3.938  16.847  20.410  1.00  0.00    -0.056 A 
ATOM     43  CD1 MOL A   1      -2.675  16.326  20.182  1.00  0.00     0.007 A 
ATOM     44  CE1 MOL A   1      -2.437  15.468  19.107  1.00  0.00     0.001 A 
ATOM     45  CZ  MOL A   1      -3.470  15.130  18.245  1.00  0.00     0.000 A 
ATOM     46  CE2 MOL A   1      -4.737  15.650  18.457  1.00  0.00     0.001 A 
ATOM     47  CD2 MOL A   1      -4.966  16.505  19.537  1.00  0.00     0.007 A 
ENDBRANCH  41  42
ENDBRANCH  35  41
ENDBRANCH  33  35
ENDBRANCH  30  31
BRANCH  30  48
ATOM     48  CB  MOL A   1      -5.706  18.320  26.812  1.00  0.00     0.045 C 
BRANCH  48  49
ATOM     49  CG  MOL A   1      -5.359  17.037  27.562  1.00  0.00     0.116 C 
BRANCH  49  50
ATOM     50  CD  MOL A   1      -3.871  16.714  27.549  1.00  0.00     0.172 C 
ATOM     51  OE1 MOL A   1      -3.151  17.151  28.476  1.00  0.00    -0.648 OA
ATOM     52  OE2 MOL A   1      -3.416  16.037  26.601  1.00  0.00    -0.648 OA
ENDBRANCH  49  50
ENDBRANCH  48  49
ENDBRANCH  30  48
ENDBRANCH  28  30
ENDBRANCH   1  26
BRANCH   1  53
ATOM     53  CB  MOL A   1      -9.818  15.130  24.008  1.00  0.00     0.081 C 
BRANCH  53  54
ATOM     54  CG  MOL A   1      -9.336  15.186  22.583  1.00  0.00    -0.056 A 
ATOM     55  CD1 MOL A   1      -8.214  14.467  22.191  1.00  0.00     0.007 A 
ATOM     56  CE1 MOL A   1      -7.752  14.514  20.879  1.00  0.00     0.001 A 
ATOM     57  CZ  MOL A   1      -8.416  15.288  19.940  1.00  0.00     0.000 A 
ATOM     58  CE2 MOL A   1      -9.544  16.018  20.317  1.00  0.00     0.001 A 
ATOM     59  CD2 MOL A   1      -9.997  15.964  21.635  1.00  0.00     0.007 A 
ENDBRANCH  53  54
ENDBRANCH   1  53
TORSDOF 22
ENDMDL
MODEL 4
REMARK VINA RESULT:      -8.9      2.302     11.811
REMARK  22 active torsions:
REMARK  status: ('A' for Active; 'I' for Inactive)
REMARK    1  A    between atoms: C_2  and  O2_3 
REMARK       I    between atoms: C_2  and  N_8 
REMARK    2  A    between atoms: O2_3  and  CT_4 
REMARK    3  A    between atoms: N_8  and  CA_9 
REMARK    4  A    between atoms: CA_9  and  C_10 
REMARK    5  A    between atoms: CA_9  and  CB_12 
REMARK    6  A    between atoms: C_10  and  OS_11 
REMARK    7  A    between atoms: C_10  and  CM_19 
REMARK    8  A    between atoms: CB_12  and  CG_13 
REMARK    9  A    between atoms: CM_19  and  N_20 
REMARK   10  A    between atoms: N_20  and  CA_21 
REMARK   11  A    between atoms: CA_21  and  C_22 
REMARK   12  A    between atoms: CA_21  and  CB_24 
REMARK       I    between atoms: C_22  and  N_31 
REMARK   13  A    between atoms: CB_24  and  CG_25 
REMARK   14  A    between atoms: N_31  and  CA_32 
REMARK   15  A    between atoms: CA_32  and  C_33 
REMARK   16  A    between atoms: CA_32  and  CB_35 
REMARK       I    between atoms: C_33  and  N_40 
REMARK   17  A    between atoms: CB_35  and  CG_36 
REMARK   18  A    between atoms: CG_36  and  CD_37 
REMARK   19  A    between atoms: N_40  and  CA_41 
REMARK   20  A    between atoms: CA_41  and  C_42 
REMARK   21  A    between atoms: CA_41  and  CB_44 
REMARK       I    between atoms: C_42  and  N_51 
REMARK   22  A    between atoms: CB_44  and  CG_45 
ROOT
ATOM      1  CA  MOL A   1      -8.309  15.362  25.020  1.00  0.00     0.281 C 
ENDROOT
BRANCH   1   2
ATOM      2  N   MOL A   1      -8.579  14.928  26.397  1.00  0.00    -0.060 N 
ATOM      3  H23 MOL A   1      -8.107  14.051  26.552  1.00  0.00     0.278 HD
ATOM      4  H24 MOL A   1      -8.212  15.623  27.027  1.00  0.00     0.278 HD
BRANCH   2   5
ATOM      5  CM  MOL A   1      -9.996  14.744  26.689  1.00  0.00     0.266 C 
BRANCH   5   6
ATOM      6  C   MOL A   1     -10.504  15.719  27.768  1.00  0.00     0.166 C 
BRANCH   6   7
ATOM      7  CA  MOL A   1     -10.560  14.994  29.141  1.00  0.00     0.121 C 
BRANCH   7   8
ATOM      8  N   MOL A   1     -11.141  13.653  29.043  1.00  0.00    -0.329 N 
ATOM      9  C   MOL A   1     -12.506  13.430  29.070  1.00  0.00     0.361 C 
ATOM     10  O1  MOL A   1     -13.367  14.297  29.085  1.00  0.00    -0.238 OA
ATOM     11  H10 MOL A   1     -10.528  12.868  28.953  1.00  0.00     0.165 HD
BRANCH   9  12
ATOM     12  O2  MOL A   1     -12.723  12.073  29.038  1.00  0.00    -0.294 OA
BRANCH  12  13
ATOM     13  CT  MOL A   1     -13.187  11.272  30.208  1.00  0.00     0.061 C 
ATOM     14  C1  MOL A   1     -14.674  11.065  30.006  1.00  0.00     0.046 C 
ATOM     15  C2  MOL A   1     -12.915  12.050  31.496  1.00  0.00     0.046 C 
ATOM     16  C3  MOL A   1     -12.456   9.930  30.211  1.00  0.00     0.046 C 
ENDBRANCH  12  13
ENDBRANCH   9  12
ENDBRANCH   7   8
BRANCH   7  17
ATOM     17  CB  MOL A   1      -9.156  14.917  29.772  1.00  0.00     0.066 C 
BRANCH  17  18
ATOM     18  CG  MOL A   1      -9.098  15.458  31.176  1.00  0.00    -0.056 A 
ATOM     19  CD1 MOL A   1      -8.180  16.437  31.519  1.00  0.00     0.007 A 
ATOM     20  CE1 MOL A   1      -8.089  16.899  32.825  1.00  0.00     0.001 A 
ATOM     21  CZ  MOL A   1      -8.924  16.384  33.810  1.00  0.00     0.000 A 
ATOM     22  CE2 MOL A   1      -9.852  15.407  33.484  1.00  0.00     0.001 A 
ATOM     23  CD2 MOL A   1      -9.936  14.949  32.170  1.00  0.00     0.007 A 
ENDBRANCH  17  18
ENDBRANCH   7  17
ENDBRANCH   6   7
BRANCH   6  24
ATOM     24  OS  MOL A   1      -9.651  16.842  27.840  1.00  0.00    -0.392 OA
ATOM     25  H13 MOL A   1     -10.127  17.576  28.208  1.00  0.00     0.210 HD
ENDBRANCH   6  24
ENDBRANCH   5   6
ENDBRANCH   2   5
ENDBRANCH   1   2
BRANCH   1  26
ATOM     26  C   MOL A   1      -7.833  16.811  24.991  1.00  0.00     0.249 C 
ATOM     27  O   MOL A   1      -8.601  17.739  25.264  1.00  0.00    -0.271 OA
ATOM     28  N   MOL A   1      -6.563  16.994  24.646  1.00  0.00    -0.346 N 
ATOM     29  H33 MOL A   1      -6.001  16.197  24.426  1.00  0.00     0.163 HD
BRANCH  28  30
ATOM     30  CA  MOL A   1      -5.964  18.318  24.579  1.00  0.00     0.177 C 
BRANCH  30  31
ATOM     31  C   MOL A   1      -5.377  18.525  23.185  1.00  0.00     0.241 C 
ATOM     32  O   MOL A   1      -5.096  19.653  22.772  1.00  0.00    -0.271 OA
ATOM     33  N   MOL A   1      -5.167  17.434  22.463  1.00  0.00    -0.346 N 
ATOM     34  H39 MOL A   1      -5.378  16.533  22.844  1.00  0.00     0.163 HD
BRANCH  33  35
ATOM     35  CA  MOL A   1      -4.636  17.546  21.126  1.00  0.00     0.180 C 
BRANCH  35  36
ATOM     36  C   MOL A   1      -5.720  17.244  20.115  1.00  0.00     0.238 C 
ATOM     37  O   MOL A   1      -6.807  17.808  20.165  1.00  0.00    -0.271 OA
ATOM     38  N   MOL A   1      -5.412  16.370  19.173  1.00  0.00    -0.368 N 
ATOM     39  H48 MOL A   1      -6.087  16.128  18.476  1.00  0.00     0.159 HD
ATOM     40  H49 MOL A   1      -4.505  15.949  19.159  1.00  0.00     0.159 HD
ENDBRANCH  35  36
BRANCH  35  41
ATOM     41  CB  MOL A   1      -3.433  16.614  20.951  1.00  0.00     0.073 C 
BRANCH  41  42
ATOM     42  CG  MOL A   1      -2.295  16.885  21.894  1.00  0.00    -0.056 A 
ATOM     43  CD1 MOL A   1      -1.722  18.144  21.967  1.00  0.00     0.007 A 
ATOM     44  CE1 MOL A   1      -0.698  18.414  22.876  1.00  0.00     0.001 A 
ATOM     45  CZ  MOL A   1      -0.236  17.415  23.719  1.00  0.00     0.000 A 
ATOM     46  CE2 MOL A   1      -0.796  16.148  23.652  1.00  0.00     0.001 A 
ATOM     47  CD2 MOL A   1      -1.821  15.889  22.742  1.00  0.00     0.007 A 
ENDBRANCH  41  42
ENDBRANCH  35  41
ENDBRANCH  33  35
ENDBRANCH  30  31
BRANCH  30  48
ATOM     48  CB  MOL A   1      -4.875  18.433  25.657  1.00  0.00     0.045 C 
BRANCH  48  49
ATOM     49  CG  MOL A   1      -5.320  18.211  27.100  1.00  0.00     0.116 C 
BRANCH  49  50
ATOM     50  CD  MOL A   1      -5.186  16.764  27.558  1.00  0.00     0.172 C 
ATOM     51  OE1 MOL A   1      -6.224  16.120  27.832  1.00  0.00    -0.648 OA
ATOM     52  OE2 MOL A   1      -4.039  16.276  27.661  1.00  0.00    -0.648 OA
ENDBRANCH  49  50
ENDBRANCH  48  49
ENDBRANCH  30  48
ENDBRANCH  28  30
ENDBRANCH   1  26
BRANCH   1  53
ATOM     53  CB  MOL A   1      -9.562  15.225  24.137  1.00  0.00     0.081 C 
BRANCH  53  54
ATOM     54  CG  MOL A   1      -9.269  15.205  22.660  1.00  0.00    -0.056 A 
ATOM     55  CD1 MOL A   1      -8.205  14.462  22.165  1.00  0.00     0.007 A 
ATOM     56  CE1 MOL A   1      -7.917  14.439  20.803  1.00  0.00     0.001 A 
ATOM     57  CZ  MOL A   1      -8.700  15.166  19.919  1.00  0.00     0.000 A 
ATOM     58  CE2 MOL A   1      -9.771  15.919  20.400  1.00  0.00     0.001 A 
ATOM     59  CD2 MOL A   1     -10.050  15.935  21.767  1.00  0.00     0.007 A 
ENDBRANCH  53  54
ENDBRANCH   1  53
TORSDOF 22
ENDMDL
MODEL 5
REMARK VINA RESULT:      -8.9      2.874     11.281
REMARK  22 active torsions:
REMARK  status: ('A' for Active; 'I' for Inactive)
REMARK    1  A    between atoms: C_2  and  O2_3 
REMARK       I    between atoms: C_2  and  N_8 
REMARK    2  A    between atoms: O2_3  and  CT_4 
REMARK    3  A    between atoms: N_8  and  CA_9 
REMARK    4  A    between atoms: CA_9  and  C_10 
REMARK    5  A    between atoms: CA_9  and  CB_12 
REMARK    6  A    between atoms: C_10  and  OS_11 
REMARK    7  A    between atoms: C_10  and  CM_19 
REMARK    8  A    between atoms: CB_12  and  CG_13 
REMARK    9  A    between atoms: CM_19  and  N_20 
REMARK   10  A    between atoms: N_20  and  CA_21 
REMARK   11  A    between atoms: CA_21  and  C_22 
REMARK   12  A    between atoms: CA_21  and  CB_24 
REMARK       I    between atoms: C_22  and  N_31 
REMARK   13  A    between atoms: CB_24  and  CG_25 
REMARK   14  A    between atoms: N_31  and  CA_32 
REMARK   15  A    between atoms: CA_32  and  C_33 
REMARK   16  A    between atoms: CA_32  and  CB_35 
REMARK       I    between atoms: C_33  and  N_40 
REMARK   17  A    between atoms: CB_35  and  CG_36 
REMARK   18  A    between atoms: CG_36  and  CD_37 
REMARK   19  A    between atoms: N_40  and  CA_41 
REMARK   20  A    between atoms: CA_41  and  C_42 
REMARK   21  A    between atoms: CA_41  and  CB_44 
REMARK       I    between atoms: C_42  and  N_51 
REMARK   22  A    between atoms: CB_44  and  CG_45 
ROOT
ATOM      1  CA  MOL A   1      -8.094  17.739  25.542  1.00  0.00     0.281 C 
ENDROOT
BRANCH   1   2
ATOM      2  N   MOL A   1      -9.485  17.462  25.925  1.00  0.00    -0.060 N 
ATOM      3  H23 MOL A   1      -9.977  18.339  25.991  1.00  0.00     0.278 HD
ATOM      4  H24 MOL A   1      -9.905  16.895  25.205  1.00  0.00     0.278 HD
BRANCH   2   5
ATOM      5  CM  MOL A   1      -9.618  16.762  27.197  1.00  0.00     0.266 C 
BRANCH   5   6
ATOM      6  C   MOL A   1     -11.077  16.712  27.689  1.00  0.00     0.166 C 
BRANCH   6   7
ATOM      7  CA  MOL A   1     -11.288  15.446  28.566  1.00  0.00     0.121 C 
BRANCH   7   8
ATOM      8  N   MOL A   1     -11.075  15.711  29.992  1.00  0.00    -0.329 N 
ATOM      9  C   MOL A   1      -9.939  15.296  30.664  1.00  0.00     0.361 C 
ATOM     10  O1  MOL A   1      -8.968  14.759  30.153  1.00  0.00    -0.238 OA
ATOM     11  H10 MOL A   1     -11.777  16.211  30.498  1.00  0.00     0.165 HD
BRANCH   9  12
ATOM     12  O2  MOL A   1     -10.078  15.626  31.991  1.00  0.00    -0.294 OA
BRANCH  12  13
ATOM     13  CT  MOL A   1      -8.937  15.755  32.944  1.00  0.00     0.061 C 
ATOM     14  C1  MOL A   1      -8.053  16.852  32.387  1.00  0.00     0.046 C 
ATOM     15  C2  MOL A   1      -8.182  14.427  33.016  1.00  0.00     0.046 C 
ATOM     16  C3  MOL A   1      -9.482  16.153  34.316  1.00  0.00     0.046 C 
ENDBRANCH  12  13
ENDBRANCH   9  12
ENDBRANCH   7   8
BRANCH   7  17
ATOM     17  CB  MOL A   1     -12.694  14.859  28.342  1.00  0.00     0.066 C 
BRANCH  17  18
ATOM     18  CG  MOL A   1     -12.788  13.388  28.653  1.00  0.00    -0.056 A 
ATOM     19  CD1 MOL A   1     -13.279  12.954  29.872  1.00  0.00     0.007 A 
ATOM     20  CE1 MOL A   1     -13.317  11.600  30.181  1.00  0.00     0.001 A 
ATOM     21  CZ  MOL A   1     -12.863  10.660  29.264  1.00  0.00     0.000 A 
ATOM     22  CE2 MOL A   1     -12.373  11.077  28.036  1.00  0.00     0.001 A 
ATOM     23  CD2 MOL A   1     -12.338  12.437  27.735  1.00  0.00     0.007 A 
ENDBRANCH  17  18
ENDBRANCH   7  17
ENDBRANCH   6   7
BRANCH   6  24
ATOM     24  OS  MOL A   1     -11.374  17.876  28.430  1.00  0.00    -0.392 OA
ATOM     25  H13 MOL A   1     -11.163  18.642  27.910  1.00  0.00     0.210 HD
ENDBRANCH   6  24
ENDBRANCH   5   6
ENDBRANCH   2   5
ENDBRANCH   1   2
BRANCH   1  26
ATOM     26  C   MOL A   1      -7.676  16.880  24.352  1.00  0.00     0.249 C 
ATOM     27  O   MOL A   1      -7.566  15.654  24.460  1.00  0.00    -0.271 OA
ATOM     28  N   MOL A   1      -7.435  17.538  23.223  1.00  0.00    -0.346 N 
ATOM     29  H33 MOL A   1      -7.533  18.533  23.212  1.00  0.00     0.163 HD
BRANCH  28  30
ATOM     30  CA  MOL A   1      -7.033  16.855  22.003  1.00  0.00     0.177 C 
BRANCH  30  31
ATOM     31  C   MOL A   1      -5.677  17.397  21.558  1.00  0.00     0.241 C 
ATOM     32  O   MOL A   1      -5.225  18.445  22.023  1.00  0.00    -0.271 OA
ATOM     33  N   MOL A   1      -5.012  16.671  20.671  1.00  0.00    -0.346 N 
ATOM     34  H39 MOL A   1      -5.396  15.808  20.341  1.00  0.00     0.163 HD
BRANCH  33  35
ATOM     35  CA  MOL A   1      -3.732  17.125  20.183  1.00  0.00     0.180 C 
BRANCH  35  36
ATOM     36  C   MOL A   1      -3.754  17.195  18.672  1.00  0.00     0.238 C 
ATOM     37  O   MOL A   1      -2.859  16.691  18.002  1.00  0.00    -0.271 OA
ATOM     38  N   MOL A   1      -4.796  17.800  18.131  1.00  0.00    -0.368 N 
ATOM     39  H48 MOL A   1      -4.868  17.878  17.137  1.00  0.00     0.159 HD
ATOM     40  H49 MOL A   1      -5.513  18.179  18.715  1.00  0.00     0.159 HD
ENDBRANCH  35  36
BRANCH  35  41
ATOM     41  CB  MOL A   1      -2.613  16.205  20.684  1.00  0.00     0.073 C 
BRANCH  41  42
ATOM     42  CG  MOL A   1      -1.703  16.832  21.702  1.00  0.00    -0.056 A 
ATOM     43  CD1 MOL A   1      -1.645  18.209  21.845  1.00  0.00     0.007 A 
ATOM     44  CE1 MOL A   1      -0.838  18.794  22.822  1.00  0.00     0.001 A 
ATOM     45  CZ  MOL A   1      -0.077  17.997  23.664  1.00  0.00     0.000 A 
ATOM     46  CE2 MOL A   1      -0.121  16.618  23.528  1.00  0.00     0.001 A 
ATOM     47  CD2 MOL A   1      -0.933  16.042  22.549  1.00  0.00     0.007 A 
ENDBRANCH  41  42
ENDBRANCH  35  41
ENDBRANCH  33  35
ENDBRANCH  30  31
BRANCH  30  48
ATOM     48  CB  MOL A   1      -8.101  17.087  20.922  1.00  0.00     0.045 C 
BRANCH  48  49
ATOM     49  CG  MOL A   1      -8.821  15.848  20.400  1.00  0.00     0.116 C 
BRANCH  49  50
ATOM     50  CD  MOL A   1      -9.238  14.883  21.503  1.00  0.00     0.172 C 
ATOM     51  OE1 MOL A   1      -8.569  13.838  21.675  1.00  0.00    -0.648 OA
ATOM     52  OE2 MOL A   1     -10.248  15.160  22.188  1.00  0.00    -0.648 OA
ENDBRANCH  49  50
ENDBRANCH  48  49
ENDBRANCH  30  48
ENDBRANCH  28  30
ENDBRANCH   1  26
BRANCH   1  53
ATOM     53  CB  MOL A   1      -7.132  17.477  26.716  1.00  0.00     0.081 C 
BRANCH  53  54
ATOM     54  CG  MOL A   1      -5.677  17.597  26.349  1.00  0.00    -0.056 A 
ATOM     55  CD1 MOL A   1      -4.770  16.622  26.742  1.00  0.00     0.007 A 
ATOM     56  CE1 MOL A   1      -3.420  16.723  26.418  1.00  0.00     0.001 A 
ATOM     57  CZ  MOL A   1      -2.964  17.811  25.689  1.00  0.00     0.000 A 
ATOM     58  CE2 MOL A   1      -3.862  18.801  25.287  1.00  0.00     0.001 A 
ATOM     59  CD2 MOL A   1      -5.212  18.690  25.620  1.00  0.00     0.007 A 
ENDBRANCH  53  54
ENDBRANCH   1  53
TORSDOF 22
ENDMDL
MODEL 6
REMARK VINA RESULT:      -8.8      2.336      4.569
REMARK  22 active torsions:
REMARK  status: ('A' for Active; 'I' for Inactive)
REMARK    1  A    between atoms: C_2  and  O2_3 
REMARK       I    between atoms: C_2  and  N_8 
REMARK    2  A    between atoms: O2_3  and  CT_4 
REMARK    3  A    between atoms: N_8  and  CA_9 
REMARK    4  A    between atoms: CA_9  and  C_10 
REMARK    5  A    between atoms: CA_9  and  CB_12 
REMARK    6  A    between atoms: C_10  and  OS_11 
REMARK    7  A    between atoms: C_10  and  CM_19 
REMARK    8  A    between atoms: CB_12  and  CG_13 
REMARK    9  A    between atoms: CM_19  and  N_20 
REMARK   10  A    between atoms: N_20  and  CA_21 
REMARK   11  A    between atoms: CA_21  and  C_22 
REMARK   12  A    between atoms: CA_21  and  CB_24 
REMARK       I    between atoms: C_22  and  N_31 
REMARK   13  A    between atoms: CB_24  and  CG_25 
REMARK   14  A    between atoms: N_31  and  CA_32 
REMARK   15  A    between atoms: CA_32  and  C_33 
REMARK   16  A    between atoms: CA_32  and  CB_35 
REMARK       I    between atoms: C_33  and  N_40 
REMARK   17  A    between atoms: CB_35  and  CG_36 
REMARK   18  A    between atoms: CG_36  and  CD_37 
REMARK   19  A    between atoms: N_40  and  CA_41 
REMARK   20  A    between atoms: CA_41  and  C_42 
REMARK   21  A    between atoms: CA_41  and  CB_44 
REMARK       I    between atoms: C_42  and  N_51 
REMARK   22  A    between atoms: CB_44  and  CG_45 
ROOT
ATOM      1  CA  MOL A   1      -9.428  16.826  27.939  1.00  0.00     0.281 C 
ENDROOT
BRANCH   1   2
ATOM      2  N   MOL A   1      -8.230  17.604  27.598  1.00  0.00    -0.060 N 
ATOM      3  H23 MOL A   1      -8.296  18.503  28.047  1.00  0.00     0.278 HD
ATOM      4  H24 MOL A   1      -7.422  17.113  27.947  1.00  0.00     0.278 HD
BRANCH   2   5
ATOM      5  CM  MOL A   1      -8.054  17.817  26.166  1.00  0.00     0.266 C 
BRANCH   5   6
ATOM      6  C   MOL A   1      -6.571  17.814  25.750  1.00  0.00     0.166 C 
BRANCH   6   7
ATOM      7  CA  MOL A   1      -6.430  17.209  24.325  1.00  0.00     0.121 C 
BRANCH   7   8
ATOM      8  N   MOL A   1      -5.054  16.810  24.020  1.00  0.00    -0.329 N 
ATOM      9  C   MOL A   1      -4.118  17.693  23.513  1.00  0.00     0.361 C 
ATOM     10  O1  MOL A   1      -4.288  18.892  23.351  1.00  0.00    -0.238 OA
ATOM     11  H10 MOL A   1      -4.780  15.862  24.184  1.00  0.00     0.165 HD
BRANCH   9  12
ATOM     12  O2  MOL A   1      -2.958  16.998  23.263  1.00  0.00    -0.294 OA
BRANCH  12  13
ATOM     13  CT  MOL A   1      -2.328  16.880  21.916  1.00  0.00     0.061 C 
ATOM     14  C1  MOL A   1      -3.465  16.964  20.918  1.00  0.00     0.046 C 
ATOM     15  C2  MOL A   1      -1.605  15.537  21.810  1.00  0.00     0.046 C 
ATOM     16  C3  MOL A   1      -1.358  18.045  21.720  1.00  0.00     0.046 C 
ENDBRANCH  12  13
ENDBRANCH   9  12
ENDBRANCH   7   8
BRANCH   7  17
ATOM     17  CB  MOL A   1      -7.380  16.009  24.149  1.00  0.00     0.066 C 
BRANCH  17  18
ATOM     18  CG  MOL A   1      -8.136  16.028  22.846  1.00  0.00    -0.056 A 
ATOM     19  CD1 MOL A   1      -7.674  16.768  21.771  1.00  0.00     0.007 A 
ATOM     20  CE1 MOL A   1      -8.397  16.829  20.587  1.00  0.00     0.001 A 
ATOM     21  CZ  MOL A   1      -9.599  16.141  20.464  1.00  0.00     0.000 A 
ATOM     22  CE2 MOL A   1     -10.074  15.390  21.528  1.00  0.00     0.001 A 
ATOM     23  CD2 MOL A   1      -9.342  15.336  22.714  1.00  0.00     0.007 A 
ENDBRANCH  17  18
ENDBRANCH   7  17
ENDBRANCH   6   7
BRANCH   6  24
ATOM     24  OS  MOL A   1      -6.062  19.130  25.776  1.00  0.00    -0.392 OA
ATOM     25  H13 MOL A   1      -5.732  19.358  24.915  1.00  0.00     0.210 HD
ENDBRANCH   6  24
ENDBRANCH   5   6
ENDBRANCH   2   5
ENDBRANCH   1   2
BRANCH   1  26
ATOM     26  C   MOL A   1      -9.155  15.898  29.119  1.00  0.00     0.249 C 
ATOM     27  O   MOL A   1      -8.152  15.177  29.144  1.00  0.00    -0.271 OA
ATOM     28  N   MOL A   1     -10.065  15.915  30.087  1.00  0.00    -0.346 N 
ATOM     29  H33 MOL A   1     -10.860  16.515  29.995  1.00  0.00     0.163 HD
BRANCH  28  30
ATOM     30  CA  MOL A   1      -9.940  15.089  31.278  1.00  0.00     0.177 C 
BRANCH  30  31
ATOM     31  C   MOL A   1     -11.337  14.738  31.785  1.00  0.00     0.241 C 
ATOM     32  O   MOL A   1     -12.060  15.593  32.302  1.00  0.00    -0.271 OA
ATOM     33  N   MOL A   1     -11.730  13.484  31.618  1.00  0.00    -0.346 N 
ATOM     34  H39 MOL A   1     -11.127  12.827  31.165  1.00  0.00     0.163 HD
BRANCH  33  35
ATOM     35  CA  MOL A   1     -13.029  13.067  32.090  1.00  0.00     0.180 C 
BRANCH  35  36
ATOM     36  C   MOL A   1     -12.914  12.525  33.497  1.00  0.00     0.238 C 
ATOM     37  O   MOL A   1     -13.069  11.331  33.729  1.00  0.00    -0.271 OA
ATOM     38  N   MOL A   1     -12.613  13.401  34.438  1.00  0.00    -0.368 N 
ATOM     39  H48 MOL A   1     -12.523  13.104  35.389  1.00  0.00     0.159 HD
ATOM     40  H49 MOL A   1     -12.474  14.363  34.200  1.00  0.00     0.159 HD
ENDBRANCH  35  36
BRANCH  35  41
ATOM     41  CB  MOL A   1     -13.633  12.030  31.138  1.00  0.00     0.073 C 
BRANCH  41  42
ATOM     42  CG  MOL A   1     -15.080  12.261  30.806  1.00  0.00    -0.056 A 
ATOM     43  CD1 MOL A   1     -15.525  13.515  30.419  1.00  0.00     0.007 A 
ATOM     44  CE1 MOL A   1     -16.858  13.723  30.063  1.00  0.00     0.001 A 
ATOM     45  CZ  MOL A   1     -17.760  12.671  30.098  1.00  0.00     0.000 A 
ATOM     46  CE2 MOL A   1     -17.330  11.413  30.490  1.00  0.00     0.001 A 
ATOM     47  CD2 MOL A   1     -15.994  11.213  30.842  1.00  0.00     0.007 A 
ENDBRANCH  41  42
ENDBRANCH  35  41
ENDBRANCH  33  35
ENDBRANCH  30  31
BRANCH  30  48
ATOM     48  CB  MOL A   1      -9.145  15.860  32.344  1.00  0.00     0.045 C 
BRANCH  48  49
ATOM     49  CG  MOL A   1      -8.529  15.030  33.466  1.00  0.00     0.116 C 
BRANCH  49  50
ATOM     50  CD  MOL A   1      -9.229  15.214  34.807  1.00  0.00     0.172 C 
ATOM     51  OE1 MOL A   1     -10.336  15.798  34.834  1.00  0.00    -0.648 OA
ATOM     52  OE2 MOL A   1      -8.663  14.790  35.838  1.00  0.00    -0.648 OA
ENDBRANCH  49  50
ENDBRANCH  48  49
ENDBRANCH  30  48
ENDBRANCH  28  30
ENDBRANCH   1  26
BRANCH   1  53
ATOM     53  CB  MOL A   1      -9.908  15.988  26.739  1.00  0.00     0.081 C 
BRANCH  53  54
ATOM     54  CG  MOL A   1     -11.050  15.061  27.060  1.00  0.00    -0.056 A 
ATOM     55  CD1 MOL A   1     -10.881  13.685  26.981  1.00  0.00     0.007 A 
ATOM     56  CE1 MOL A   1     -11.929  12.814  27.268  1.00  0.00     0.001 A 
ATOM     57  CZ  MOL A   1     -13.165  13.321  27.641  1.00  0.00     0.000 A 
ATOM     58  CE2 MOL A   1     -13.351  14.701  27.724  1.00  0.00     0.001 A 
ATOM     59  CD2 MOL A   1     -12.294  15.563  27.433  1.00  0.00     0.007 A 
ENDBRANCH  53  54
ENDBRANCH   1  53
TORSDOF 22
ENDMDL
MODEL 7
REMARK VINA RESULT:      -8.8      1.992     10.495
REMARK  22 active torsions:
REMARK  status: ('A' for Active; 'I' for Inactive)
REMARK    1  A    between atoms: C_2  and  O2_3 
REMARK       I    between atoms: C_2  and  N_8 
REMARK    2  A    between atoms: O2_3  and  CT_4 
REMARK    3  A    between atoms: N_8  and  CA_9 
REMARK    4  A    between atoms: CA_9  and  C_10 
REMARK    5  A    between atoms: CA_9  and  CB_12 
REMARK    6  A    between atoms: C_10  and  OS_11 
REMARK    7  A    between atoms: C_10  and  CM_19 
REMARK    8  A    between atoms: CB_12  and  CG_13 
REMARK    9  A    between atoms: CM_19  and  N_20 
REMARK   10  A    between atoms: N_20  and  CA_21 
REMARK   11  A    between atoms: CA_21  and  C_22 
REMARK   12  A    between atoms: CA_21  and  CB_24 
REMARK       I    between atoms: C_22  and  N_31 
REMARK   13  A    between atoms: CB_24  and  CG_25 
REMARK   14  A    between atoms: N_31  and  CA_32 
REMARK   15  A    between atoms: CA_32  and  C_33 
REMARK   16  A    between atoms: CA_32  and  CB_35 
REMARK       I    between atoms: C_33  and  N_40 
REMARK   17  A    between atoms: CB_35  and  CG_36 
REMARK   18  A    between atoms: CG_36  and  CD_37 
REMARK   19  A    between atoms: N_40  and  CA_41 
REMARK   20  A    between atoms: CA_41  and  C_42 
REMARK   21  A    between atoms: CA_41  and  CB_44 
REMARK       I    between atoms: C_42  and  N_51 
REMARK   22  A    between atoms: CB_44  and  CG_45 
ROOT
ATOM      1  CA  MOL A   1      -9.510  15.370  27.849  1.00  0.00     0.281 C 
ENDROOT
BRANCH   1   2
ATOM      2  N   MOL A   1     -10.881  15.047  27.436  1.00  0.00    -0.060 N 
ATOM      3  H23 MOL A   1     -11.487  15.795  27.732  1.00  0.00     0.278 HD
ATOM      4  H24 MOL A   1     -10.902  14.977  26.431  1.00  0.00     0.278 HD
BRANCH   2   5
ATOM      5  CM  MOL A   1     -11.386  13.798  27.994  1.00  0.00     0.266 C 
BRANCH   5   6
ATOM      6  C   MOL A   1     -12.810  13.942  28.562  1.00  0.00     0.166 C 
BRANCH   6   7
ATOM      7  CA  MOL A   1     -12.828  13.488  30.048  1.00  0.00     0.121 C 
BRANCH   7   8
ATOM      8  N   MOL A   1     -12.254  12.152  30.231  1.00  0.00    -0.329 N 
ATOM      9  C   MOL A   1     -12.983  10.994  30.029  1.00  0.00     0.361 C 
ATOM     10  O1  MOL A   1     -14.126  10.941  29.600  1.00  0.00    -0.238 OA
ATOM     11  H10 MOL A   1     -11.297  12.074  30.513  1.00  0.00     0.165 HD
BRANCH   9  12
ATOM     12  O2  MOL A   1     -12.190   9.921  30.357  1.00  0.00    -0.294 OA
BRANCH  12  13
ATOM     13  CT  MOL A   1     -12.615   8.812  31.260  1.00  0.00     0.061 C 
ATOM     14  C1  MOL A   1     -12.518   9.363  32.668  1.00  0.00     0.046 C 
ATOM     15  C2  MOL A   1     -11.676   7.618  31.075  1.00  0.00     0.046 C 
ATOM     16  C3  MOL A   1     -14.059   8.433  30.933  1.00  0.00     0.046 C 
ENDBRANCH  12  13
ENDBRANCH   9  12
ENDBRANCH   7   8
BRANCH   7  17
ATOM     17  CB  MOL A   1     -12.090  14.507  30.936  1.00  0.00     0.066 C 
BRANCH  17  18
ATOM     18  CG  MOL A   1     -12.151  14.179  32.405  1.00  0.00    -0.056 A 
ATOM     19  CD1 MOL A   1     -11.438  14.927  33.326  1.00  0.00     0.007 A 
ATOM     20  CE1 MOL A   1     -11.450  14.594  34.675  1.00  0.00     0.001 A 
ATOM     21  CZ  MOL A   1     -12.186  13.501  35.119  1.00  0.00     0.000 A 
ATOM     22  CE2 MOL A   1     -12.910  12.744  34.211  1.00  0.00     0.001 A 
ATOM     23  CD2 MOL A   1     -12.890  13.085  32.859  1.00  0.00     0.007 A 
ENDBRANCH  17  18
ENDBRANCH   7  17
ENDBRANCH   6   7
BRANCH   6  24
ATOM     24  OS  MOL A   1     -13.236  15.284  28.455  1.00  0.00    -0.392 OA
ATOM     25  H13 MOL A   1     -12.889  15.784  29.184  1.00  0.00     0.210 HD
ENDBRANCH   6  24
ENDBRANCH   5   6
ENDBRANCH   2   5
ENDBRANCH   1   2
BRANCH   1  26
ATOM     26  C   MOL A   1      -8.550  15.279  26.666  1.00  0.00     0.249 C 
ATOM     27  O   MOL A   1      -7.327  15.254  26.839  1.00  0.00    -0.271 OA
ATOM     28  N   MOL A   1      -9.117  15.241  25.465  1.00  0.00    -0.346 N 
ATOM     29  H33 MOL A   1     -10.115  15.277  25.399  1.00  0.00     0.163 HD
BRANCH  28  30
ATOM     30  CA  MOL A   1      -8.333  15.148  24.243  1.00  0.00     0.177 C 
BRANCH  30  31
ATOM     31  C   MOL A   1      -7.782  16.531  23.904  1.00  0.00     0.241 C 
ATOM     32  O   MOL A   1      -8.428  17.552  24.149  1.00  0.00    -0.271 OA
ATOM     33  N   MOL A   1      -6.575  16.570  23.359  1.00  0.00    -0.346 N 
ATOM     34  H39 MOL A   1      -6.067  15.721  23.205  1.00  0.00     0.163 HD
BRANCH  33  35
ATOM     35  CA  MOL A   1      -5.992  17.837  22.989  1.00  0.00     0.180 C 
BRANCH  35  36
ATOM     36  C   MOL A   1      -6.012  17.992  21.484  1.00  0.00     0.238 C 
ATOM     37  O   MOL A   1      -7.056  18.225  20.886  1.00  0.00    -0.271 OA
ATOM     38  N   MOL A   1      -4.846  17.890  20.871  1.00  0.00    -0.368 N 
ATOM     39  H48 MOL A   1      -4.794  17.983  19.877  1.00  0.00     0.159 HD
ATOM     40  H49 MOL A   1      -4.016  17.719  21.402  1.00  0.00     0.159 HD
ENDBRANCH  35  36
BRANCH  35  41
ATOM     41  CB  MOL A   1      -4.568  17.951  23.543  1.00  0.00     0.073 C 
BRANCH  41  42
ATOM     42  CG  MOL A   1      -4.449  17.658  25.012  1.00  0.00    -0.056 A 
ATOM     43  CD1 MOL A   1      -5.252  18.314  25.931  1.00  0.00     0.007 A 
ATOM     44  CE1 MOL A   1      -5.179  18.010  27.291  1.00  0.00     0.001 A 
ATOM     45  CZ  MOL A   1      -4.292  17.045  27.742  1.00  0.00     0.000 A 
ATOM     46  CE2 MOL A   1      -3.478  16.385  26.834  1.00  0.00     0.001 A 
ATOM     47  CD2 MOL A   1      -3.559  16.694  25.475  1.00  0.00     0.007 A 
ENDBRANCH  41  42
ENDBRANCH  35  41
ENDBRANCH  33  35
ENDBRANCH  30  31
BRANCH  30  48
ATOM     48  CB  MOL A   1      -9.227  14.619  23.111  1.00  0.00     0.045 C 
BRANCH  48  49
ATOM     49  CG  MOL A   1      -8.519  14.192  21.828  1.00  0.00     0.116 C 
BRANCH  49  50
ATOM     50  CD  MOL A   1      -8.679  15.192  20.690  1.00  0.00     0.172 C 
ATOM     51  OE1 MOL A   1      -7.851  15.173  19.750  1.00  0.00    -0.648 OA
ATOM     52  OE2 MOL A   1      -9.623  16.011  20.743  1.00  0.00    -0.648 OA
ENDBRANCH  49  50
ENDBRANCH  48  49
ENDBRANCH  30  48
ENDBRANCH  28  30
ENDBRANCH   1  26
BRANCH   1  53
ATOM     53  CB  MOL A   1      -9.027  14.424  28.964  1.00  0.00     0.081 C 
BRANCH  53  54
ATOM     54  CG  MOL A   1      -8.693  15.123  30.255  1.00  0.00    -0.056 A 
ATOM     55  CD1 MOL A   1      -8.638  16.510  30.310  1.00  0.00     0.007 A 
ATOM     56  CE1 MOL A   1      -8.324  17.171  31.494  1.00  0.00     0.001 A 
ATOM     57  CZ  MOL A   1      -8.062  16.440  32.643  1.00  0.00     0.000 A 
ATOM     58  CE2 MOL A   1      -8.112  15.047  32.606  1.00  0.00     0.001 A 
ATOM     59  CD2 MOL A   1      -8.426  14.396  31.413  1.00  0.00     0.007 A 
ENDBRANCH  53  54
ENDBRANCH   1  53
TORSDOF 22
ENDMDL
MODEL 8
REMARK VINA RESULT:      -8.8      2.427     11.428
REMARK  22 active torsions:
REMARK  status: ('A' for Active; 'I' for Inactive)
REMARK    1  A    between atoms: C_2  and  O2_3 
REMARK       I    between atoms: C_2  and  N_8 
REMARK    2  A    between atoms: O2_3  and  CT_4 
REMARK    3  A    between atoms: N_8  and  CA_9 
REMARK    4  A    between atoms: CA_9  and  C_10 
REMARK    5  A    between atoms: CA_9  and  CB_12 
REMARK    6  A    between atoms: C_10  and  OS_11 
REMARK    7  A    between atoms: C_10  and  CM_19 
REMARK    8  A    between atoms: CB_12  and  CG_13 
REMARK    9  A    between atoms: CM_19  and  N_20 
REMARK   10  A    between atoms: N_20  and  CA_21 
REMARK   11  A    between atoms: CA_21  and  C_22 
REMARK   12  A    between atoms: CA_21  and  CB_24 
REMARK       I    between atoms: C_22  and  N_31 
REMARK   13  A    between atoms: CB_24  and  CG_25 
REMARK   14  A    between atoms: N_31  and  CA_32 
REMARK   15  A    between atoms: CA_32  and  C_33 
REMARK   16  A    between atoms: CA_32  and  CB_35 
REMARK       I    between atoms: C_33  and  N_40 
REMARK   17  A    between atoms: CB_35  and  CG_36 
REMARK   18  A    between atoms: CG_36  and  CD_37 
REMARK   19  A    between atoms: N_40  and  CA_41 
REMARK   20  A    between atoms: CA_41  and  C_42 
REMARK   21  A    between atoms: CA_41  and  CB_44 
REMARK       I    between atoms: C_42  and  N_51 
REMARK   22  A    between atoms: CB_44  and  CG_45 
ROOT
ATOM      1  CA  MOL A   1      -8.703  15.288  24.916  1.00  0.00     0.281 C 
ENDROOT
BRANCH   1   2
ATOM      2  N   MOL A   1      -9.230  14.944  26.244  1.00  0.00    -0.060 N 
ATOM      3  H23 MOL A   1      -9.074  13.962  26.402  1.00  0.00     0.278 HD
ATOM      4  H24 MOL A   1      -8.726  15.480  26.933  1.00  0.00     0.278 HD
BRANCH   2   5
ATOM      5  CM  MOL A   1     -10.654  15.216  26.401  1.00  0.00     0.266 C 
BRANCH   5   6
ATOM      6  C   MOL A   1     -10.972  15.938  27.723  1.00  0.00     0.166 C 
BRANCH   6   7
ATOM      7  CA  MOL A   1     -11.370  14.895  28.804  1.00  0.00     0.121 C 
BRANCH   7   8
ATOM      8  N   MOL A   1     -11.128  15.380  30.166  1.00  0.00    -0.329 N 
ATOM      9  C   MOL A   1      -9.929  15.175  30.826  1.00  0.00     0.361 C 
ATOM     10  O1  MOL A   1      -8.930  14.665  30.342  1.00  0.00    -0.238 OA
ATOM     11  H10 MOL A   1     -11.856  15.878  30.636  1.00  0.00     0.165 HD
BRANCH   9  12
ATOM     12  O2  MOL A   1     -10.047  15.676  32.100  1.00  0.00    -0.294 OA
BRANCH  12  13
ATOM     13  CT  MOL A   1      -8.911  15.797  33.060  1.00  0.00     0.061 C 
ATOM     14  C1  MOL A   1      -9.534  16.123  34.402  1.00  0.00     0.046 C 
ATOM     15  C2  MOL A   1      -7.978  16.920  32.604  1.00  0.00     0.046 C 
ATOM     16  C3  MOL A   1      -8.173  14.459  33.124  1.00  0.00     0.046 C 
ENDBRANCH  12  13
ENDBRANCH   9  12
ENDBRANCH   7   8
BRANCH   7  17
ATOM     17  CB  MOL A   1     -12.847  14.486  28.644  1.00  0.00     0.066 C 
BRANCH  17  18
ATOM     18  CG  MOL A   1     -13.147  13.105  29.168  1.00  0.00    -0.056 A 
ATOM     19  CD1 MOL A   1     -12.425  12.010  28.729  1.00  0.00     0.007 A 
ATOM     20  CE1 MOL A   1     -12.735  10.730  29.171  1.00  0.00     0.001 A 
ATOM     21  CZ  MOL A   1     -13.779  10.533  30.067  1.00  0.00     0.000 A 
ATOM     22  CE2 MOL A   1     -14.510  11.619  30.521  1.00  0.00     0.001 A 
ATOM     23  CD2 MOL A   1     -14.193  12.900  30.071  1.00  0.00     0.007 A 
ENDBRANCH  17  18
ENDBRANCH   7  17
ENDBRANCH   6   7
BRANCH   6  24
ATOM     24  OS  MOL A   1      -9.847  16.679  28.148  1.00  0.00    -0.392 OA
ATOM     25  H13 MOL A   1      -9.278  16.120  28.663  1.00  0.00     0.210 HD
ENDBRANCH   6  24
ENDBRANCH   5   6
ENDBRANCH   2   5
ENDBRANCH   1   2
BRANCH   1  26
ATOM     26  C   MOL A   1      -7.948  16.613  24.957  1.00  0.00     0.249 C 
ATOM     27  O   MOL A   1      -8.366  17.563  25.627  1.00  0.00    -0.271 OA
ATOM     28  N   MOL A   1      -6.840  16.668  24.225  1.00  0.00    -0.346 N 
ATOM     29  H33 MOL A   1      -6.568  15.864  23.698  1.00  0.00     0.163 HD
BRANCH  28  30
ATOM     30  CA  MOL A   1      -6.011  17.862  24.168  1.00  0.00     0.177 C 
BRANCH  30  31
ATOM     31  C   MOL A   1      -5.707  18.183  22.707  1.00  0.00     0.241 C 
ATOM     32  O   MOL A   1      -6.419  18.957  22.063  1.00  0.00    -0.271 OA
ATOM     33  N   MOL A   1      -4.633  17.608  22.186  1.00  0.00    -0.346 N 
ATOM     34  H39 MOL A   1      -4.061  17.012  22.749  1.00  0.00     0.163 HD
BRANCH  33  35
ATOM     35  CA  MOL A   1      -4.290  17.843  20.804  1.00  0.00     0.180 C 
BRANCH  35  36
ATOM     36  C   MOL A   1      -5.116  16.946  19.909  1.00  0.00     0.238 C 
ATOM     37  O   MOL A   1      -4.873  15.748  19.817  1.00  0.00    -0.271 OA
ATOM     38  N   MOL A   1      -6.116  17.522  19.268  1.00  0.00    -0.368 N 
ATOM     39  H48 MOL A   1      -6.699  16.982  18.661  1.00  0.00     0.159 HD
ATOM     40  H49 MOL A   1      -6.291  18.500  19.388  1.00  0.00     0.159 HD
ENDBRANCH  35  36
BRANCH  35  41
ATOM     41  CB  MOL A   1      -2.789  17.624  20.584  1.00  0.00     0.073 C 
BRANCH  41  42
ATOM     42  CG  MOL A   1      -2.081  16.974  21.738  1.00  0.00    -0.056 A 
ATOM     43  CD1 MOL A   1      -1.857  15.607  21.751  1.00  0.00     0.007 A 
ATOM     44  CE1 MOL A   1      -1.157  15.005  22.797  1.00  0.00     0.001 A 
ATOM     45  CZ  MOL A   1      -0.677  15.775  23.847  1.00  0.00     0.000 A 
ATOM     46  CE2 MOL A   1      -0.900  17.143  23.850  1.00  0.00     0.001 A 
ATOM     47  CD2 MOL A   1      -1.599  17.736  22.797  1.00  0.00     0.007 A 
ENDBRANCH  41  42
ENDBRANCH  35  41
ENDBRANCH  33  35
ENDBRANCH  30  31
BRANCH  30  48
ATOM     48  CB  MOL A   1      -4.717  17.614  24.959  1.00  0.00     0.045 C 
BRANCH  48  49
ATOM     49  CG  MOL A   1      -4.756  17.944  26.448  1.00  0.00     0.116 C 
BRANCH  49  50
ATOM     50  CD  MOL A   1      -4.758  16.709  27.340  1.00  0.00     0.172 C 
ATOM     51  OE1 MOL A   1      -3.671  16.136  27.580  1.00  0.00    -0.648 OA
ATOM     52  OE2 MOL A   1      -5.852  16.300  27.788  1.00  0.00    -0.648 OA
ENDBRANCH  49  50
ENDBRANCH  48  49
ENDBRANCH  30  48
ENDBRANCH  28  30
ENDBRANCH   1  26
BRANCH   1  53
ATOM     53  CB  MOL A   1      -9.834  15.384  23.876  1.00  0.00     0.081 C 
BRANCH  53  54
ATOM     54  CG  MOL A   1      -9.359  15.311  22.449  1.00  0.00    -0.056 A 
ATOM     55  CD1 MOL A   1      -8.378  14.399  22.081  1.00  0.00     0.007 A 
ATOM     56  CE1 MOL A   1      -7.923  14.324  20.768  1.00  0.00     0.001 A 
ATOM     57  CZ  MOL A   1      -8.453  15.169  19.804  1.00  0.00     0.000 A 
ATOM     58  CE2 MOL A   1      -9.438  16.091  20.157  1.00  0.00     0.001 A 
ATOM     59  CD2 MOL A   1      -9.885  16.158  21.477  1.00  0.00     0.007 A 
ENDBRANCH  53  54
ENDBRANCH   1  53
TORSDOF 22
ENDMDL
MODEL 9
REMARK VINA RESULT:      -8.8      2.295     11.359
REMARK  22 active torsions:
REMARK  status: ('A' for Active; 'I' for Inactive)
REMARK    1  A    between atoms: C_2  and  O2_3 
REMARK       I    between atoms: C_2  and  N_8 
REMARK    2  A    between atoms: O2_3  and  CT_4 
REMARK    3  A    between atoms: N_8  and  CA_9 
REMARK    4  A    between atoms: CA_9  and  C_10 
REMARK    5  A    between atoms: CA_9  and  CB_12 
REMARK    6  A    between atoms: C_10  and  OS_11 
REMARK    7  A    between atoms: C_10  and  CM_19 
REMARK    8  A    between atoms: CB_12  and  CG_13 
REMARK    9  A    between atoms: CM_19  and  N_20 
REMARK   10  A    between atoms: N_20  and  CA_21 
REMARK   11  A    between atoms: CA_21  and  C_22 
REMARK   12  A    between atoms: CA_21  and  CB_24 
REMARK       I    between atoms: C_22  and  N_31 
REMARK   13  A    between atoms: CB_24  and  CG_25 
REMARK   14  A    between atoms: N_31  and  CA_32 
REMARK   15  A    between atoms: CA_32  and  C_33 
REMARK   16  A    between atoms: CA_32  and  CB_35 
REMARK       I    between atoms: C_33  and  N_40 
REMARK   17  A    between atoms: CB_35  and  CG_36 
REMARK   18  A    between atoms: CG_36  and  CD_37 
REMARK   19  A    between atoms: N_40  and  CA_41 
REMARK   20  A    between atoms: CA_41  and  C_42 
REMARK   21  A    between atoms: CA_41  and  CB_44 
REMARK       I    between atoms: C_42  and  N_51 
REMARK   22  A    between atoms: CB_44  and  CG_45 
ROOT
ATOM      1  CA  MOL A   1      -8.588  15.306  25.007  1.00  0.00     0.281 C 
ENDROOT
BRANCH   1   2
ATOM      2  N   MOL A   1      -9.032  14.656  26.247  1.00  0.00    -0.060 N 
ATOM      3  H23 MOL A   1      -8.453  13.847  26.406  1.00  0.00     0.278 HD
ATOM      4  H24 MOL A   1      -8.913  15.308  27.007  1.00  0.00     0.278 HD
BRANCH   2   5
ATOM      5  CM  MOL A   1     -10.425  14.228  26.222  1.00  0.00     0.266 C 
BRANCH   5   6
ATOM      6  C   MOL A   1     -11.313  15.062  27.164  1.00  0.00     0.166 C 
BRANCH   6   7
ATOM      7  CA  MOL A   1     -11.324  14.417  28.577  1.00  0.00     0.121 C 
BRANCH   7   8
ATOM      8  N   MOL A   1     -10.747  15.296  29.598  1.00  0.00    -0.329 N 
ATOM      9  C   MOL A   1      -9.394  15.312  29.887  1.00  0.00     0.361 C 
ATOM     10  O1  MOL A   1      -8.532  14.688  29.287  1.00  0.00    -0.238 OA
ATOM     11  H10 MOL A   1     -11.354  15.907  30.106  1.00  0.00     0.165 HD
BRANCH   9  12
ATOM     12  O2  MOL A   1      -9.187  16.177  30.935  1.00  0.00    -0.294 OA
BRANCH  12  13
ATOM     13  CT  MOL A   1      -8.944  15.743  32.342  1.00  0.00     0.061 C 
ATOM     14  C1  MOL A   1     -10.314  15.561  32.962  1.00  0.00     0.046 C 
ATOM     15  C2  MOL A   1      -8.151  16.825  33.077  1.00  0.00     0.046 C 
ATOM     16  C3  MOL A   1      -8.184  14.417  32.327  1.00  0.00     0.046 C 
ENDBRANCH  12  13
ENDBRANCH   9  12
ENDBRANCH   7   8
BRANCH   7  17
ATOM     17  CB  MOL A   1     -12.756  14.011  28.978  1.00  0.00     0.066 C 
BRANCH  17  18
ATOM     18  CG  MOL A   1     -12.829  12.680  29.680  1.00  0.00    -0.056 A 
ATOM     19  CD1 MOL A   1     -13.166  12.607  31.021  1.00  0.00     0.007 A 
ATOM     20  CE1 MOL A   1     -13.183  11.386  31.683  1.00  0.00     0.001 A 
ATOM     21  CZ  MOL A   1     -12.863  10.217  31.004  1.00  0.00     0.000 A 
ATOM     22  CE2 MOL A   1     -12.528  10.271  29.660  1.00  0.00     0.001 A 
ATOM     23  CD2 MOL A   1     -12.513  11.501  29.003  1.00  0.00     0.007 A 
ENDBRANCH  17  18
ENDBRANCH   7  17
ENDBRANCH   6   7
BRANCH   6  24
ATOM     24  OS  MOL A   1     -10.828  16.386  27.233  1.00  0.00    -0.392 OA
ATOM     25  H13 MOL A   1      -9.885  16.382  27.126  1.00  0.00     0.210 HD
ENDBRANCH   6  24
ENDBRANCH   5   6
ENDBRANCH   2   5
ENDBRANCH   1   2
BRANCH   1  26
ATOM     26  C   MOL A   1      -8.140  16.740  25.275  1.00  0.00     0.249 C 
ATOM     27  O   MOL A   1      -8.964  17.655  25.377  1.00  0.00    -0.271 OA
ATOM     28  N   MOL A   1      -6.828  16.925  25.374  1.00  0.00    -0.346 N 
ATOM     29  H33 MOL A   1      -6.219  16.139  25.268  1.00  0.00     0.163 HD
BRANCH  28  30
ATOM     30  CA  MOL A   1      -6.251  18.235  25.633  1.00  0.00     0.177 C 
BRANCH  30  31
ATOM     31  C   MOL A   1      -5.057  18.441  24.705  1.00  0.00     0.241 C 
ATOM     32  O   MOL A   1      -4.584  19.564  24.515  1.00  0.00    -0.271 OA
ATOM     33  N   MOL A   1      -4.550  17.354  24.143  1.00  0.00    -0.346 N 
ATOM     34  H39 MOL A   1      -4.940  16.456  24.347  1.00  0.00     0.163 HD
BRANCH  33  35
ATOM     35  CA  MOL A   1      -3.434  17.467  23.235  1.00  0.00     0.180 C 
BRANCH  35  36
ATOM     36  C   MOL A   1      -3.937  17.566  21.812  1.00  0.00     0.238 C 
ATOM     37  O   MOL A   1      -3.380  18.288  20.993  1.00  0.00    -0.271 OA
ATOM     38  N   MOL A   1      -4.979  16.813  21.507  1.00  0.00    -0.368 N 
ATOM     39  H48 MOL A   1      -5.358  16.834  20.582  1.00  0.00     0.159 HD
ATOM     40  H49 MOL A   1      -5.389  16.222  22.202  1.00  0.00     0.159 HD
ENDBRANCH  35  36
BRANCH  35  41
ATOM     41  CB  MOL A   1      -2.482  16.278  23.410  1.00  0.00     0.073 C 
BRANCH  41  42
ATOM     42  CG  MOL A   1      -1.038  16.658  23.576  1.00  0.00    -0.056 A 
ATOM     43  CD1 MOL A   1      -0.043  15.695  23.516  1.00  0.00     0.007 A 
ATOM     44  CE1 MOL A   1       1.303  16.050  23.621  1.00  0.00     0.001 A 
ATOM     45  CZ  MOL A   1       1.661  17.378  23.793  1.00  0.00     0.000 A 
ATOM     46  CE2 MOL A   1       0.675  18.350  23.862  1.00  0.00     0.001 A 
ATOM     47  CD2 MOL A   1      -0.668  17.987  23.753  1.00  0.00     0.007 A 
ENDBRANCH  41  42
ENDBRANCH  35  41
ENDBRANCH  33  35
ENDBRANCH  30  31
BRANCH  30  48
ATOM     48  CB  MOL A   1      -5.823  18.313  27.107  1.00  0.00     0.045 C 
BRANCH  48  49
ATOM     49  CG  MOL A   1      -5.411  17.000  27.766  1.00  0.00     0.116 C 
BRANCH  49  50
ATOM     50  CD  MOL A   1      -3.916  16.724  27.681  1.00  0.00     0.172 C 
ATOM     51  OE1 MOL A   1      -3.483  16.037  26.728  1.00  0.00    -0.648 OA
ATOM     52  OE2 MOL A   1      -3.173  17.180  28.579  1.00  0.00    -0.648 OA
ENDBRANCH  49  50
ENDBRANCH  48  49
ENDBRANCH  30  48
ENDBRANCH  28  30
ENDBRANCH   1  26
BRANCH   1  53
ATOM     53  CB  MOL A   1      -9.710  15.317  23.952  1.00  0.00     0.081 C 
BRANCH  53  54
ATOM     54  CG  MOL A   1      -9.211  15.305  22.532  1.00  0.00    -0.056 A 
ATOM     55  CD1 MOL A   1      -8.150  14.487  22.166  1.00  0.00     0.007 A 
ATOM     56  CE1 MOL A   1      -7.673  14.470  20.858  1.00  0.00     0.001 A 
ATOM     57  CZ  MOL A   1      -8.262  15.280  19.898  1.00  0.00     0.000 A 
ATOM     58  CE2 MOL A   1      -9.328  16.108  20.249  1.00  0.00     0.001 A 
ATOM     59  CD2 MOL A   1      -9.796  16.118  21.563  1.00  0.00     0.007 A 
ENDBRANCH  53  54
ENDBRANCH   1  53
TORSDOF 22
ENDMDL
