# Supplementary material for: Scoria: a Python module for manipulating 3D molecular data
Source: J Cheminform. 2017 Sep 18;9:52. doi: 10.1186/s13321-017-0237-8 (PMC5603467; doi:10.1186/s13321-017-0237-8)
Supplement: Supplementary file 2 — Additional file 2. An archived version of Scoria, without MDAnalysis support. [file 13321_2017_237_MOESM2_ESM.zip › scoria-1.0.0/scoria/Selections.py]

# Copyright 2017 Jacob D. Durrant
#
# Licensed under the Apache License, Version 2.0 (the "License");
# you may not use this file except in compliance with the License.
# You may obtain a copy of the License at
#
#     http://www.apache.org/licenses/LICENSE-2.0
#
# Unless required by applicable law or agreed to in writing, software
# distributed under the License is distributed on an "AS IS" BASIS,
# WITHOUT WARRANTIES OR CONDITIONS OF ANY KIND, either express or implied.
# See the License for the specific language governing permissions and
# limitations under the License.

from __future__ import absolute_import
from __future__ import print_function
from scoria import dumbpy as numpy
import sys
from .six.moves import range

class Selections():
    """
    A class for selecting atoms. Subclass to the
    :py:class:`scoria.Molecule` class.
    """

    ######## selections ########
    def __init__(self, parent_molecule_object):
        """
        Initializes the scoria.Selections class.

        :param scoria.Molecule parent_molecule_object: The scoria.Molecule object
                    associated with this class.
        """

        self.__parent_molecule = parent_molecule_object

    def select_atoms(self, selection_criteria):
        """
        Select a set of atoms based on user-specified criteria.

        Should be called via the wrapper function :meth:`~scoria.Molecule.Molecule.select_atoms`.

        :param dict selection_criteria: A dictionary, where the keys correspond
                    to keys in the
                    self.__parent_Information.Information.get_atom_information()
                    structured numpy array, and the values are lists of
                    acceptable matches. The selection is a logical "AND"
                    between dictionary entries, but "OR" within the value lists
                    themselves. For example: {'atom':['CA', 'O'], 'chain':'A',
                    'resname_padded':'PRO'} would select all atoms with the names CA
                    or O that are located in the PRO residues of chain A.

        :returns: A numpy.array containing the indices of the atoms of the
                    selection.
        """

        #try:
        # start assuming everything is selected
        selection = numpy.ones(
            len(self.__parent_molecule.get_atom_information()),
            dtype = bool
        )

        for key in selection_criteria.keys():

            vals = selection_criteria[key]

            # make sure the vals are in a list
            # if it's a single value, put it in a list
            if not type(vals) is list and not type(vals) is tuple and not type(vals) is numpy.ndarray:
                vals = [vals]

            # make sure the vals are in the right format
            const = self.__parent_molecule.get_constants()
            if key in const['f8_fields']:
                vals = [float(v) for v in vals]
            elif key in const['i8_fields']:
                vals = [int(v) for v in vals]
            else:
                vals = vals
                # vals = [v.strip() for v in vals]
                # This was causing issues when looking for unstripped fields.

            # "or" all the vals together
            # start assuming nothing is selected
            atm_inf = self.__parent_molecule.get_atom_information()
            subselection = numpy.zeros(
                len(atm_inf), dtype = bool
            )

            try:
                for val in vals:
                    subselection = numpy.logical_or(
                        subselection,
                        (atm_inf[key] == val)
                    )
            except ValueError:
                print("""A non-existant field was selected for.
                         The selectable fields are: """, atm_inf.dtype.names)


            # now "and" that with everything else
            selection = numpy.logical_and(selection, subselection)

        # now get the indices of the selection
        return numpy.nonzero(selection)[0]
        #except:
        #    print "ERROR: Could not make the selection:"
        #    print "\t" + str(selection_criteria)
        #    print "Existing fields:"
        #    print "\t" + ", ".join(atm_inf.dtype.names)
        #    sys.exit(0)

    def select_atoms_in_bounding_box(self, bounding_box):
        """
        Selects all the atoms that are within a bounding box.

        Requires the :any:`numpy` library.

        Should be called via the wrapper function
        :meth:`~scoria.Molecule.Molecule.select_atoms_in_bounding_box`.

        :param numpy.array bounding_box: A 2x3 numpy.array containing the minimum and
                    maximum points of the bounding box. Example:
                    numpy.array( [[min_x, min_y, min_z], [max_x, max_y, max_z]] ).

        :returns: A numpy.array containing the indices of the atoms that are
                    within the bounding box.
        """

        if not numpy.class_dependency("select atoms in bounding box", "NUMPY"):
            return

        min_pt = bounding_box[0]
        max_pt = bounding_box[1]
        coordinates = self.__parent_molecule.get_coordinates()
        sel1 = numpy.nonzero((coordinates[:, 0] >= min_pt[0]))[0]
        sel2 = numpy.nonzero((coordinates[:, 0] <= max_pt[0]))[0]
        sel3 = numpy.nonzero((coordinates[:, 1] >= min_pt[1]))[0]
        sel4 = numpy.nonzero((coordinates[:, 1] <= max_pt[1]))[0]
        sel5 = numpy.nonzero((coordinates[:, 2] >= min_pt[2]))[0]
        sel6 = numpy.nonzero((coordinates[:, 2] <= max_pt[2]))[0]
        sel = numpy.intersect1d(sel1, sel2)
        sel = numpy.intersect1d(sel, sel3)
        sel = numpy.intersect1d(sel, sel4)
        sel = numpy.intersect1d(sel, sel5)
        sel = numpy.intersect1d(sel, sel6)

        return sel

    def select_all_atoms_bound_to_selection(self, selection):
        """
        Selects all the atoms that are bound to a user-specified selection.

        Requires the :any:`numpy` library.

        Should be called via the wrapper function 
        :meth:`~scoria.Molecule.Molecule.select_all_atoms_bound_to_selection`.
        
        :param numpy.array selection: A numpy.array containing the indices of the
                    user-specified selection.

        :returns: A numpy.array containing the indices of the atoms that are
                bound to the user-specified selection. Note that this new
                selection does not necessarily include the indices of the
                original user-specified selection.
        """

        if not numpy.class_dependency("select all atoms bound to a selection", "NUMPY"):
            return

        if self.__parent_molecule.information.get_bonds() is None:
            print("You need to define the bonds to use" +
                  "select_all_atoms_bound_to_selection().")
            return

        #print 1, self
        #print 2, self.__parent_molecule
        #print 3, self.__parent_molecule.get_bonds()
        #print 4, selection

        # t = self.__parent_molecule.get_bonds()
        bonds_to_consider = self.__parent_molecule.get_bonds()[selection]
        t = numpy.nonzero(bonds_to_consider)
        if len(t) > 1:
            return numpy.unique(t[1])
        else:
            return numpy.array([])

    def select_branch(self, root_atom_index, directionality_atom_index):
        """
        Identify an isolated "branch" of a molecular model. Assumes the
        atoms with indices root_atom_index and directionality_atom_index are
        bound to one another and that the branch starts at root_atom_index one
        and "points" in the direction of directionality_atom_index.

        Requires the :any:`numpy` library.

        Should be called via the wrapper function
        :meth:`~scoria.Molecule.Molecule.select_branch`.

        :param int root_atom_index: An int, the index of the first atom in the
                branch (the "root").
        :param int directionality_atom_index: An int, the index of the second atom
                in the branch, used to establish directionality

        :returns: A numpy array containing the indices of the atoms of the branch.
        """

        if not numpy.class_dependency("select a branch", "NUMPY"):
            return

        # note that this function is mostly retained for legacy reasons. the
        # old version of scoria had a branch-identification function.

        if self.__parent_molecule.get_bonds() is None:
            print("To identify atoms in the same molecule as the atoms of " +
                  "a selection, you need to define the bonds.")
            return

        # Make sure atoms are neighboring
        if (not directionality_atom_index in
                self.select_all_atoms_bound_to_selection(
                    numpy.array([root_atom_index]))
           ):

            print("The root and directionality atoms, with indices " +
                  str(root_atom_index) + " and " +
                  str(directionality_atom_index) +
                  ", respectively, are not neighboring atoms.")

            return

        # first, set up the two indices need to manage the growing list of
        # connected atoms. current_index is the index in the list that you're
        # currently considering
        current_index = 1

        # create an "empty" array to store the indices of the connected atoms
        # can't know ahead of time what size, so let's use a python list #
        # -99999 *
        # numpy.ones(len(self.__parent_molecule.information.get_coordinates()),
        # dtype=int) # assume initially that all the atoms belong to this
        # molecule. this list will be shortened, possibly, later if that
        # assumption is incorrect.
        indices_of_this_branch = [root_atom_index, directionality_atom_index]

        while True:
            # get all the neighbors of the current atom
            try:
                current_atom_index = indices_of_this_branch[current_index]
            except:
                # this error because you've reached the end of the larger
                # molecule
                break

            neighbors_indices = (
                self.__parent_molecule.select_all_atoms_bound_to_selection(
                    numpy.array([current_atom_index])
                )
            )

            # get the ones in neighbors_indices that are not in
            # indices_of_this_molecule
            new_ones = numpy.setdiff1d(
                neighbors_indices, indices_of_this_branch
            )

            indices_of_this_branch.extend(new_ones)

            # prepare to look at the next atom in the list
            current_index = current_index + 1

        return numpy.array(indices_of_this_branch)

    def select_atoms_from_same_molecule(self, selection):
        """
        Selects all the atoms that belong to the same molecule as a
        user-defined selection, assuming that the scoria.Molecule object
        actually contains multiple physically distinct molecules that are not
        bound to each other via covalent bonds.

        Requires the :any:`numpy` library.

        Should be called via the wrapper function
        :meth:`~scoria.Molecule.Molecule.select_atoms_from_same_molecule`.

        :param numpy.array selection: A numpy.array containing the indices of the
                    user-defined selection.

        :returns: A numpy.array containing the indices of the atoms belonging to
                    the same molecules as the atoms of the user-defined
                    selection.
        """

        if not numpy.class_dependency("select atoms from the same molecule", "NUMPY"):
            return

        # If your "Molecule" object actually contains several molecules, this
        # one selects all the atoms from any molecule containing any atom in
        # the selection note that bonds must be defined

        if self.__parent_molecule.get_bonds() is None:
            print("To identify atoms in the same molecule as the atoms of " +
                  "a selection, you need to define the bonds.")
            return

        indices = []
        for index in selection:

            # first, set up the two indices need to manage the growing list of
            # connected atoms.
            # current_index is the index in the list that you're currently
            # considering
            current_index = 0

            # create an "empty" array to store the indices of the connected
            # atoms
            # can't know ahead of time what size, so let's use a python list #
            # -99999 *
            # numpy.ones(len(self.__parent_molecule.information.
            # get_coordinates()), dtype=int) # assume initially that all the
            # atoms belong to this molecule. this list will be shortened,
            # possibly, later if that assumption is incorrect.
            indices_of_this_molecule = [index]

            while True:
                # get all the neighbors of the current atom
                try:
                    current_atom_index = (
                        indices_of_this_molecule[current_index]
                    )
                except:
                    # this error because you've reached the end of the larger
                    # molecule
                    break

                prnt = self.__parent_molecule
                neighbors_indices = prnt.select_all_atoms_bound_to_selection(
                    numpy.array([current_atom_index])
                )

                # get the ones in neighbors_indices that are not in
                # indices_of_this_molecule
                new_ones = numpy.setdiff1d(neighbors_indices,
                                           indices_of_this_molecule)

                indices_of_this_molecule.extend(new_ones)

                # prepare to look at the next atom in the list
                current_index = current_index + 1

            # indices_of_this_molecule =
            # indices_of_this_molecule[:current_index-1] # so the list is
            # prunes down.
            indices.append(indices_of_this_molecule)

        # now merge and remove redundancies
        return numpy.unique(numpy.hstack(indices))

    def selections_of_constituent_molecules(self):
        """
        Identifies the indices of atoms belonging to separate molecules,
        assuming that the scoria.Molecule object actually contains multiple
        physically distinct molecules that are not bound to each other via
        covalent bonds.

        Requires the :any:`numpy` library.

        Should be called via the wrapper function
        :meth:`~scoria.Molecule.Molecule.selections_of_constituent_molecules`.

        :Returns: A python list of numpy.array objects containing the indices of
                    the atoms belonging to each molecule of the composite
                    scoria.Molecule object.
        """

        if not numpy.class_dependency("select atoms of constituent molecules", "NUMPY"):
            return

        # If your scoria.Molecule object contains multiple molecules (e.g.,
        # several chains), this will return a list of selections corresponding
        # to the atoms of each molecule.

        atoms_not_yet_considered = self.select_all()
        selections = []

        while len(atoms_not_yet_considered) > 0:
            # add the atoms in the same molecule as the first atom in
            # atoms_not_yet_considered
            this_molecule_atoms = self.select_atoms_from_same_molecule(
                numpy.array([atoms_not_yet_considered[0]])
            )

            # now remove these from the atoms_not_yet_considered list
            atoms_not_yet_considered = numpy.setxor1d(
                this_molecule_atoms, atoms_not_yet_considered, True
            )

            # save the atoms of this molecule
            selections.append(this_molecule_atoms)

        return selections

    def select_atoms_near_other_selection(self, selection, cutoff):
        """
        Selects all atoms that are near the atoms of a user-defined
        selection.

        Requires the :any:`numpy` and :any:`scipy<scipy.spatial>` libraries.

        Should be called via the wrapper function
        :meth:`~scoria.Molecule.Molecule.select_atoms_near_other_selection`.

        :param numpy.array selection: A numpy.array containing the indices of the
                    user-defined selection.
        :param float cutoff: A float, the distance cutoff (in Angstroms).

        :returns: A numpy.array containing the indices of all atoms near the
                    user-defined selection, not including the atoms of the
                    user-defined selection themselves.
        """

        if not numpy.class_dependency("select atoms near another selection", "NUMPY"):
            return

        if not numpy.class_dependency("select atoms near another selection", "SCIPY"):
            return

        # note that this does not return a selection that includes the input
        # selection. merge selections as required to get a selection that also
        # includes the input.

        invert_selection = self.invert_selection(selection)

        prnt = self.__parent_molecule

        selection_coors = prnt.get_coordinates()[selection]
        inversion_coors = prnt.get_coordinates()[invert_selection]

        indices_of_nearby = invert_selection[numpy.unique(
            numpy.nonzero(numpy.cdist(inversion_coors, selection_coors) < cutoff)[0]
        )]

        return indices_of_nearby

    def select_atoms_in_same_residue(self, selection):
        """
        Selects all atoms that are in the same residue as any of the atoms
        of a user-defined seleciton. Residues are considered unique if they
        have a unique combination of resname, resseq, and chainid fields.

        Should be called via the wrapper function
        :meth:`~scoria.Molecule.Molecule.select_atoms_in_same_residue`.

        :param numpy.array selection: A numpy.array containing the indices of the
                    user-defined selection.

        :returns: A numpy.array containing the indices of all atoms in the same
                    residue as any of the atoms of the user-defined selection.
        """


        # get string ids representing the residues of all atoms
        atm_inf = self.__parent_molecule.get_atom_information()

        keys = numpy.defchararray_add(atm_inf['resname'], '-')

        keys = numpy.defchararray_add(
            keys, numpy.array([str(t) for t in atm_inf['resseq']])
        )

        keys = numpy.defchararray_add(keys, '-')

        keys = numpy.defchararray_add(keys, atm_inf['chainid'])

        # get the unique keys of the selection
        unique_keys_of_selection = numpy.unique(keys[selection])

        # now get all the atoms of these selection keys

        # the below works, but is slow for large systems
        #residues = self.__parent_molecule.selections_of_residues()
        #new_selection = numpy.array([], dtype=int)
        #for key in unique_keys_of_selection:
        #    print key
        #    new_selection = numpy.append(new_selection, residues[key])

        # let's use this instead, faster for large systems.
        new_selection = numpy.array([], dtype = int)
        for key in unique_keys_of_selection:
            new_selection = numpy.append(
                new_selection, numpy.nonzero(keys == key)[0]
            )

        return new_selection

    def invert_selection(self, selection):
        """
        Inverts a user-defined selection (i.e., identifies all atoms that
        are not in the seleciton).

        Should be called via the wrapper function
        :meth:`~scoria.Molecule.Molecule.invert_selection`.

        :param numpy.array selection: A numpy.array containing the indices of the
                    user-defined selection.

        :returns: A numpy.array containing the indices of all atoms that are not
                    in the user-defined seleciton.
        """

        # selection is a list of atom indices
        all_atoms = numpy.arange(
            0, len(self.__parent_molecule.get_atom_information()),
            1, dtype = int
        )

        remaining_indicies = numpy.delete(all_atoms, selection)
        return remaining_indicies

    def select_all(self):
        """
        Selects all the atoms in a scoria.Molecule object.

        Should be called via the wrapper function :meth:`~scoria.Molecule.Molecule.select_all`.
        
        :returns: A numpy.array containing the indices of all atoms in the
                    scoria.Molecule object.
        """

        return self.select_atoms({})

    def select_close_atoms_from_different_molecules(self, other_mol, cutoff,
                                                    pairwise_comparison = True,
                                                    terminate_early = False):
        """
        Effectively detects steric clashes between self and another
        scoria.Molecule.

        Requires the :any:`numpy` and :any:`scipy<scipy.spatial>` libraries.

        Should be called via the wrapper function
        :meth:`~scoria.Molecule.Molecule.select_close_atoms_from_different_molecules`.
        
        :param scoria.Molecule other_mol: A scoria.Molecule object of the other
                    molecule.
        :param float cutoff: A float, the user-defined distance cutoff in
                    Angstroms.
        :param bool pairwise_comparison: An optional boolean, whether or not to
                    perform a simple pairwise distance comparison (if True) or
                    to use a more sophisitcated method (if False). True by
                    default.
        :param bool terminate_early: An optional boolean, whether or not to stop
                    looking for steric clashes once one is found. False by
                    default.

        :returns: A tuple containing two elements. The first is a numpy.array
                    containing the indices of all nearby atoms from this
                    scoria.Molecule object (self). The second is a
                    numpy.array containing the indices of all nearby atoms from
                    the other molecule.
        """

        if not numpy.class_dependency("select close atoms from a different molecule", "NUMPY"):
            return

        if not numpy.class_dependency("select close atoms from a different molecule", "SCIPY"):
            return

        if pairwise_comparison == True:

            dists = numpy.cdist(self.__parent_molecule.get_coordinates(),
                                other_mol.get_coordinates())
            close_ones = numpy.nonzero(dists < cutoff)
            close_ones_from_mol_parent_molecule = numpy.unique(close_ones[0])
            close_ones_from_mol_other_mol = numpy.unique(close_ones[1])

            return (close_ones_from_mol_parent_molecule,
                    close_ones_from_mol_other_mol)

        else:
            # so do the more complex hierarchical comparison
            # first, do some quick and easy checks
            self_coordinates = self.__parent_molecule.get_coordinates()
            other_coordinates = other_mol.get_coordinates()
            slf_hrachy = self.__parent_molecule.get_hierarchy()
            othr_hrachy = other_mol.get_hierarchy()

            margin = numpy.array([cutoff, cutoff, cutoff])
            self_min = numpy.min(self_coordinates, 0) - margin
            other_mol_max = numpy.max(other_coordinates, 0) + margin

            if self_min[0] > other_mol_max[0]:
                return (numpy.array([]), numpy.array([]))

            if self_min[1] > other_mol_max[1]:
                return (numpy.array([]), numpy.array([]))

            if self_min[2] > other_mol_max[2]:
                return (numpy.array([]), numpy.array([]))

            self_max = numpy.max(self_coordinates, 0) + margin
            other_mol_min = numpy.min(other_coordinates, 0) - margin

            if other_mol_min[0] > self_max[0]:
                return (numpy.array([]), numpy.array([]))

            if other_mol_min[1] > self_max[1]:
                return (numpy.array([]), numpy.array([]))

            if other_mol_min[2] > self_max[2]:
                return (numpy.array([]), numpy.array([]))

            # now assign spheres to the whole molecule, the chains, the
            # residues note that this won't recalculate the data if it's
            # already been calculated.
            prnt = self.__parent_molecule
            prnt.define_molecule_chain_residue_spherical_boundaries()
            other_mol.define_molecule_chain_residue_spherical_boundaries()

            # if the whole molecules are too far away, give up
            self_cent = slf_hrachy['spheres']['molecule']['center']
            self_rad = slf_hrachy['spheres']['molecule']['radius']
            other_cent = othr_hrachy['spheres']['molecule']['center']
            other_rad = othr_hrachy['spheres']['molecule']['radius']
            mol_dist = numpy.linalg.norm(self_cent - other_cent)

            if mol_dist > self_rad + other_rad + cutoff:
                # the molecules are too far away to clash
                return (numpy.array([]), numpy.array([]))

            # check the chains
            chain_distances = numpy.cdist(
                slf_hrachy['spheres']['chains']['centers'],
                other_mol.get_hierarchy()['spheres']['chains']['centers']
            )

            sum1_matrix = numpy.hstack(
                [
                    numpy.array(
                        [slf_hrachy['spheres']['chains']['radii']]
                    ).T for t in
                    range(len(othr_hrachy['spheres']['chains']['radii']))
                ]
            )

            sum2_matrix = numpy.vstack(
                [
                    numpy.array(
                        [othr_hrachy['spheres']['chains']['radii']]
                    ) for t in
                    range(len(slf_hrachy['spheres']['chains']['radii']))
                ]
            )

            sum_matrix = sum1_matrix + sum2_matrix + cutoff

            indicies_of_clashing_chains = numpy.nonzero(chain_distances <
                                                        sum_matrix)

            if len(indicies_of_clashing_chains[0]) == 0:
                # the chains don't clash, so no atoms can either
                return (numpy.array([]), numpy.array([]))

            # check the residues
            residue_distances = numpy.cdist(
                slf_hrachy['spheres']['residues']['centers'],
                other_mol.get_hierarchy()['spheres']['residues']['centers']
            )

            sum1_matrix = numpy.hstack(
                [
                    numpy.array(
                        [slf_hrachy['spheres']['residues']['radii']]
                    ).T for t in
                    range(len(othr_hrachy['spheres']['residues']['radii']))
                ]
            )

            sum2_matrix = numpy.vstack(
                [
                    numpy.array(
                        [othr_hrachy['spheres']['residues']['radii']]
                    ) for t in
                    range(len(slf_hrachy['spheres']['residues']['radii']))
                ]
            )

            sum_matrix = sum1_matrix + sum2_matrix + cutoff

            indicies_of_clashing_residues = numpy.nonzero(residue_distances <
                                                          sum_matrix)

            if len(indicies_of_clashing_residues[0]) == 0:
                # the residues don't clash, so no atoms can either
                return (numpy.array([]), numpy.array([]))

            # now time to check the atoms
            self_close_atom_indices = numpy.array([], dtype = int)
            other_close_atom_indices = numpy.array([], dtype = int)

            for i in range(len(indicies_of_clashing_residues[0])):
                self_res_index = indicies_of_clashing_residues[0][i]
                other_res_index = indicies_of_clashing_residues[1][i]

                self_res_name = (
                    slf_hrachy['spheres']['residues']['keys'][self_res_index]
                )

                other_res_name = (
                    othr_hrachy['spheres']['residues']['keys'][other_res_index]
                )

                self_res_indicies = (
                    slf_hrachy['residues']['indices'][self_res_name]
                )

                other_res_indicies = (
                    othr_hrachy['residues']['indices'][other_res_name]
                )

                self_coors = self_coordinates[self_res_indicies]
                other_coors = other_coordinates[other_res_indicies]

                some_self_indices, some_other_indices = numpy.nonzero(
                    numpy.cdist(self_coors, other_coors) < cutoff
                )

                if len(some_self_indices) != 0 or len(some_other_indices) != 0:
                    # so there are some
                    self_close_atom_indices = numpy.append(
                        self_close_atom_indices,
                        self_res_indicies[some_self_indices]
                    )

                    other_close_atom_indices = numpy.append(
                        other_close_atom_indices,
                        other_res_indicies[some_other_indices]
                    )

                    if terminate_early == True:
                        # so don't keep looking once you've found something
                        return (self_close_atom_indices,
                                other_close_atom_indices)

            # so nothing was found in the end
            return (numpy.unique(self_close_atom_indices),
                    numpy.unique(other_close_atom_indices))

    def get_molecule_from_selection(self, selection, serial_reindex = True,
                                    resseq_reindex = False):
        """
        Creates a scoria.Molecule from a user-defined atom selection.

        Should be called via the wrapper function :meth:`~scoria.Molecule.Molecule.get_molecule_from_selection`.

        :param numpy.array selection: A numpy.array containing the indices of the atoms
                    in the user-defined selection.
        :param bool serial_reindex: An optional boolean, whether or not to
                    reindex the atom serial fields. Default is True.
        :param bool resseq_reindex: An optional boolean, whether or not to
                    reindex the atom resseq fields. Default is False.

        :returns: A scoria.Molecule object containing the atoms of the
                    user-defined selection.
        """

        from .Molecule import Molecule
        new_mol = Molecule()

        trajectory_frames = self.__parent_molecule.get_trajectory_frame_count()
        for frame in range(0, trajectory_frames):
            new_mol.set_coordinates(
                self.__parent_molecule.get_coordinates(frame)[selection],
                frame
            )

        # try to get the undo coordinates as well, though they may not have
        # been  set
        try:
            new_mol.information.set_coordinates_undo_point(
                self.__parent_molecule.get_coordinates_undo_point()[selection]
            )
        except:
            new_mol.information.set_coordinates_undo_point(None)

        new_mol.set_atom_information(
            self.__parent_molecule.get_atom_information()[selection]
        )

        if not self.__parent_molecule.get_bonds() is None:
            new_mol.set_bonds(self.__parent_molecule.get_bonds()[selection])
            new_mol.set_bonds(new_mol.get_bonds()[:, selection])
        else:
            new_mol.set_bonds(None)

        # note that hierarchy will have to be recalculated

        if serial_reindex == True: new_mol.information.serial_reindex()
        if resseq_reindex == True: new_mol.information.resseq_reindex()
        return new_mol

    def selections_of_chains(self):
        """
        Identifies the atom selections of each chain.

        Requires the :any:`numpy` library.

        Should be called via the wrapper function :meth:`~scoria.Molecule.Molecule.selections_of_chains`.
        
        :returns: A dictionary. The keys of the dictionary correspond to the
                    chainids, and the values are numpy.array objects containing
                    the indices of the associated chain atoms.
        """

        if not numpy.class_dependency("select chains", "NUMPY"):
            return

        prnt = self.__parent_molecule

        if not 'chains' in list(prnt.get_hierarchy().keys()):
            # so it hasn't already been calculated
            unique_chainids = numpy.unique(
                prnt.get_atom_information()['chainid']
            )

            prnt.get_hierarchy()['chains'] = {}
            prnt.get_hierarchy()['chains']['indices'] = {}
            for chainid in unique_chainids:
                prnt.get_hierarchy()['chains']['indices'][chainid] = (
                    prnt.select_atoms({'chainid': chainid})
                )

        return prnt.get_hierarchy()['chains']['indices']

    def selections_of_residues(self):
        """
        Identifies the atom selections of each residue.

        Requires the :any:`numpy` library.

        Should be called via the wrapper function
        :meth:`~scoria.Molecule.Molecule.selections_of_residues`.
        
        :returns: A dictionary. The keys of this dictionary correspond to the
                    unique resname-resseq-chainid residue identifiers, and the
                    values are numpy.array objects containing the indices of
                    the associated residue atoms.
        """

        if not numpy.class_dependency("select residues", "NUMPY"):
            return

        prnt = self.__parent_molecule
        atm_inf = prnt.get_atom_information()

        if not 'residues' in list(prnt.get_hierarchy().keys()) :
            # so it hasn't already been calculated

            keys = numpy.defchararray_add(
                atm_inf['resname'], '-'
            )

            keys = numpy.defchararray_add(
                keys, numpy.array([str(t) for t in atm_inf['resseq']])
            )

            keys = numpy.defchararray_add(keys, '-')

            keys = numpy.defchararray_add(
                keys, atm_inf['chainid']
            )

            unique_resnames = numpy.unique(keys)

            prnt.get_hierarchy()['residues'] = {}

            prnt.get_hierarchy()['residues']['indices'] = {}

            for key in unique_resnames:
                resname, resseq, chainid = key.split('-')
                resseq = int(resseq)

                prnt.get_hierarchy()['residues']['indices'][key] = (
                    prnt.select_atoms({
                        'chainid': chainid,
                        'resname': resname,
                        'resseq': resseq})
                )

        return prnt.get_hierarchy()['residues']['indices']
