# Supplementary material for: Scoria: a Python module for manipulating 3D molecular data
Source: J Cheminform. 2017 Sep 18;9:52. doi: 10.1186/s13321-017-0237-8 (PMC5603467; doi:10.1186/s13321-017-0237-8)
Supplement: Supplementary file 2 — Additional file 2. An archived version of Scoria, without MDAnalysis support. [file 13321_2017_237_MOESM2_ESM.zip › scoria-1.0.0/scoria/unittests/GeometryTests.py]

# Copyright 2017 Jacob D. Durrant
#
# Licensed under the Apache License, Version 2.0 (the "License");
# you may not use this file except in compliance with the License.
# You may obtain a copy of the License at
#
#     http://www.apache.org/licenses/LICENSE-2.0
#
# Unless required by applicable law or agreed to in writing, software
# distributed under the License is distributed on an "AS IS" BASIS,
# WITHOUT WARRANTIES OR CONDITIONS OF ANY KIND, either express or implied.
# See the License for the specific language governing permissions and
# limitations under the License.

from __future__ import absolute_import
import unittest
import os
import sys

#import numpy as np
from scoria import dumbpy as np

import scoria


class GeometryTests(unittest.TestCase):
    """
    Base Test Suite
    """

    # Initialization and destruction for each test.

    def setUp(self):
        """
        Setting up the test molecule.
        """
        self.mol = scoria.Molecule()
        self.accuracy = 4

    def tearDown(self):
        """
        Cleans up variables for the next test.
        """
        self.mol = None

        # Remove all files from the tmp folder?

    ### Tests

    def test_get_angle_between_three_points(self):
        """
        Empty test.
        """
        one = np.array([1.0, 0.0, 0.0])
        two = np.array([0.0, 0.0, 0.0])
        three = np.array([0.0, 0.0, 1.0])

        radians_right = self.mol.get_angle_between_three_points(one, two, three)
        degrees_right = np.degrees(radians_right)

        radians_less_one = self.mol.get_angle_between_three_points(two, three, one)
        degrees_less_one = np.degrees(radians_less_one)

        radians_less_two = self.mol.get_angle_between_three_points(three, one, two)
        degrees_less_two = np.degrees(radians_less_two)

        self.assertAlmostEqual(degrees_less_one, degrees_less_two, self.accuracy)
        self.assertAlmostEqual(degrees_less_one, 45.0, self.accuracy)
        self.assertAlmostEqual(degrees_right, 90.0, self.accuracy)

    def test_get_dihedral_angle(self):
        """
        Empty test.
        """
        one = np.array([0.0, -1.0, 1.0])
        two = np.array([0.0, -1.0, 0.0])
        three = np.array([0.0, 1.0, 0.0])
        four = np.array([1.0, 1.0, 0.0])

        radians = self.mol.get_dihedral_angle(one, two, three, four)
        degrees = np.degrees(radians)

        self.assertAlmostEqual(degrees, 90.0, self.accuracy)

    def test_is_planar(self):
        """
        Empty test.
        """
        one = np.array([0.0, -1.0, 1.0])
        two = np.array([0.0, -1.0, 0.0])
        three = np.array([0.0, 1.0, 0.0])
        four = np.array([1.0, 1.0, 0.0])

        self.assertFalse(self.mol.is_planar(one, two, three, four))

        four = np.array([0.0, 1.0, 1.0])

        self.assertTrue(self.mol.is_planar(one, two, three, four))

    # We need to figure out how this functions
    def test_get_planarity_deviation(self):
        """
        Empty test.
        """
        one = np.array([0.0, 100.0, 100.0])
        two = np.array([0.0, 100.0, 0.0])
        three = np.array([0.0, 0.0, 100.0])
        four = np.array([5.0, 0.0, 0.0])

        deviation = self.mol.get_planarity_deviation(one, two, three, four)

        self.assertAlmostEqual(deviation, 5.0, 1)
