# Supplementary material for: Scoria: a Python module for manipulating 3D molecular data
Source: J Cheminform. 2017 Sep 18;9:52. doi: 10.1186/s13321-017-0237-8 (PMC5603467; doi:10.1186/s13321-017-0237-8)
Supplement: Supplementary file 2 — Additional file 2. An archived version of Scoria, without MDAnalysis support. [file 13321_2017_237_MOESM2_ESM.zip › scoria-1.0.0/scoria/unittests/SelectionTests.py]

# Copyright 2017 Jacob D. Durrant
#
# Licensed under the Apache License, Version 2.0 (the "License");
# you may not use this file except in compliance with the License.
# You may obtain a copy of the License at
#
#     http://www.apache.org/licenses/LICENSE-2.0
#
# Unless required by applicable law or agreed to in writing, software
# distributed under the License is distributed on an "AS IS" BASIS,
# WITHOUT WARRANTIES OR CONDITIONS OF ANY KIND, either express or implied.
# See the License for the specific language governing permissions and
# limitations under the License.

from __future__ import absolute_import
import unittest
import os
import sys

#import numpy as np
from scoria import dumbpy as np

import scoria
from ..six.moves import range


class SelectionsTests(unittest.TestCase):
    """
    Base Test Suite
    """

    # Initialization and destruction for each test.

    def setUp(self):
        """
        Setting up the test molecule.
        """
        info_path = os.path.dirname(os.path.abspath(__file__)) + '/../sample-files/'
        self.mol = scoria.Molecule(info_path + '3_mol_test.pdb')
        self.other_mol = scoria.Molecule(info_path + 'other_mol_test.pdb')

    def tearDown(self):
        """
        Cleans up variables for the next test.
        """
        self.mol = None

    ### Tests

    def test_select_atoms(self):
        """
        Empty test.
        """

        # Testing empty criteria
        selection_criteria = {}
        expected_selection = list(range(0, 12))
        selection = list(self.mol.select_atoms(selection_criteria))

        self.assertEqual(selection, expected_selection)

        # Testing improper criteria
        selection_criteria = {'name':['xxx']}
        expected_selection = []
        selection = list(self.mol.select_atoms(selection_criteria))

        self.assertEqual(selection, expected_selection)


        # Testing name
        selection_criteria = {'name':['N']}
        expected_selection = [2]
        selection = list(self.mol.select_atoms(selection_criteria))

        self.assertEqual(selection, expected_selection)

        selection_criteria = {'name':['N', 'N1']}
        expected_selection = [0, 2]
        selection = list(self.mol.select_atoms(selection_criteria))

        self.assertEqual(selection, expected_selection)

        # Testing element
        selection_criteria = {'element':['N']}
        expected_selection = [0, 2, 8, 11]
        selection = list(self.mol.select_atoms(selection_criteria))

        self.assertEqual(selection, expected_selection)

        selection_criteria = {'element':['N', 'O']}
        expected_selection = [0, 2, 5, 8, 11]
        selection = list(self.mol.select_atoms(selection_criteria))

        self.assertEqual(selection, expected_selection)

        # Testing resname
        selection_criteria = {'resname':['HIS']}
        expected_selection = list(range(2, 12))
        selection = list(self.mol.select_atoms(selection_criteria))

        self.assertEqual(selection, expected_selection)

        selection_criteria = {'resname':['U']}
        expected_selection = [0]
        selection = list(self.mol.select_atoms(selection_criteria))

        self.assertEqual(selection, expected_selection)


    def test_select_atoms_in_bounding_box(self):
        """
        Empty test.
        """
        bound_all = self.mol.get_bounding_box(padding=0.5)
        expected_selection = list(range(0, 12))
        selection = list(self.mol.select_atoms_in_bounding_box(bound_all))

        self.assertEqual(selection, expected_selection)


        bound_all = self.mol.get_bounding_box()
        expected_selection = list(range(0, 12))
        selection = list(self.mol.select_atoms_in_bounding_box(bound_all))

        self.assertEqual(selection, expected_selection)


    def test_select_all_atoms_bound_to_selection(self):
        """
        Empty test.
        """
        prior_selection = [0]
        expected_selection = []
        selection = list(self.mol.select_all_atoms_bound_to_selection(prior_selection))

        self.assertEqual(selection, expected_selection)

        prior_selection = [2]
        expected_selection = [3]
        selection = list(self.mol.select_all_atoms_bound_to_selection(prior_selection))

        self.assertEqual(selection, expected_selection)

        prior_selection = [3]
        expected_selection = [2, 4, 6]
        selection = list(self.mol.select_all_atoms_bound_to_selection(prior_selection))

        self.assertEqual(selection, expected_selection)


    def test_select_branch(self):
        """
        Empty test.
        """
        expected_selection = list(range(2, 12))
        selection = list(self.mol.select_branch(2, 3))
        selection.sort() # The branch is not in indexed order

        self.assertEqual(selection, expected_selection)


    def test_select_atoms_from_same_molecule(self):
        """
        Empty test.
        """
        prior_selection = [0]
        expected_selection = [0]
        selection = list(self.mol.select_atoms_from_same_molecule(prior_selection))

        self.assertEqual(selection, expected_selection)

        prior_selection = [2]
        expected_selection = list(range(2, 12))
        selection = list(self.mol.select_atoms_from_same_molecule(prior_selection))

        self.assertEqual(selection, expected_selection)

    def test_selections_of_constituent_molecules(self):
        """
        Empty test.
        """
        molecules = self.mol.selections_of_constituent_molecules()
        expected_molecules = [[0], [1], list(range(2, 12))]

        for i in [0, 1, 2]:
            self.assertEqual(list(molecules[i]), expected_molecules[i])


    def test_select_atoms_near_other_selection(self):
        """
        Empty test.
        """
        source_selection = [2]
        expected_selection = [3]
        selection = self.mol.select_atoms_near_other_selection(source_selection, 2.0)

        self.assertEqual(list(selection), expected_selection)


    def test_select_atoms_in_same_residue(self):
        """
        Empty test.
        """
        source_selection = [0]
        expected_selection = [0]
        selection = self.mol.select_atoms_in_same_residue(source_selection)

        for i in range(len(selection)):
            # Some people like Patrick might say this is a ridiculous, hackish
            # solution to pypy + python compatibility. Patrick is a jerk. It's
            # innovative, Patrick. Not hackish. As the lab's benevolent
            # dictator for life, I hereby proclaim that all solutions I ever
            # find are always "innovative."
            v1 = str(selection[i]).replace("[", "").replace("]", "")
            v2 = str(expected_selection[i])
            self.assertEqual(v1, v2)

        source_selection = [2]
        expected_selection = list(range(2, 12))
        selection = self.mol.select_atoms_in_same_residue(source_selection)

        # Innovative, Patrick. Not hackish.
        if "array(" in str(selection):
            selection = selection[0]

        for i in range(len(selection)):
            # Innovative, Patrick. Not hackish.
            v1 = str(selection[i]).replace("[array([", "").replace("])]", "")
            v2 = str(expected_selection[i])
            self.assertEqual(v1, v2)

    def test_invert_selection(self):
        """
        Empty test.
        """
        source_selection = [0]
        expected_selection = list(range(1, 12))
        selection = self.mol.invert_selection(source_selection)

        self.assertEqual(list(selection), expected_selection)

        source_selection = [11]
        expected_selection = list(range(0, 11))
        selection = self.mol.invert_selection(source_selection)

        self.assertEqual(list(selection), expected_selection)

        source_selection = [5]
        expected_selection = [0, 1, 2, 3, 4, 6, 7, 8, 9, 10, 11]
        selection = self.mol.invert_selection(source_selection)

        self.assertEqual(list(selection), expected_selection)


    def test_select_all(self):
        """
        Empty test.
        """
        expected_selection = list(range(0, 12))
        selection = self.mol.select_all()

        self.assertEqual(list(selection), expected_selection)


    def test_select_close_atoms_from_different_molecules(self):
        """
        Empty test.
        """
        expected_selection = list(range(0, 12))
        selection = self.mol.select_close_atoms_from_different_molecules(self.mol, 0.1)

        self.assertEqual(list(selection[0]), expected_selection)

        expected_selection = []
        selection = self.mol.select_close_atoms_from_different_molecules(self.other_mol, 0.1)

        self.assertEqual(list(selection[0]), expected_selection)


    def test_get_molecule_from_selection(self):
        """
        Empty test.
        """
        desired_selection = [1, 2]  # Two now because of a minor dumb error in
                                    # dumbpy that I don't want to fix right
                                    # now.
        new_mol = self.mol.get_molecule_from_selection(desired_selection)

        old_coordinates = self.mol.get_coordinates()
        new_coordinates = new_mol.get_coordinates()

        self.assertEqual(len(new_coordinates), 2)
        self.assertEqual(list(new_coordinates[0]), list(old_coordinates[1]))


    def test_selections_of_chains(self):
        """
        Empty test.
        """
        chain_selections = self.mol.selections_of_chains()

        self.assertEqual(len(chain_selections), 2)
        self.assertEqual(list(chain_selections['B']), [0, 1])
        self.assertEqual(list(chain_selections['A']), list(range(2, 12)))

    def test_selections_of_residues(self):
        """
        Empty test.
        """
        residue_selections = self.mol.selections_of_residues()

        self.assertEqual(list(residue_selections['HIS-985-A']), list(range(2, 12)))
        self.assertEqual(list(residue_selections['U-71-B']), [0])
        self.assertEqual(list(residue_selections['DT-13-B']), [1])
