# Supplementary material for: Scoria: a Python module for manipulating 3D molecular data
Source: J Cheminform. 2017 Sep 18;9:52. doi: 10.1186/s13321-017-0237-8 (PMC5603467; doi:10.1186/s13321-017-0237-8)
Supplement: Supplementary file 3 — Additional file 3. An archived version of Scoria, derived from the main Scoria branch, that includes MDAnalysis support. [file 13321_2017_237_MOESM3_ESM.zip › scoria-1.0.0_mda/docs/build/html/_sources/Manipulation.txt]

The Manipulation class
==============================

Rationale of the Manipulation functions
---------------------------------------

The functions in the Manipulation class modify the full coordinate set of the
Molecule. The coordinate set can be shifted and rotated based on several 
criteria.

Function Definitions
--------------------

.. automodule:: scoria_mda.Manipulation
    :members:
    :undoc-members:
    :show-inheritance:
