# Supplementary material for: Scoria: a Python module for manipulating 3D molecular data
Source: J Cheminform. 2017 Sep 18;9:52. doi: 10.1186/s13321-017-0237-8 (PMC5603467; doi:10.1186/s13321-017-0237-8)
Supplement: Supplementary file 3 — Additional file 3. An archived version of Scoria, derived from the main Scoria branch, that includes MDAnalysis support. [file 13321_2017_237_MOESM3_ESM.zip › scoria-1.0.0_mda/scoria_mda/unittests/GeometryTests.py]

# Scoria MDA is a program for manipulating 3D molecular models
# that includes MDAnalysis support.
# 
# Copyright (C) 2017  Jacob D. Durrant
# 
# This program is free software: you can redistribute it and/or modify
# it under the terms of the GNU General Public License as published by
# the Free Software Foundation, either version 3 of the License, or
# (at your option) any later version.
# 
# This program is distributed in the hope that it will be useful,
# but WITHOUT ANY WARRANTY; without even the implied warranty of
# MERCHANTABILITY or FITNESS FOR A PARTICULAR PURPOSE.  See the
# GNU General Public License for more details.
# 
# You should have received a copy of the GNU General Public License
# along with this program.  If not, see <http://www.gnu.org/licenses/>.

# Note that this version of Scoria (with MDAnalysis integration) is
# derived from the original Scoria source code, which retains its
# Apache 2.0 license.

from __future__ import absolute_import
import unittest
import os
import sys

#import numpy as np
from scoria_mda import dumbpy as np

import scoria_mda


class GeometryTests(unittest.TestCase):
    """
    Base Test Suite
    """

    # Initialization and destruction for each test.

    def setUp(self):
        """
        Setting up the test molecule.
        """
        self.mol = scoria_mda.Molecule()
        self.accuracy = 4

    def tearDown(self):
        """
        Cleans up variables for the next test.
        """
        self.mol = None

        # Remove all files from the tmp folder?

    ### Tests

    def test_get_angle_between_three_points(self):
        """
        Empty test.
        """
        one = np.array([1.0, 0.0, 0.0])
        two = np.array([0.0, 0.0, 0.0])
        three = np.array([0.0, 0.0, 1.0])

        radians_right = self.mol.get_angle_between_three_points(one, two, three)
        degrees_right = np.degrees(radians_right)

        radians_less_one = self.mol.get_angle_between_three_points(two, three, one)
        degrees_less_one = np.degrees(radians_less_one)

        radians_less_two = self.mol.get_angle_between_three_points(three, one, two)
        degrees_less_two = np.degrees(radians_less_two)

        self.assertAlmostEqual(degrees_less_one, degrees_less_two, self.accuracy)
        self.assertAlmostEqual(degrees_less_one, 45.0, self.accuracy)
        self.assertAlmostEqual(degrees_right, 90.0, self.accuracy)

    def test_get_dihedral_angle(self):
        """
        Empty test.
        """
        one = np.array([0.0, -1.0, 1.0])
        two = np.array([0.0, -1.0, 0.0])
        three = np.array([0.0, 1.0, 0.0])
        four = np.array([1.0, 1.0, 0.0])

        radians = self.mol.get_dihedral_angle(one, two, three, four)
        degrees = np.degrees(radians)

        self.assertAlmostEqual(degrees, 90.0, self.accuracy)

    def test_is_planar(self):
        """
        Empty test.
        """
        one = np.array([0.0, -1.0, 1.0])
        two = np.array([0.0, -1.0, 0.0])
        three = np.array([0.0, 1.0, 0.0])
        four = np.array([1.0, 1.0, 0.0])

        self.assertFalse(self.mol.is_planar(one, two, three, four))

        four = np.array([0.0, 1.0, 1.0])

        self.assertTrue(self.mol.is_planar(one, two, three, four))

    # We need to figure out how this functions
    def test_get_planarity_deviation(self):
        """
        Empty test.
        """
        one = np.array([0.0, 100.0, 100.0])
        two = np.array([0.0, 100.0, 0.0])
        three = np.array([0.0, 0.0, 100.0])
        four = np.array([5.0, 0.0, 0.0])

        deviation = self.mol.get_planarity_deviation(one, two, three, four)

        self.assertAlmostEqual(deviation, 5.0, 1)
