# Supplementary material for: Scoria: a Python module for manipulating 3D molecular data
Source: J Cheminform. 2017 Sep 18;9:52. doi: 10.1186/s13321-017-0237-8 (PMC5603467; doi:10.1186/s13321-017-0237-8)
Supplement: Supplementary file 3 — Additional file 3. An archived version of Scoria, derived from the main Scoria branch, that includes MDAnalysis support. [file 13321_2017_237_MOESM3_ESM.zip › scoria-1.0.0_mda/scoria_mda/unittests/UnitTests.py]

# Scoria MDA is a program for manipulating 3D molecular models
# that includes MDAnalysis support.
# 
# Copyright (C) 2017  Jacob D. Durrant
# 
# This program is free software: you can redistribute it and/or modify
# it under the terms of the GNU General Public License as published by
# the Free Software Foundation, either version 3 of the License, or
# (at your option) any later version.
# 
# This program is distributed in the hope that it will be useful,
# but WITHOUT ANY WARRANTY; without even the implied warranty of
# MERCHANTABILITY or FITNESS FOR A PARTICULAR PURPOSE.  See the
# GNU General Public License for more details.
# 
# You should have received a copy of the GNU General Public License
# along with this program.  If not, see <http://www.gnu.org/licenses/>.

# Note that this version of Scoria (with MDAnalysis integration) is
# derived from the original Scoria source code, which retains its
# Apache 2.0 license.

from __future__ import absolute_import
import warnings
import unittest
from . import InformationTests as IT
from . import FileIOTests as FIOT
from . import GeometryTests as GT
from . import ManipulationTests as MT
from . import OtherMoleculeTests as OMT
from . import SelectionTests as ST

warnings.filterwarnings("ignore", category=DeprecationWarning)

class UnitTests(object):
    """
    Unit testing object for scoria_mda.
    """
    def __init__(self):
        """
        Initalizes the unit tests.
        """
        self._suite = unittest.TestSuite()
        self._runner = unittest.TextTestRunner()

    # Running Suite

    def run(self):
        """
        Runs the currently queued suite of tests.
        """
        self._runner.run(self._suite)

    def run_all(self):
        """
        Quickly runs all unit tests.
        """
        self.add_all_tests()
        self.run()

    # Add specific module tests

    def add_all_tests(self):
        """
        Adds all available tests to the suite.
        """
        self.add_information_tests()
        self.add_fileio_tests()
        self.add_geometry_tests()
        self.add_selection_tests()
        self.add_manipulation_tests()
        self.add_other_molecule_tests()

    def add_information_tests(self):
        """
        Adds the information tests.
        """
        information_tests = unittest.makeSuite(IT.InformationTests)
        self._suite.addTests(information_tests)

    def add_fileio_tests(self):
        """
        Adds the information tests.
        """
        fileio_tests = unittest.makeSuite(FIOT.FileIOTests)
        self._suite.addTests(fileio_tests)

    def add_geometry_tests(self):
        """
        Adds the information tests.
        """
        tests = unittest.makeSuite(GT.GeometryTests)
        self._suite.addTests(tests)
        
    def add_manipulation_tests(self):
        """
        Adds the information tests.
        """
        tests = unittest.makeSuite(MT.ManipulationTests)
        self._suite.addTests(tests)

    def add_other_molecule_tests(self):
        """
        Adds the information tests.
        """
        tests = unittest.makeSuite(OMT.OtherMoleculeTests)
        self._suite.addTests(tests)

    def add_selection_tests(self):
        """
        Adds the information tests.
        """
        tests = unittest.makeSuite(ST.SelectionsTests)
        self._suite.addTests(tests)
        
        
